# Supplementary material for: Single-cell transcriptomic analysis identifies systemic immunosuppressive myeloid cells and local monocytes/macrophages as key regulators in polytrauma-induced immune dysregulation
Source: Bone Res. 2025 Jul 7;13:69. doi: 10.1038/s41413-025-00444-x (PMC12234669; doi:10.1038/s41413-025-00444-x)
Supplement: Supplementary file 2 — Revised DEG and GSEA Raw Data Files [file 41413_2025_444_MOESM2_ESM.xlsx]

## Sheet: Indiviual Integ Fig 2
		Blood Marker Genes								Bone Marrow Marker Genes								Local Defect Marker Genes
p_val	avg_log2FC	pct.1	pct.2	p_val_adj	cluster	gene		p_val	avg_log2FC	pct.1	pct.2	p_val_adj	cluster	gene		p_val	avg_log2FC	pct.1	pct.2	p_val_adj	cluster	gene
2.30551e-43	7.25914	1	0.106	9.22206e-40	Baso 1	Cd7		0	9.21145	0.819	0.22	0	preB	Sub1		0	9.37987	0.926	0.188	0	Fib 1	Aoc3
4.82503e-43	9.79464	1	0.283	1.93001e-39	Baso 1	Cd63		0	6.47907	0.907	0.138	0	preB	Tifa		0	3.7098	0.98	0.253	0	Fib 1	Gsn
5.20645e-43	20.4901	0.984	0.089	2.08258e-39	Baso 1	Hdc		0	6.42362	0.791	0.167	0	preB	Rhoh		0	2.79309	0.965	0.239	0	Fib 1	Dcn
1.08926e-42	17.5967	0.984	0.131	4.35705e-39	Baso 1	Mfge8		0	4.3953	0.806	0.123	0	preB	Akap12		1.64214e-306	4.3246	0.924	0.182	6.56854e-303	Fib 1	Pcolce
5.14696e-39	11.5561	0.953	0.007	2.05878e-35	Baso 1	Ms4a2		0	4.32808	0.914	0.167	0	preB	Fcrla		2.7254e-298	3.85462	0.916	0.238	1.09016e-294	Fib 1	Col3a1
1.69212e-38	20.3963	0.969	0.07	6.76846e-35	Baso 1	Dnase2b		0	3.91005	0.537	0.109	0	preB	Anks3		8.71175e-297	3.1607	0.943	0.209	3.4847e-293	Fib 1	Serpinf1
1.19405e-37	5.73291	0.969	0.398	4.77618e-34	Baso 1	Tmsb4x		0	1.95619	0.947	0.212	0	preB	Ighm		2.09729e-296	2.49991	0.924	0.238	8.38914e-293	Fib 1	C1r
1.48107e-36	12.4083	0.938	0.127	5.92428e-33	Baso 1	Alox15		0	1.59489	0.933	0.362	0	preB	Rps14		5.27753e-293	4.548	0.878	0.175	2.11101e-289	Fib 1	Mgp
1.97843e-36	8.29378	0.875	0.045	7.91374e-33	Baso 1	Mcpt1l4		0	1.38982	0.904	0.331	0	preB	Btg1		1.61678e-287	4.00017	0.881	0.2	6.46712e-284	Fib 1	NEWGENE-1308171
8.69825e-35	11.4598	0.922	0.083	3.4793e-31	Baso 1	Gata2		0	1.36963	0.812	0.126	0	preB	Cd24		5.03527e-285	6.59116	0.866	0.202	2.01411e-281	Fib 1	Col6a2
7.50648e-34	9.01936	0.859	0.043	3.00259e-30	Baso 1	Mcpt8l3		0	1.36423	0.936	0.338	0	preB	Rps27		4.31511e-268	4.44385	0.884	0.227	1.72604e-264	Fib 1	Plac9
7.99239e-34	9.85418	0.875	0.113	3.19696e-30	Baso 1	Vat1		0	1.32997	0.878	0.297	0	preB	Btg2		8.12106e-264	3.33759	0.869	0.203	3.24842e-260	Fib 1	Mmp2
1.7319e-33	5.76617	0.953	0.299	6.92762e-30	Baso 1	Rnaset2		0	1.08797	0.827	0.188	0	preB	AABR07060872.1		9.3596e-263	5.02896	0.858	0.222	3.74384e-259	Fib 1	C1s
3.58611e-33	14.0335	0.875	0.128	1.43444e-29	Baso 1	Enpp3		0	0.614549	0.842	0.258	0	preB	Cd79b		1.21281e-259	4.67405	0.838	0.175	4.85124e-256	Fib 1	Lum
1.02089e-32	5.08505	0.938	0.212	4.08355e-29	Baso 1	Cyp4f18		1.34405e-303	2.76682	0.778	0.296	5.3762e-300	preB	Dynll1		5.23392e-257	4.68494	0.885	0.256	2.09357e-253	Fib 1	Lrp1
1.5244e-32	11.2018	0.938	0.283	6.09759e-29	Baso 1	Ctse		2.69965e-288	4.45434	0.767	0.137	1.07986e-284	preB	Blnk		2.81191e-253	2.75834	0.824	0.17	1.12476e-249	Fib 1	Ogn
2.00859e-31	6.54463	0.953	0.312	8.03436e-28	Baso 1	Grn		2.50628e-284	3.29244	0.772	0.199	1.00251e-280	preB	Niban3		2.34109e-247	3.53132	0.927	0.331	9.36437e-244	Fib 1	Laptm4a
3.64246e-31	12.5951	0.875	0.098	1.45699e-27	Baso 1	Sytl3		5.19164e-282	4.56071	0.771	0.181	2.07665e-278	preB	Ebf1		6.73993e-244	5.21182	0.844	0.236	2.69597e-240	Fib 1	Ltbp4
6.1677e-31	5.40098	0.797	0.043	2.46708e-27	Baso 1	Gzmbl2		1.84062e-279	3.55765	0.817	0.355	7.36247e-276	preB	Ypel3		1.60312e-243	3.26123	0.882	0.244	6.41246e-240	Fib 1	Rarres2
3.84367e-30	8.13204	0.844	0.136	1.53747e-26	Baso 1	Ubash3b		1.89471e-279	1.71003	0.777	0.331	7.57885e-276	preB	Rpl37		3.95429e-243	2.66361	0.885	0.239	1.58171e-239	Fib 1	Dpt
1.77162e-29	9.70159	0.859	0.186	7.08649e-26	Baso 1	Csrp1		1.22199e-273	1.78481	0.799	0.259	4.88794e-270	preB	Rps11		5.05143e-238	3.68098	0.824	0.236	2.02057e-234	Fib 1	LOC108348061
2.7838e-29	7.9603	0.875	0.334	1.11352e-25	Baso 1	Ctsa		2.91852e-272	5.62629	0.771	0.193	1.16741e-268	preB	Bloc1s2		9.53191e-237	2.68364	0.9	0.292	3.81276e-233	Fib 1	Cd302
2.46189e-28	9.92071	0.859	0.108	9.84755e-25	Baso 1	Il3ra		2.64861e-269	3.31965	0.799	0.364	1.05944e-265	preB	Limd2		5.92833e-228	7.52033	0.755	0.138	2.37133e-224	Fib 1	Abca8a
2.87256e-28	6.10258	0.812	0.087	1.14903e-24	Baso 1	Adora2a		2.15632e-268	6.73671	0.496	0.08	8.62527e-265	preB	Zfp496		4.93474e-227	2.52337	0.846	0.212	1.9739e-223	Fib 1	Gpx3
2.95143e-28	4.45291	0.828	0.212	1.18057e-24	Baso 1	Nedd4		6.75272e-268	7.98913	0.772	0.231	2.70109e-264	preB	Tmem123		1.01965e-226	3.62823	0.858	0.25	4.07859e-223	Fib 1	Cpq
7.87204e-28	3.24582	0.922	0.385	3.14882e-24	Baso 1	LOC100361457		2.7263e-266	1.02291	0.83	0.337	1.09052e-262	preB	Rpl29		7.23423e-226	3.69282	0.828	0.258	2.89369e-222	Fib 1	Sparcl1
9.60643e-28	10.1018	0.891	0.299	3.84257e-24	Baso 1	Ctsd		2.04919e-264	5.06895	0.768	0.305	8.19674e-261	preB	Jund		8.26629e-220	3.00838	0.838	0.225	3.30652e-216	Fib 1	Fbln2
1.02268e-27	10.8236	0.812	0.065	4.09071e-24	Baso 1	Mcpt8l2		2.87582e-264	3.06934	0.777	0.192	1.15033e-260	preB	Spib		3.50555e-219	8.15408	0.802	0.179	1.40222e-215	Fib 1	Lama2
3.17168e-27	7.9298	0.812	0.274	1.26867e-23	Baso 1	Smco4		2.97982e-263	1.79049	0.748	0.303	1.19193e-259	preB	Srp14		3.54969e-219	2.53222	0.855	0.27	1.41988e-215	Fib 1	Sod3
1.32912e-26	5.43022	0.828	0.245	5.31647e-23	Baso 1	Csf1		1.8249e-262	4.64837	0.742	0.115	7.29961e-259	preB	Stambpl1		9.6614e-214	2.7874	0.831	0.236	3.86456e-210	Fib 1	Serping1
1.4414e-26	8.75701	0.828	0.178	5.76561e-23	Baso 1	Mt1		1.23332e-258	2.1156	0.761	0.305	4.93329e-255	preB	Eif3f		4.2818e-213	0.913184	0.808	0.184	1.71272e-209	Fib 1	LOC100910978.1
1.5556e-26	7.32299	0.859	0.257	6.22239e-23	Baso 1	Egr1		8.91067e-256	6.41744	0.765	0.193	3.56427e-252	preB	Cnp		1.31729e-212	2.5205	0.857	0.32	5.26915e-209	Fib 1	App
6.81082e-26	7.551	0.891	0.247	2.72433e-22	Baso 1	Rpn1		2.79646e-240	1.0346	0.759	0.197	1.11858e-236	preB	Cd72		1.5955e-207	1.53003	0.838	0.246	6.38201e-204	Fib 1	Serpinh1
1.08216e-25	7.6319	0.859	0.2	4.32865e-22	Baso 1	Anxa3		1.92597e-239	3.03088	0.496	0.116	7.70388e-236	preB	Rai1		2.20542e-203	3.07209	0.816	0.229	8.82167e-200	Fib 1	Mxra8
1.15167e-25	6.85255	0.875	0.254	4.60668e-22	Baso 1	Saraf		7.95102e-239	1.54456	0.735	0.195	3.18041e-235	preB	Lmo4		7.98212e-198	2.09285	0.857	0.282	3.19285e-194	Fib 1	Ddah2
1.27466e-25	3.54136	0.781	0.141	5.09862e-22	Baso 1	45546		1.05001e-237	1.25499	0.771	0.298	4.20003e-234	preB	Rpl19		4.74377e-196	6.16904	0.796	0.201	1.89751e-192	Fib 1	Frmd6
2.82865e-25	7.81149	0.797	0.104	1.13146e-21	Baso 1	Matk		8.85995e-234	3.56406	0.648	0.261	3.54398e-230	preB	Commd4		3.84883e-193	4.89204	0.763	0.148	1.53953e-189	Fib 1	Angptl1
3.15759e-25	5.01737	0.859	0.267	1.26303e-21	Baso 1	Jun		4.8908e-233	2.54896	0.72	0.297	1.95632e-229	preB	Zfp706		6.90167e-193	3.46116	0.762	0.183	2.76067e-189	Fib 1	Itm2a
5.7976e-25	3.3947	0.922	0.382	2.31904e-21	Baso 1	Itm2b		5.85685e-231	6.03323	0.723	0.132	2.34274e-227	preB	Rpl3l		4.19758e-192	10.765	0.762	0.196	1.67903e-188	Fib 1	Srpx
1.16865e-24	2.65669	0.766	0.168	4.6746e-21	Baso 1	Ralgapb		1.14698e-230	2.50412	0.764	0.302	4.5879e-227	preB	Smim14		1.78258e-191	6.16356	0.775	0.234	7.13033e-188	Fib 1	Pdgfra
2.42625e-24	9.93514	0.781	0.156	9.70499e-21	Baso 1	Glb1		1.39434e-230	4.48286	0.487	0.072	5.57734e-227	preB	AABR07034636.1		5.11773e-191	7.13182	0.793	0.153	2.04709e-187	Fib 1	Entpd2
3.09842e-24	4.85646	0.859	0.179	1.23937e-20	Baso 1	Lta4h		3.85244e-230	5.68789	0.742	0.156	1.54098e-226	preB	Dus2		1.59762e-189	1.21773	0.889	0.349	6.39049e-186	Fib 1	Ppib
6.82148e-24	9.52045	0.734	0.127	2.72859e-20	Baso 1	Nucb2		5.21234e-229	1.13284	0.762	0.28	2.08494e-225	preB	Rpl7		9.44365e-189	1.65456	0.796	0.243	3.77746e-185	Fib 1	Col1a1
1.16374e-23	0.653544	0.812	0.269	4.65497e-20	Baso 1	Gm2a		1.78887e-227	4.97952	0.735	0.174	7.1555e-224	preB	Arl5c		1.70327e-188	2.95464	0.804	0.221	6.81307e-185	Fib 1	Gpx8
1.69392e-23	4.45136	0.703	0.149	6.77569e-20	Baso 1	Fcgr2b		9.81886e-227	1.10335	0.762	0.289	3.92754e-223	preB	Rpl11		4.22478e-183	7.92935	0.754	0.221	1.68991e-179	Fib 1	Col15a1
1.75971e-23	7.4139	0.781	0.158	7.03883e-20	Baso 1	Agfg2		4.9404e-225	3.12819	0.553	0.18	1.97616e-221	preB	Sh2b1		1.64616e-181	2.27272	0.815	0.285	6.58464e-178	Fib 1	Colec12
2.1984e-23	2.53582	0.875	0.373	8.79361e-20	Baso 1	Hcst		2.58964e-219	1.0358	0.758	0.32	1.03586e-215	preB	Tpt1		1.14444e-180	1.10617	0.812	0.261	4.57775e-177	Fib 1	Vkorc1
3.45981e-23	5.27346	0.812	0.167	1.38392e-19	Baso 1	Gstm1		3.44534e-219	1.18099	0.753	0.304	1.37813e-215	preB	Rpl24		1.97915e-177	3.50161	0.861	0.32	7.91658e-174	Fib 1	S100a6
5.46158e-23	2.32566	0.859	0.223	2.18463e-19	Baso 1	Ncf1		1.00991e-218	4.64118	0.756	0.3	4.03966e-215	preB	Apbb1ip		3.23543e-177	3.74338	0.775	0.25	1.29417e-173	Fib 1	Rhoj
7.43518e-23	1.21072	0.656	0.13	2.97407e-19	Baso 1	Idh1		3.39726e-208	0.59482	0.742	0.328	1.3589e-204	preB	Rps24		6.76057e-176	5.67893	0.747	0.174	2.70423e-172	Fib 1	F3
1.07871e-22	10.5022	0.75	0.163	4.31483e-19	Baso 1	Rab25		3.63684e-203	0.764243	0.738	0.298	1.45474e-199	preB	Rpl37a		3.26959e-174	4.25851	0.756	0.219	1.30784e-170	Fib 1	Akap12
1.46558e-22	5.93961	0.875	0.343	5.8623e-19	Baso 1	Sat1		3.9499e-203	6.40745	0.48	0.151	1.57996e-199	preB	Sugp1		8.3238e-170	6.75859	0.744	0.15	3.32952e-166	Fib 1	Cxcl14
2.07955e-22	4.9751	0.875	0.178	8.3182e-19	Baso 1	Serpinb1a		1.0348e-198	1.6162	0.484	0.135	4.13922e-195	preB	Mettl14		4.3743e-167	1.12591	0.739	0.14	1.74972e-163	Fib 1	RGD1305645
3.94031e-22	9.26834	0.812	0.419	1.57612e-18	Baso 1	Lcp1		4.91023e-191	2.9273	0.443	0.113	1.96409e-187	preB	Pomk		1.228e-166	2.77606	0.827	0.349	4.91201e-163	Fib 1	Anxa5
4.2237e-22	3.49507	0.875	0.33	1.68948e-18	Baso 1	Fgl2		3.66609e-190	7.10982	0.702	0.167	1.46644e-186	preB	Tcf3		1.85983e-163	5.47779	0.765	0.194	7.4393e-160	Fib 1	Col5a2
5.96811e-22	2.16169	0.875	0.315	2.38724e-18	Baso 1	Glrx		1.92737e-189	3.01495	0.442	0.139	7.70949e-186	preB	Zmiz2		5.2255e-163	4.21001	0.721	0.189	2.0902e-159	Fib 1	Bgn
6.47166e-22	1.30081	0.719	0.134	2.58866e-18	Baso 1	Vcl		6.9943e-189	4.28486	0.644	0.307	2.79772e-185	preB	Rsrc2		6.83013e-163	1.99097	0.77	0.227	2.73205e-159	Fib 1	Lpar1
8.14031e-22	4.67533	0.688	0.158	3.25612e-18	Baso 1	Lpcat1		7.20916e-186	1.80839	0.64	0.284	2.88366e-182	preB	Pitpna		7.20164e-163	1.55353	0.752	0.272	2.88065e-159	Fib 1	Igfbp7
9.56433e-22	5.32426	0.859	0.225	3.82573e-18	Baso 1	Ccl3		6.21248e-183	1.39673	0.7	0.319	2.48499e-179	preB	Snrpd2		1.53115e-160	8.00708	0.729	0.114	6.12461e-157	Fib 1	Smoc2
1.6213e-21	1.90652	0.875	0.384	6.48518e-18	Baso 1	Srgn		2.12443e-181	4.00026	0.471	0.138	8.49771e-178	preB	Gopc		2.86717e-159	1.86488	0.755	0.232	1.14687e-155	Fib 1	Cald1
3.05116e-21	5.84141	0.797	0.154	1.22046e-17	Baso 1	Itgax		3.45207e-181	1.10332	0.559	0.15	1.38083e-177	preB	Bcl2l1		4.70671e-157	2.48189	0.865	0.436	1.88268e-153	Fib 1	AC134224.3
5.68062e-21	1.22647	0.688	0.143	2.27225e-17	Baso 1	Rps6ka4		1.02191e-179	2.71396	0.72	0.309	4.08763e-176	preB	Cox7a2l		1.88018e-155	1.30319	0.74	0.237	7.52071e-152	Fib 1	Sdc2
9.69089e-21	2.61719	0.859	0.333	3.87636e-17	Baso 1	AABR07021544.1		1.02892e-179	4.55322	0.37	0.031	4.11566e-176	preB	Rbp4		2.54853e-154	2.00654	0.85	0.352	1.01941e-150	Fib 1	Ctsh
1.35323e-20	0.963009	0.75	0.185	5.41291e-17	Baso 1	Tcta		8.07593e-174	1.0565	0.723	0.313	3.23037e-170	preB	Rpl35		6.04184e-154	0.543888	0.838	0.331	2.41674e-150	Fib 1	Nedd4
1.49296e-20	10.0259	0.672	0.091	5.97182e-17	Baso 1	Cebpa		1.06144e-172	2.94471	0.46	0.151	4.24575e-169	preB	Hmg20a		5.76697e-152	7.57334	0.739	0.172	2.30679e-148	Fib 1	Serpine2
2.01173e-20	3.82436	0.797	0.261	8.04691e-17	Baso 1	P4hb		8.62023e-172	6.58201	0.715	0.214	3.44809e-168	preB	Epsti1		1.16563e-150	3.2212	0.777	0.265	4.6625e-147	Fib 1	Tppp3
2.98087e-20	4.08626	0.828	0.331	1.19235e-16	Baso 1	Rab8b		2.16651e-170	6.7112	0.686	0.185	8.66606e-167	preB	Glcci1		3.49956e-149	2.27063	0.77	0.216	1.39982e-145	Fib 1	Rcn3
3.57224e-20	3.61341	0.734	0.171	1.4289e-16	Baso 1	Flt3lg		5.27893e-170	5.43181	0.652	0.148	2.11157e-166	preB	Rag1		1.13685e-148	7.9832	0.725	0.196	4.5474e-145	Fib 1	Lamc1
4.43711e-20	5.62078	0.812	0.354	1.77485e-16	Baso 1	Pstpip1		3.25441e-169	2.47485	0.706	0.261	1.30177e-165	preB	Tbca		2.93557e-148	4.49024	0.75	0.251	1.17423e-144	Fib 1	Htra1
7.80185e-20	5.41897	0.797	0.144	3.12074e-16	Baso 1	Hp		1.90375e-168	4.69923	0.42	0.131	7.61501e-165	preB	Ercc6l2		6.53599e-148	1.05415	0.765	0.261	2.6144e-144	Fib 1	Prdx4
1.13637e-19	6.24042	0.844	0.318	4.54546e-16	Baso 1	Itgb2		5.01516e-168	2.14558	0.429	0.124	2.00606e-164	preB	Tchp		1.45762e-144	3.3456	0.708	0.211	5.83046e-141	Fib 1	Ccn3
2.17266e-19	0.846233	0.672	0.137	8.69064e-16	Baso 1	Pik3cb		5.37918e-166	2.1919	0.662	0.301	2.15167e-162	preB	Eif3h		8.5838e-144	7.25609	0.74	0.211	3.43352e-140	Fib 1	Clmp
2.54172e-19	4.39572	0.734	0.183	1.01669e-15	Baso 1	Rfx1		1.04721e-164	0.73088	0.718	0.313	4.18883e-161	preB	Rps7		2.3932e-142	2.35149	0.736	0.188	9.57278e-139	Fib 1	Pdgfrl
2.70492e-19	6.39729	0.766	0.229	1.08197e-15	Baso 1	Mgst2		1.08076e-164	3.09171	0.715	0.304	4.32302e-161	preB	Paip2		9.40034e-140	2.0992	0.743	0.276	3.76014e-136	Fib 1	Zbtb20
2.78522e-19	1.62261	0.875	0.341	1.11409e-15	Baso 1	Pgls		1.39683e-164	5.39342	0.464	0.151	5.58734e-161	preB	Galk2		1.42258e-137	3.20077	0.754	0.355	5.69031e-134	Fib 1	Anxa1
4.05895e-19	5.54785	0.797	0.248	1.62358e-15	Baso 1	Man2b1		4.05972e-162	0.761431	0.528	0.208	1.62389e-158	preB	Dusp5		1.73092e-136	3.37897	0.717	0.233	6.92367e-133	Fib 1	Islr
6.00253e-19	1.00504	0.75	0.188	2.40101e-15	Baso 1	Chfr		1.15109e-160	4.60182	0.416	0.129	4.60438e-157	preB	Hspbap1		1.17377e-134	2.61403	0.729	0.264	4.69508e-131	Fib 1	Medag
8.06511e-19	4.79451	0.734	0.175	3.22604e-15	Baso 1	Sfxn1		4.0225e-160	0.708345	0.704	0.301	1.609e-156	preB	Rps15a		2.28169e-134	1.52827	0.733	0.233	9.12675e-131	Fib 1	Ctsk
1.49922e-18	0.736271	0.625	0.122	5.99688e-15	Baso 1	Dapk2		4.32961e-160	3.10979	0.423	0.157	1.73184e-156	preB	Champ1		3.44871e-132	4.72861	0.721	0.143	1.37948e-128	Fib 1	Col6a1
1.69577e-18	1.40446	0.734	0.162	6.78307e-15	Baso 1	Med30		4.77307e-160	5.79693	0.664	0.185	1.90923e-156	preB	Bach2		6.48373e-132	1.13465	0.827	0.391	2.59349e-128	Fib 1	Emp3
2.85314e-18	6.9389	0.812	0.263	1.14125e-14	Baso 1	Fcar		5.95453e-158	6.41072	0.533	0.266	2.38181e-154	preB	Wtap		2.90181e-131	7.24011	0.667	0.178	1.16072e-127	Fib 1	Hsd11b1
5.0233e-18	5.30562	0.75	0.184	2.00932e-14	Baso 1	Tm9sf2		1.17623e-156	6.37286	0.675	0.192	4.7049e-153	preB	Arid1b		2.13e-130	1.73165	0.75	0.197	8.52e-127	Fib 1	Ltbp3
5.42949e-18	1.82122	0.688	0.17	2.1718e-14	Baso 1	S100a6		3.51279e-156	4.147	0.39	0.127	1.40511e-152	preB	Orc2		2.28605e-129	3.71626	0.728	0.308	9.14421e-126	Fib 1	Ckb
9.46806e-18	2.66676	0.734	0.131	3.78722e-14	Baso 1	AABR07035722.1		7.49035e-156	7.06957	0.675	0.236	2.99614e-152	preB	Orai2		1.98876e-128	1.20986	0.743	0.287	7.95502e-125	Fib 1	Selenos
1.11009e-17	0.298203	0.672	0.166	4.44035e-14	Baso 1	Zranb1		5.00166e-153	4.34769	0.682	0.252	2.00066e-149	preB	Arf4		2.71815e-128	0.275138	0.862	0.428	1.08726e-124	Fib 1	S100a10
1.22621e-17	1.13642	0.734	0.176	4.90483e-14	Baso 1	Por		2.51496e-152	0.981178	0.007	0.166	1.00598e-148	preB	Kif11		3.83406e-127	5.97623	0.712	0.17	1.53362e-123	Fib 1	Col4a4
1.48251e-17	0.322138	0.719	0.185	5.93005e-14	Baso 1	Pgrmc2		3.8857e-152	2.90111	0.356	0.121	1.55428e-148	preB	Trim35		1.48277e-126	0.659166	0.802	0.328	5.93106e-123	Fib 1	Timp2
2.60777e-17	0.5614	0.734	0.172	1.04311e-13	Baso 1	Klc1		7.53086e-152	1.02211	0.68	0.278	3.01234e-148	preB	Rpl5		2.29035e-126	7.45193	0.723	0.312	9.16139e-123	Fib 1	Gas6
3.87507e-17	6.93911	0.797	0.242	1.55003e-13	Baso 1	Cers2		1.42376e-151	0.79874	0.693	0.302	5.69506e-148	preB	Rpl17		4.40205e-126	2.79261	0.716	0.136	1.76082e-122	Fib 1	Cygb
4.35437e-17	1.43447	0.828	0.32	1.74175e-13	Baso 1	Gmfg		6.26227e-151	5.31328	0.657	0.14	2.50491e-147	preB	Klhl6		1.49707e-124	3.46488	0.671	0.233	5.98826e-121	Fib 1	Col4a1
5.96551e-17	0.826192	0.719	0.174	2.3862e-13	Baso 1	Casp3		6.54562e-151	1.66163	0.481	0.207	2.61825e-147	preB	Vps72		1.18477e-123	8.09273	0.709	0.253	4.7391e-120	Fib 1	Igf1
6.31977e-17	6.98415	0.781	0.257	2.52791e-13	Baso 1	Lgals9		1.74862e-147	4.69339	0.459	0.195	6.99446e-144	preB	Mesd		2.32352e-123	8.91442	0.675	0.188	9.29406e-120	Fib 1	Lamb1
6.5529e-17	5.79012	0.781	0.299	2.62116e-13	Baso 1	Ankrd13a		8.96162e-147	0.532812	0.714	0.344	3.58465e-143	preB	Clec2g		1.32119e-119	1.01386	0.766	0.356	5.28475e-116	Fib 1	Cyb5a
7.75022e-17	0.708274	0.859	0.386	3.10009e-13	Baso 1	Lamtor4		1.03668e-146	9.16696	0.663	0.176	4.14671e-143	preB	AABR07008142.2		1.44549e-115	1.27124	0.731	0.307	5.78197e-112	Fib 1	Tmed9
8.27094e-17	6.75174	0.75	0.192	3.30838e-13	Baso 1	Gxylt1		2.11364e-146	2.31579	0.34	0.123	8.45458e-143	preB	Foxj3		2.10967e-115	0.776403	0.675	0.159	8.43869e-112	Fib 1	Steap4
8.62132e-17	2.15401	0.734	0.197	3.44853e-13	Baso 1	Glyr1		2.0259e-145	0.366032	0.281	0.098	8.10359e-142	preB	Flywch1		1.43051e-114	3.71948	0.716	0.294	5.72204e-111	Fib 1	Gda
9.85667e-17	2.41428	0.688	0.159	3.94267e-13	Baso 1	Nab1		2.94922e-145	1.95253	0.404	0.118	1.17969e-141	preB	Tepsin		1.77152e-114	1.01143	0.716	0.247	7.0861e-111	Fib 1	Calu
1.62749e-16	2.29571	0.656	0.262	6.50996e-13	Baso 1	Peli1		3.37945e-144	2.69011	0.533	0.233	1.35178e-140	preB	Ptov1		3.13163e-113	1.19766	0.701	0.314	1.25265e-109	Fib 1	Sparc
2.12408e-16	2.856	0.719	0.159	8.49634e-13	Baso 1	Acsl4		3.62527e-144	1.95064	0.55	0.277	1.45011e-140	preB	Lsm14a		1.14522e-112	1.55169	0.732	0.207	4.58087e-109	Fib 1	Fkbp7
3.52365e-16	2.53201	0.688	0.19	1.40946e-12	Baso 1	Parg		4.73339e-144	0.367152	0.698	0.307	1.89336e-140	preB	Rps23		2.36338e-110	0.369952	0.71	0.286	9.45352e-107	Fib 1	Fxyd1
3.88896e-16	1.69434	0.734	0.194	1.55559e-12	Baso 1	Pip4p1		5.07329e-143	5.6903	0.509	0.216	2.02931e-139	preB	Zcchc9		6.02857e-110	1.47915	0.737	0.319	2.41143e-106	Fib 1	Rrbp1
4.11027e-16	0.303417	0.641	0.182	1.64411e-12	Baso 1	Vps4a		5.62912e-143	2.057	0.655	0.174	2.25165e-139	preB	AABR07034739.1		3.24559e-109	0.395254	0.032	0.168	1.29823e-105	Fib 1	Cntf
4.11441e-16	1.67879	0.766	0.275	1.64576e-12	Baso 1	Dync1i2		3.38184e-141	1.88299	0.019	0.187	1.35274e-137	preB	Fbxo5		1.42313e-108	6.00665	0.66	0.163	5.69253e-105	Fib 1	Col5a3
4.55328e-16	6.12035	0.703	0.188	1.82131e-12	Baso 1	Vps52		1.34059e-140	4.44699	0.419	0.174	5.36238e-137	preB	Timm29		7.52653e-108	0.691406	0.744	0.357	3.01061e-104	Fib 1	Pdia3
5.21381e-16	5.51933	0.797	0.358	2.08552e-12	Baso 1	Alox5ap		1.58532e-139	1.28019	0.677	0.3	6.34126e-136	preB	Cnbp		9.25481e-105	1.0727	0.689	0.229	3.70192e-101	Fib 1	Txndc5
5.78336e-16	1.06142	0.75	0.203	2.31334e-12	Baso 1	Fam117a		3.01176e-139	2.1198	0.585	0.302	1.2047e-135	preB	Pnrc2		1.16274e-103	2.53184	0.737	0.345	4.65097e-100	Fib 1	Bsg
6.15141e-16	3.26069	0.719	0.205	2.46056e-12	Baso 1	Runx1		1.26396e-138	2.68772	0.407	0.145	5.05586e-135	preB	Ccdc130		4.01917e-101	1.91069	0.622	0.246	1.60767e-97	Fib 1	Igfbp6
6.94422e-16	4.33091	0.75	0.208	2.77769e-12	Baso 1	Trappc13		1.91107e-138	2.22877	0.472	0.185	7.64428e-135	preB	Sde2		1.29909e-100	3.35856	0.693	0.196	5.19636e-97	Fib 1	Zfhx4
7.71417e-16	6.99483	0.688	0.187	3.08567e-12	Baso 1	Lmf2		1.87244e-136	0.356715	0.569	0.297	7.48975e-133	preB	Abi1		4.88648e-100	2.21689	0.677	0.329	1.95459e-96	Fib 1	Emp1
9.52842e-16	4.74343	0.688	0.179	3.81137e-12	Baso 1	Rps6ka3		9.69912e-136	1.73363	0.413	0.198	3.87965e-132	preB	Gtf2h1		5.26242e-100	3.51004	0.712	0.199	2.10497e-96	Fib 1	Slc29a1
1.2563e-15	3.60964	0.703	0.187	5.02521e-12	Baso 1	Plrg1		1.05288e-135	2.76629	0.67	0.276	4.21154e-132	preB	Plekha2		1.62547e-99	1.14513	0.706	0.263	6.50187e-96	Fib 1	Slc39a7
1.81722e-15	0.55299	0.688	0.183	7.26888e-12	Baso 1	Ptrhd1		6.93684e-135	0.947936	0.377	0.153	2.77474e-131	preB	Rasa1		2.25243e-99	1.31907	0.041	0.183	9.0097e-96	Fib 1	Tnfrsf9
1.94196e-15	1.75226	0.656	0.337	7.76784e-12	Baso 1	Fam107b		9.99891e-135	2.79689	0.523	0.286	3.99956e-131	preB	Use1		2.61455e-99	4.79089	0.706	0.247	1.04582e-95	Fib 1	Pik3r1
2.01272e-15	0.653807	0.672	0.188	8.05088e-12	Baso 1	Afg3l2		1.04686e-134	2.48219	0.679	0.171	4.18742e-131	preB	Pou2af1		3.55273e-99	4.38856	0.682	0.206	1.42109e-95	Fib 1	Plau
2.12408e-15	2.41824	0.625	0.176	8.49633e-12	Baso 1	Pnp		6.08821e-134	0.706161	0.663	0.273	2.43529e-130	preB	Clk1		3.63901e-99	0.935631	0.763	0.412	1.4556e-95	Fib 1	Cd99
2.44425e-15	0.931247	0.844	0.401	9.77701e-12	Baso 1	Ucp2		6.6493e-134	1.11823	0.335	0.163	2.65972e-130	preB	Snx11		7.57061e-95	0.529839	0.716	0.327	3.02824e-91	Fib 1	Krtcap2
3.02659e-15	3.061	0.812	0.376	1.21064e-11	Baso 1	Tagln2		1.61975e-132	3.18365	0.423	0.192	6.479e-129	preB	Tpgs1		2.11136e-94	1.72314	0.666	0.316	8.44545e-91	Fib 1	Cd9
3.23216e-15	4.73906	0.672	0.158	1.29286e-11	Baso 1	Creg1		2.4942e-132	2.33449	0.561	0.277	9.9768e-129	preB	Atxn7l3b		2.70131e-93	10.5238	0.683	0.13	1.08052e-89	Fib 1	Nid2
5.14269e-15	2.88889	0.594	0.146	2.05707e-11	Baso 1	Serpinb6a		5.06259e-132	0.556037	0.676	0.299	2.02504e-128	preB	Rpl15		8.86769e-93	2.19461	0.087	0.207	3.54707e-89	Fib 1	Angpt4
7.10546e-15	2.93705	0.625	0.175	2.84218e-11	Baso 1	Zbtb11		2.77239e-131	0.596438	0.39	0.155	1.10896e-127	preB	Pdcd11		3.12336e-92	0.480461	0.679	0.319	1.24934e-88	Fib 1	Tuba1a
8.07462e-15	0.425985	0.625	0.268	3.22985e-11	Baso 1	Unc119		2.51533e-130	0.818217	0.661	0.294	1.00613e-126	preB	Rack1		3.76293e-92	2.57257	0.69	0.309	1.50517e-88	Fib 1	Egr1
8.4654e-15	0.996928	0.656	0.186	3.38616e-11	Baso 1	Tbc1d5		3.3116e-129	1.79408	0.658	0.263	1.32464e-125	preB	Rpl22l1		1.7365e-91	0.939853	0.704	0.329	6.94601e-88	Fib 1	Pdia6
9.35509e-15	0.693294	0.719	0.204	3.74204e-11	Baso 1	Nus1		3.1429e-128	1.1172	0.662	0.296	1.25716e-124	preB	Naca		1.42723e-90	3.04865	0.714	0.358	5.70893e-87	Fib 1	Fosb
1.01308e-14	6.33493	0.797	0.379	4.05231e-11	Baso 1	Txnip		3.81954e-128	2.87697	0.349	0.119	1.52782e-124	preB	LOC498122		1.58875e-90	7.96385	0.637	0.175	6.35501e-87	Fib 1	Sfrp1
2.23907e-14	1.88085	0.688	0.17	8.95629e-11	Baso 1	Ufd1		1.63991e-127	0.339862	0.403	0.14	6.55964e-124	preB	Togaram1		6.73667e-90	0.579837	0.714	0.324	2.69467e-86	Fib 1	P4hb
2.69741e-14	0.660777	0.75	0.199	1.07896e-10	Baso 1	Zfand2b		2.4339e-127	3.2494	0.367	0.136	9.73562e-124	preB	Ccdc181		5.00601e-89	2.57603	0.714	0.391	2.0024e-85	Fib 1	Vim
3.37426e-14	1.08508	0.703	0.2	1.34971e-10	Baso 1	Nlk		6.16501e-127	2.94506	0.416	0.128	2.466e-123	preB	Ilvbl		2.72647e-88	0.251214	0.683	0.219	1.09059e-84	Fib 1	Adamts2
4.10449e-14	2.12014	0.672	0.185	1.6418e-10	Baso 1	Arrdc1		1.18056e-126	5.40937	0.317	0.155	4.72225e-123	preB	Ftsj3		5.76482e-87	1.23896	0.673	0.222	2.30593e-83	Fib 1	P3h3
4.81412e-14	0.645224	0.594	0.153	1.92565e-10	Baso 1	Rfc2		3.65541e-126	0.280359	0.674	0.307	1.46216e-122	preB	Rpl23		7.32123e-87	0.855688	0.72	0.345	2.92849e-83	Fib 1	Aldh2
6.56118e-14	0.867367	0.656	0.193	2.62447e-10	Baso 1	Senp7		9.94684e-126	0.699294	0.342	0.136	3.97874e-122	preB	Gigyf1		1.29287e-86	2.13138	0.069	0.181	5.17147e-83	Fib 1	Penk
6.62653e-14	5.23536	0.484	0.208	2.65061e-10	Baso 1	Naaa		2.77806e-124	0.871482	0.369	0.097	1.11122e-120	preB	Nipsnap1		2.35805e-86	2.96732	0.69	0.239	9.43218e-83	Fib 1	Igf2r
9.83851e-14	1.56794	0.719	0.195	3.9354e-10	Baso 1	Phf1		3.50639e-124	3.02994	0.357	0.123	1.40256e-120	preB	Fktn		1.14982e-85	3.83936	0.668	0.204	4.59928e-82	Fib 1	Lama4
1.43532e-13	2.68675	0.641	0.268	5.74126e-10	Baso 1	Rwdd1		2.6193e-122	1.39976	0.41	0.153	1.04772e-118	preB	Ift46		9.58127e-85	1.51823	0.072	0.102	3.83251e-81	Fib 1	Gfra2
2.03866e-13	5.31754	0.766	0.258	8.15466e-10	Baso 1	Actn1		8.85948e-122	2.10272	0.488	0.229	3.54379e-118	preB	Tdg		1.16582e-84	4.79605	0.604	0.23	4.66327e-81	Fib 1	Rnd3
3.03256e-13	0.924855	0.734	0.186	1.21302e-09	Baso 1	Bid		1.19482e-121	2.76642	0.667	0.155	4.77928e-118	preB	Prxl2a		1.55552e-83	1.16011	0.022	0.241	6.22208e-80	Fib 1	Irf4
3.2768e-13	4.937	0.734	0.255	1.31072e-09	Baso 1	Ehd1		1.48081e-121	0.954376	0.68	0.335	5.92326e-118	preB	Pnrc1		3.8648e-83	0.456798	0.736	0.351	1.54592e-79	Fib 1	Scpep1
3.62272e-13	1.22033	0.719	0.207	1.44909e-09	Baso 1	Pnpla7		3.86494e-121	0.357248	0.661	0.336	1.54598e-117	preB	LOC684988		1.12784e-82	3.40954	0.616	0.266	4.51137e-79	Fib 1	Cebpd
3.94657e-13	1.18847	0.703	0.217	1.57863e-09	Baso 1	Pqbp1		6.45957e-121	0.802463	0.44	0.185	2.58383e-117	preB	Ppp4r1		3.0145e-82	1.52773	0.585	0.196	1.2058e-78	Fib 1	Aebp1
4.08975e-13	4.67841	0.703	0.201	1.6359e-09	Baso 1	LOC102549869		8.73879e-121	2.33293	0.386	0.147	3.49552e-117	preB	AABR07035428.2		9.62712e-82	5.54482	0.654	0.247	3.85085e-78	Fib 1	Prnp
4.6061e-13	0.420395	0.641	0.211	1.84244e-09	Baso 1	Tial1		2.11233e-120	2.57373	0.38	0.156	8.44932e-117	preB	Rcn2		1.64674e-81	1.41382	0.119	0.219	6.58697e-78	Fib 1	Vegfd
4.90331e-13	1.07119	0.422	0.191	1.96133e-09	Baso 1	AABR07031491.2		2.72949e-120	2.51369	0.314	0.196	1.0918e-116	preB	Fbxw11		8.20985e-81	5.2405	0.635	0.274	3.28394e-77	Fib 1	Nbl1
5.0423e-13	0.716475	0.781	0.356	2.01692e-09	Baso 1	Dstn		6.29542e-120	0.366147	0.662	0.238	2.51817e-116	preB	Tmem243		1.88228e-80	2.16386	0.686	0.241	7.52913e-77	Fib 1	Tmed3
5.95587e-13	2.56103	0.594	0.114	2.38235e-09	Baso 1	Tnfrsf21		2.60338e-119	5.44527	0.617	0.169	1.04135e-115	preB	Eps8		2.36109e-79	1.32132	0.015	0.153	9.44438e-76	Fib 1	Mcm5
6.55555e-13	2.58077	0.781	0.367	2.62222e-09	Baso 1	Wdr1		3.16686e-119	5.24913	0.348	0.142	1.26674e-115	preB	Setdb1		8.7201e-79	0.727592	0.655	0.261	3.48804e-75	Fib 1	Tceal9
8.00366e-13	0.441107	0.656	0.301	3.20146e-09	Baso 1	Evi2b		3.55122e-119	2.24171	0.376	0.183	1.42049e-115	preB	Hgs		1.27315e-77	1.13905	0.679	0.227	5.09262e-74	Fib 1	Ptgfrn
1.07494e-12	2.2089	0.594	0.192	4.29975e-09	Baso 1	Cep250		8.9731e-118	1.50454	0.385	0.192	3.58924e-114	preB	Rab35		2.53129e-77	2.48902	0.712	0.378	1.01251e-73	Fib 1	Junb
1.08034e-12	3.52892	0.703	0.215	4.32135e-09	Baso 1	Copa		9.78521e-118	1.57087	0.518	0.247	3.91408e-114	preB	Eif3d		5.78415e-77	1.3295	0.072	0.132	2.31366e-73	Fib 1	Adora2b
1.24171e-12	2.58796	0.734	0.212	4.96683e-09	Baso 1	Chtop		5.88894e-117	0.459603	0.633	0.287	2.35558e-113	preB	Rps5		6.34106e-77	0.553037	0.662	0.272	2.53642e-73	Fib 1	Clic2
1.32266e-12	1.61514	0.578	0.17	5.29065e-09	Baso 1	Gtf2e2		1.28307e-116	4.85964	0.371	0.196	5.13228e-113	preB	Irf9		5.44696e-76	8.7363	0.656	0.145	2.17878e-72	Fib 1	Rgma
1.78281e-12	4.2061	0.531	0.131	7.13124e-09	Baso 1	Nrarp		1.60831e-115	3.83734	0.319	0.125	6.43325e-112	preB	Sirt6		6.9349e-76	1.50314	0.606	0.239	2.77396e-72	Fib 1	Spry1
2.19046e-12	6.43518	0.734	0.195	8.76185e-09	Baso 1	Tspan2		1.68991e-115	0.263399	0.633	0.294	6.75964e-112	preB	Rpl27a		9.35901e-76	2.69158	0.641	0.329	3.7436e-72	Fib 1	Fos
2.23225e-12	3.78635	0.656	0.205	8.92901e-09	Baso 1	Rap2c		7.10791e-115	1.43989	0.343	0.124	2.84316e-111	preB	Cd320		1.88992e-75	4.10142	0.575	0.231	7.55969e-72	Fib 1	Tnfaip6
2.57272e-12	1.01884	0.578	0.186	1.02909e-08	Baso 1	Inpp5b		8.72897e-115	4.93789	0.501	0.265	3.49159e-111	preB	LOC100362023		3.31438e-75	0.987692	0.674	0.236	1.32575e-71	Fib 1	Efemp2
3.39034e-12	0.701144	0.5	0.206	1.35614e-08	Baso 1	Zdhhc18		1.30861e-114	10.5469	0.632	0.187	5.23443e-111	preB	LOC102549726		4.67477e-75	0.266401	0.061	0.112	1.86991e-71	Fib 1	Rasl11a
4.30405e-12	4.00385	0.719	0.322	1.72162e-08	Baso 1	Sqstm1		2.43359e-114	1.45155	0.303	0.135	9.73435e-111	preB	LOC684270		7.09424e-75	5.92953	0.635	0.197	2.8377e-71	Fib 1	Fst
4.38886e-12	2.47803	0.656	0.232	1.75555e-08	Baso 1	Glg1		2.99383e-114	1.32409	0.56	0.322	1.19753e-110	preB	Dbnl		2.11913e-74	0.883526	0.71	0.396	8.47653e-71	Fib 1	Calr
4.61803e-12	3.31459	0.562	0.191	1.84721e-08	Baso 1	Retreg2		6.38601e-114	0.764831	0.336	0.148	2.5544e-110	preB	Dhrs1		7.88455e-74	1.215	0.678	0.248	3.15382e-70	Fib 1	Pros1
4.99072e-12	1.93688	0.516	0.172	1.99629e-08	Baso 1	Mafg		1.585e-113	7.77679	0.617	0.141	6.33999e-110	preB	Cdip1		8.11677e-74	1.55533	0.027	0.114	3.24671e-70	Fib 1	LOC100912564
5.40016e-12	4.65777	0.672	0.223	2.16007e-08	Baso 1	Zc3h7a		3.40672e-113	0.715135	0.638	0.354	1.36269e-109	preB	LOC108348287		9.17284e-74	0.614811	0.627	0.218	3.66914e-70	Fib 1	Nid1
6.21358e-12	0.537234	0.484	0.194	2.48543e-08	Baso 1	Wdr45		1.53127e-112	2.09062	0.417	0.186	6.1251e-109	preB	LOC686087		2.43787e-73	0.702837	0.054	0.11	9.7515e-70	Fib 1	Lsmem1
6.34505e-12	1.93893	0.828	0.393	2.53802e-08	Baso 1	Flna		1.76011e-112	0.639638	0.432	0.223	7.04043e-109	preB	Gak		8.24768e-73	1.21203	0.613	0.239	3.29907e-69	Fib 1	Vcan
7.90159e-12	1.2473	0.75	0.29	3.16064e-08	Baso 1	Arhgef3		3.2087e-112	0.497661	0.643	0.307	1.28348e-108	preB	Rps28		1.45695e-72	0.704864	0.675	0.302	5.8278e-69	Fib 1	Add3
8.27871e-12	3.00111	0.703	0.223	3.31149e-08	Baso 1	Ccnt2		6.92541e-112	2.06966	0.667	0.223	2.77016e-108	preB	AABR07002700.1		8.37015e-72	3.00525	0.617	0.246	3.34806e-68	Fib 1	Efemp1
8.32162e-12	1.04123	0.734	0.364	3.32865e-08	Baso 1	Ppp1r18		1.40572e-111	2.80986	0.368	0.152	5.62289e-108	preB	Tnfrsf26		1.34108e-71	1.47092	0.678	0.292	5.3643e-68	Fib 1	Ostc
9.24272e-12	0.515431	0.766	0.258	3.69709e-08	Baso 1	Git2		1.88668e-111	4.69008	0.398	0.102	7.54673e-108	preB	Ddx25		1.72264e-71	2.88291	0.605	0.292	6.89056e-68	Fib 1	AC134224.1
9.52241e-12	0.608582	0.5	0.207	3.80896e-08	Baso 1	Tsg101		2.59726e-110	4.06568	0.539	0.199	1.0389e-106	preB	Ankrd33b		2.16042e-71	2.6698	0.131	0.162	8.64168e-68	Fib 1	Hpgd
1.52112e-11	5.12725	0.656	0.217	6.08448e-08	Baso 1	Fxr1		3.45914e-110	1.91615	0.276	0.196	1.38366e-106	preB	Ripk1		4.69506e-71	2.19872	0.042	0.176	1.87802e-67	Fib 1	S100a5
1.54481e-11	2.88317	0.5	0.192	6.17926e-08	Baso 1	Asxl1		6.70178e-110	0.894495	0.654	0.243	2.68071e-106	preB	Arpc5l		5.378e-71	1.166	0.685	0.224	2.1512e-67	Fib 1	Ikbip
1.93445e-11	4.95891	0.75	0.328	7.73778e-08	Baso 1	Siglec5		1.22105e-109	0.633297	0.389	0.194	4.88421e-106	preB	Tmem234		7.64224e-71	2.53548	0.07	0.113	3.0569e-67	Fib 1	Gltpd2
3.47828e-11	3.6856	0.641	0.163	1.39131e-07	Baso 1	Gfra3		1.44504e-109	3.50246	0.324	0.125	5.78016e-106	preB	Mvd		4.67908e-70	2.82684	0.67	0.385	1.87163e-66	Fib 1	Zfp36
4.3622e-11	5.02773	0.672	0.18	1.74488e-07	Baso 1	Cd99		1.03264e-108	0.28674	0.353	0.176	4.13057e-105	preB	Ulk1		4.73084e-70	5.4576	0.69	0.35	1.89234e-66	Fib 1	Arf4
4.74737e-11	3.72818	0.406	0.186	1.89895e-07	Baso 1	Sfswap		2.29762e-108	0.876407	0.674	0.275	9.19047e-105	preB	Cd69		7.69378e-70	0.542633	0.66	0.242	3.07751e-66	Fib 1	Copz2
4.94481e-11	0.439242	0.484	0.245	1.97792e-07	Baso 1	Polr2d		3.31231e-108	0.900867	0.203	0.324	1.32492e-104	preB	Mt-nd4l		8.72445e-70	3.69753	0.666	0.169	3.48978e-66	Fib 1	C1qtnf2
5.3989e-11	8.34726	0.609	0.124	2.15956e-07	Baso 1	Cd200r1		5.9654e-108	3.07411	0.391	0.183	2.38616e-104	preB	Fbxo33		1.11935e-69	2.43896	0.081	0.187	4.47742e-66	Fib 1	Aspa
6.13264e-11	1.36793	0.719	0.394	2.45306e-07	Baso 1	Stk17b		1.83204e-107	0.384421	0.09	0.179	7.32816e-104	preB	Lrpap1		1.26552e-69	0.335128	0.663	0.309	5.0621e-66	Fib 1	Ssr3
6.38582e-11	5.00224	0.578	0.311	2.55433e-07	Baso 1	Tcp11l2		4.11985e-107	5.85279	0.398	0.23	1.64794e-103	preB	Vrk3		1.89015e-68	0.727188	0.662	0.259	7.56061e-65	Fib 1	Rcn2
6.82542e-11	1.00107	0.719	0.38	2.73017e-07	Baso 1	Tnfaip8l2		7.14748e-106	2.40822	0.386	0.195	2.85899e-102	preB	Golga5		3.30821e-68	4.01831	0.009	0.198	1.32328e-64	Fib 1	Ctxn3
7.13495e-11	6.48189	0.562	0.079	2.85398e-07	Baso 1	Ptgs2		1.35344e-105	6.05993	0.611	0.208	5.41375e-102	preB	AC134759.1		5.31399e-68	2.83962	0.073	0.156	2.1256e-64	Fib 1	Crabp1
7.43806e-11	4.01819	0.766	0.344	2.97522e-07	Baso 1	Pla2g7		2.5015e-105	4.73494	0.333	0.131	1.0006e-101	preB	Zfp512		7.99797e-68	6.88373	0.637	0.175	3.19919e-64	Fib 1	Bicc1
1.26202e-10	1.38852	0.656	0.222	5.04807e-07	Baso 1	Tsn		4.71135e-105	1.57323	0.34	0.15	1.88454e-101	preB	Ddx55		2.00141e-67	0.304208	0.656	0.323	8.00566e-64	Fib 1	Sfr1
1.27993e-10	6.0032	0.594	0.225	5.11974e-07	Baso 1	Oxr1		9.40731e-105	2.44597	0.318	0.185	3.76292e-101	preB	Pias4		5.92447e-67	0.459589	0.708	0.37	2.36979e-63	Fib 1	Lamp2
1.49548e-10	0.699095	0.703	0.239	5.98193e-07	Baso 1	F2rl2		1.79113e-104	1.30361	0.33	0.178	7.1645e-101	preB	Gipc1		6.08584e-67	1.48755	0.111	0.098	2.43434e-63	Fib 1	Cyp26b1
1.51411e-10	1.08517	0.719	0.234	6.05645e-07	Baso 1	Ccdc107		2.40056e-104	1.63174	0.368	0.048	9.60225e-101	preB	Nav2		2.26208e-66	4.10378	0.574	0.148	9.04831e-63	Fib 1	Crlf1
1.54279e-10	0.307009	0.609	0.237	6.17115e-07	Baso 1	Dnm2		2.8438e-104	2.3473	0.365	0.194	1.13752e-100	preB	Eaf1		2.68589e-66	0.475173	0.03	0.137	1.07436e-62	Fib 1	Ccne2
1.76068e-10	3.27284	0.641	0.183	7.04271e-07	Baso 1	Lpcat3		3.52413e-104	0.406752	0.022	0.2	1.40965e-100	preB	Hirip3		3.19114e-66	0.634957	0.161	0.205	1.27646e-62	Fib 1	Itpkc
1.88917e-10	0.788777	0.656	0.261	7.55668e-07	Baso 1	Vps36		2.56048e-103	2.91385	0.537	0.275	1.02419e-99	preB	Nsa2		7.56475e-66	0.900536	0.058	0.104	3.0259e-62	Fib 1	Ccn4
2.44325e-10	2.43001	0.672	0.194	9.77301e-07	Baso 1	Ap2b1		2.89517e-103	1.34078	0.368	0.156	1.15807e-99	preB	Cdk10		4.07519e-65	5.14072	0.663	0.373	1.63008e-61	Fib 1	Ubc
4.28666e-10	1.28742	0.656	0.388	1.71466e-06	Baso 1	Stk4		9.78959e-103	1.77142	0.52	0.276	3.91583e-99	preB	Cct4		4.59068e-65	1.83278	0.618	0.261	1.83627e-61	Fib 1	Cadm3
4.45028e-10	1.64424	0.672	0.355	1.78011e-06	Baso 1	Plekhj1		1.31882e-102	5.59554	0.359	0.194	5.27529e-99	preB	Ppp2r2a		1.7681e-64	1.81999	0.031	0.123	7.07239e-61	Fib 1	Atad5
5.75752e-10	0.356002	0.469	0.2	2.30301e-06	Baso 1	Ifi35		8.86799e-102	1.45198	0.43	0.199	3.5472e-98	preB	Rab9a		2.24825e-64	3.95466	0.593	0.222	8.99299e-61	Fib 1	Col14a1
8.75269e-10	3.13737	0.656	0.223	3.50108e-06	Baso 1	Mapk14		3.18076e-101	2.9815	0.341	0.113	1.27231e-97	preB	Tmem159		7.44325e-64	0.406114	0.659	0.337	2.9773e-60	Fib 1	Eid1
1.19237e-09	5.13223	0.594	0.317	4.7695e-06	Baso 1	Ccpg1		4.02892e-101	4.70877	0.393	0.211	1.61157e-97	preB	Trub2		9.4396e-64	1.05366	0.645	0.25	3.77584e-60	Fib 1	Nfia
1.32825e-09	6.91925	0.719	0.231	5.31301e-06	Baso 1	Fdps		1.33776e-100	1.68402	0.398	0.182	5.35102e-97	preB	RGD1566265		4.43584e-63	3.73385	0.62	0.125	1.77433e-59	Fib 1	Scarf2
1.61704e-09	0.493552	0.594	0.147	6.46817e-06	Baso 1	Rgs1		1.76235e-100	6.58609	0.631	0.286	7.04941e-97	preB	Syk		4.604e-63	0.93125	0.663	0.355	1.8416e-59	Fib 1	Sec61b
1.78544e-09	0.417822	0.125	0.179	7.14175e-06	Baso 1	Pttg1ip		1.57785e-99	3.61053	0.366	0.105	6.31141e-96	preB	Traf6		5.49352e-63	1.74427	0.651	0.25	2.19741e-59	Fib 1	Sspn
1.83997e-09	0.634555	0.516	0.208	7.35986e-06	Baso 1	Pxn		8.56412e-99	5.75602	0.378	0.185	3.42565e-95	preB	Slc7a6os		1.32199e-62	0.732929	0.126	0.178	5.28796e-59	Fib 1	Cgref1
1.9097e-09	0.474915	0.609	0.306	7.63878e-06	Baso 1	Mxd4		6.34734e-98	0.835613	0.268	0.258	2.53893e-94	preB	Rmdn1		5.89588e-62	0.368387	0.176	0.191	2.35835e-58	Fib 1	Arl4d
1.97235e-09	1.61398	0.719	0.339	7.88941e-06	Baso 1	Rps6ka1		7.61099e-98	2.80624	0.344	0.07	3.0444e-94	preB	Ccl17		6.82897e-62	4.64261	0.107	0.145	2.73159e-58	Fib 1	Egfl6
2.67903e-09	4.63623	0.422	0.214	1.07161e-05	Baso 1	Tmem30a		1.60281e-97	5.64745	0.596	0.144	6.41125e-94	preB	Myb		1.87453e-61	1.66559	0.133	0.216	7.49811e-58	Fib 1	Cxcl10
3.13065e-09	1.68155	0.703	0.392	1.25226e-05	Baso 1	Ostf1		1.82052e-97	2.39315	0.367	0.215	7.28207e-94	preB	Gpr108		3.66679e-61	7.77486	0.637	0.187	1.46672e-57	Fib 1	Acsl3
3.39096e-09	0.406384	0.688	0.301	1.35638e-05	Baso 1	Cr1l		2.37164e-97	1.25244	0.608	0.31	9.48654e-94	preB	Rpl30		1.07195e-60	2.40371	0.1	0.108	4.28781e-57	Fib 1	Epha3
3.42162e-09	4.25749	0.656	0.303	1.36865e-05	Baso 1	Cyb5a		3.31467e-97	1.94963	0.422	0.213	1.32587e-93	preB	Slu7		1.65299e-60	0.832993	0.139	0.223	6.61195e-57	Fib 1	Ptx3
3.95416e-09	0.254994	0.578	0.186	1.58166e-05	Baso 1	Pigs		1.32365e-96	3.22583	0.407	0.22	5.2946e-93	preB	Ufd1		2.22128e-60	2.75024	0.602	0.138	8.88513e-57	Fib 1	LOC100910790
4.31904e-09	0.662546	0.5	0.222	1.72762e-05	Baso 1	Golph3		2.42911e-96	2.02243	0.058	0.198	9.71645e-93	preB	Cbx5		2.46183e-60	0.646102	0.656	0.311	9.84732e-57	Fib 1	Ssr2
5.03233e-09	1.19678	0.531	0.235	2.01293e-05	Baso 1	Rftn1		9.37872e-96	0.324453	0.33	0.179	3.75149e-92	preB	Rybp		3.94039e-60	2.5956	0.145	0.205	1.57616e-56	Fib 1	Baiap2
5.2256e-09	1.3973	0.75	0.398	2.09024e-05	Baso 1	Ets1		1.77919e-95	1.75873	0.267	0.124	7.11677e-92	preB	AABR07002683.1		8.91006e-60	4.27699	0.108	0.16	3.56402e-56	Fib 1	Npw
5.90476e-09	1.83291	0.469	0.301	2.3619e-05	Baso 1	Pkib		4.59607e-95	0.593149	0.442	0.264	1.83843e-91	preB	Mapkapk2		5.55132e-59	1.61619	0.088	0.133	2.22053e-55	Fib 1	Cdh2
6.13203e-09	1.38128	0.672	0.265	2.45281e-05	Baso 1	Smpdl3a		4.62093e-95	2.5788	0.376	0.162	1.84837e-91	preB	Arl14ep		2.5147e-58	1.99471	0.15	0.187	1.00588e-54	Fib 1	Tmem178a
7.31776e-09	1.14414	0.609	0.377	2.9271e-05	Baso 1	Ppp1r12a		5.73129e-95	0.312013	0.617	0.304	2.29252e-91	preB	LOC100364457		3.13386e-58	5.6692	0.61	0.146	1.25354e-54	Fib 1	Enpep
8.40397e-09	0.470118	0.438	0.228	3.36159e-05	Baso 1	Nosip		1.60873e-94	5.5634	0.211	0.154	6.43491e-91	preB	Vps13c		3.76654e-58	0.691806	0.652	0.314	1.50661e-54	Fib 1	Rpn2
9.94438e-09	3.22694	0.562	0.241	3.97775e-05	Baso 1	Rbl2		6.10168e-94	4.13677	0.325	0.16	2.44067e-90	preB	Cmc4		6.13848e-58	9.61992	0.602	0.106	2.45539e-54	Fib 1	Bmper
1.3525e-08	1.02767	0.703	0.252	5.41001e-05	Baso 1	LOC100909595		7.12352e-94	1.77936	0.346	0.037	2.84941e-90	preB	AABR07051592.2		6.90049e-58	1.79593	0.641	0.23	2.76019e-54	Fib 1	AABR07072236.1
1.42515e-08	0.372342	0.391	0.243	5.70059e-05	Baso 1	Flii		1.49412e-93	1.34557	0.291	0.163	5.97647e-90	preB	Cbl		1.57274e-57	1.34476	0.092	0.18	6.29097e-54	Fib 1	Cxcl13
1.55344e-08	0.60892	0.672	0.205	6.21378e-05	Baso 1	Dap		1.62507e-93	1.51865	0.462	0.284	6.50028e-90	preB	Maf1		2.27652e-57	1.38677	0.612	0.341	9.10609e-54	Fib 1	Jun
1.794e-08	5.39449	0.422	0.202	7.17602e-05	Baso 1	Nln		3.09111e-93	0.53343	0.112	0.257	1.23644e-89	preB	Atp2b1		4.30132e-57	3.06097	0.085	0.203	1.72053e-53	Fib 1	Sbsn
1.88868e-08	1.00792	0.641	0.229	7.55471e-05	Baso 1	Tgoln2		3.44767e-93	1.85005	0.503	0.264	1.37907e-89	preB	Eif3el1		5.83282e-57	3.15946	0.06	0.126	2.33313e-53	Fib 1	Tac3
2.55558e-08	1.08136	0.391	0.24	0.000102223	Baso 1	Grk2		5.2732e-93	0.302091	0.608	0.3	2.10928e-89	preB	Rps3		2.61097e-56	3.35447	0.605	0.368	1.04439e-52	Fib 1	Klf4
3.24899e-08	5.90227	0.625	0.174	0.00012996	Baso 1	Ipmk		5.6031e-93	5.04083	0.357	0.184	2.24124e-89	preB	Nt5dc1		4.98543e-56	2.93119	0.614	0.19	1.99417e-52	Fib 1	Plxdc2
3.75286e-08	0.400674	0.812	0.363	0.000150114	Baso 1	Pum2		1.43225e-92	1.80141	0.371	0.232	5.72899e-89	preB	Zfr		1.69767e-55	0.708745	0.639	0.327	6.79068e-52	Fib 1	Nptn
4.01589e-08	1.21036	0.672	0.322	0.000160635	Baso 1	Itgb7		2.48489e-92	0.920017	0.165	0.175	9.93957e-89	preB	Nsmce1		1.82082e-55	1.29691	0.012	0.252	7.28327e-52	Fib 1	Sfrp5
4.58428e-08	2.77312	0.516	0.192	0.000183371	Baso 1	Aifm1		3.3605e-92	0.889351	0.339	0.198	1.3442e-88	preB	Shkbp1		3.99386e-55	0.56731	0.641	0.294	1.59754e-51	Fib 1	Arl3
4.72142e-08	2.31453	0.672	0.324	0.000188857	Baso 1	Lamp1		1.00165e-91	4.19005	0.33	0.157	4.00658e-88	preB	Hnrnpc		4.90232e-55	3.7849	0.072	0.237	1.96093e-51	Fib 1	Lipg
4.75884e-08	0.862172	0.484	0.329	0.000190354	Baso 1	Tgfb1		2.0137e-91	2.61569	0.345	0.163	8.0548e-88	preB	Trmt10c		7.17888e-55	6.6	0.106	0.101	2.87155e-51	Fib 1	Ptch1
5.25904e-08	0.766453	0.391	0.204	0.000210362	Baso 1	Npepps		2.56005e-91	1.20795	0.295	0.177	1.02402e-87	preB	Rcor1.1		8.49076e-55	0.328541	0.091	0.168	3.3963e-51	Fib 1	Samhd1
5.7476e-08	0.345711	0.078	0.19	0.000229904	Baso 1	Gtf3c2		3.27481e-91	2.09649	0.361	0.172	1.30993e-87	preB	Eif2a		2.02995e-54	2.45882	0.129	0.167	8.11981e-51	Fib 1	Cpz
6.1433e-08	1.99044	0.516	0.294	0.000245732	Baso 1	Flot1		4.62113e-91	1.42593	0.594	0.26	1.84845e-87	preB	Nfkbia		3.12052e-54	2.1615	0.548	0.237	1.24821e-50	Fib 1	Ccdc80
1.02663e-07	5.46816	0.578	0.227	0.000410651	Baso 1	Med11		4.69568e-91	1.30732	0.315	0.164	1.87827e-87	preB	Selenoo		7.67634e-54	3.12859	0.03	0.114	3.07053e-50	Fib 1	Slc46a3
1.21599e-07	2.31334	0.547	0.176	0.000486396	Baso 1	Rhbdf2		5.70394e-91	3.42811	0.358	0.178	2.28158e-87	preB	Ddx18		8.4705e-54	2.4992	0.609	0.296	3.3882e-50	Fib 1	Ifngr1
1.29122e-07	0.703405	0.609	0.254	0.000516486	Baso 1	Eif4ebp3		1.0894e-90	2.52181	0.346	0.182	4.3576e-87	preB	Tug1		1.4329e-53	1.76105	0.061	0.127	5.73162e-50	Fib 1	Parm1
1.29695e-07	2.50244	0.594	0.318	0.000518781	Baso 1	Mxd1		1.39524e-90	0.303364	0.63	0.317	5.58097e-87	preB	Rps16		3.94231e-53	0.26577	0.64	0.34	1.57692e-49	Fib 1	Morf4l2
1.3109e-07	2.54336	0.594	0.245	0.000524359	Baso 1	Trim8		1.5642e-90	5.19241	0.362	0.164	6.2568e-87	preB	Ercc5		8.70043e-53	0.337731	0.196	0.203	3.48017e-49	Fib 1	LOC100909595
1.46751e-07	0.36298	0.703	0.333	0.000587004	Baso 1	Tmem123		1.82732e-89	1.8185	0.552	0.161	7.3093e-86	preB	Tfdp2		8.95976e-53	0.336471	0.61	0.338	3.5839e-49	Fib 1	Itgb1
1.60173e-07	0.885148	0.625	0.348	0.000640693	Baso 1	Rab27a		4.45439e-89	1.08209	0.333	0.181	1.78176e-85	preB	Dlgap4		1.56546e-52	1.13283	0.092	0.123	6.26183e-49	Fib 1	Krt76
2.34336e-07	3.72754	0.578	0.284	0.000937345	Baso 1	Os9		4.46011e-89	1.48387	0.299	0.172	1.78404e-85	preB	Ralgapb		1.91319e-52	0.308503	0.681	0.394	7.65277e-49	Fib 1	Ndfip1
2.73122e-07	0.297609	0.344	0.257	0.00109249	Baso 1	Sugt1		9.05198e-89	5.85347	0.548	0.299	3.62079e-85	preB	Cir1		2.6313e-52	3.01059	0.196	0.264	1.05252e-48	Fib 1	Rabgef1
2.82699e-07	0.360126	0.219	0.213	0.0011308	Baso 1	Micu2		1.82316e-88	1.08235	0.632	0.334	7.29263e-85	preB	LOC108349594		3.00632e-52	1.23066	0.066	0.148	1.20253e-48	Fib 1	Ppp1r3d
3.14771e-07	0.496305	0.25	0.215	0.00125908	Baso 1	Ppp1r11		5.64969e-88	1.44721	0.274	0.231	2.25988e-84	preB	Rasa2		6.51738e-52	4.61998	0.091	0.199	2.60695e-48	Fib 1	Ptprn
3.27158e-07	5.51903	0.469	0.146	0.00130863	Baso 1	Ccdc28b		6.41028e-88	2.12835	0.455	0.293	2.56411e-84	preB	Brd4		1.19399e-51	1.502	0.641	0.219	4.77594e-48	Fib 1	Rab34
3.65795e-07	5.09268	0.359	0.208	0.00146318	Baso 1	Retreg3		9.34928e-88	1.3851	0.491	0.299	3.73971e-84	preB	Brd2		2.40894e-51	0.686495	0.639	0.327	9.63578e-48	Fib 1	Rpn1
3.67128e-07	5.87543	0.609	0.204	0.00146851	Baso 1	Rgs14		1.23429e-87	2.75684	0.3	0.201	4.93718e-84	preB	Dennd3		3.21174e-51	3.25975	0.043	0.139	1.2847e-47	Fib 1	Specc1
4.51734e-07	0.371527	0.562	0.188	0.00180694	Baso 1	RGD1308706		1.6414e-87	0.353908	0.268	0.138	6.56561e-84	preB	Mlh3		5.04775e-51	0.711629	0.145	0.19	2.0191e-47	Fib 1	Nr4a3
5.74581e-07	0.32599	0.438	0.2	0.00229833	Baso 1	Fam174a		2.14422e-87	2.87033	0.605	0.223	8.57688e-84	preB	Ccng2		5.57569e-51	1.09996	0.648	0.269	2.23028e-47	Fib 1	Surf4
6.26231e-07	0.828055	0.453	0.232	0.00250492	Baso 1	Nat9		3.14122e-87	0.668083	0.333	0.142	1.25649e-83	preB	Tubgcp5		5.61991e-51	0.644056	0.156	0.197	2.24796e-47	Fib 1	AC111804.2
6.31943e-07	6.19418	0.047	0.129	0.00252777	Baso 1	Cep290		3.99856e-87	1.53682	0.336	0.186	1.59943e-83	preB	Naxd		1.41442e-50	6.18366	0.604	0.192	5.65769e-47	Fib 1	Tgfb2
6.34536e-07	0.673272	0.062	0.173	0.00253814	Baso 1	Rarg		4.65724e-87	2.37395	0.395	0.267	1.8629e-83	preB	Chmp1a		1.78978e-50	2.05713	0.154	0.177	7.15913e-47	Fib 1	Foxc1
6.59988e-07	1.21472	0.578	0.387	0.00263995	Baso 1	Grb2		5.73284e-87	6.72456	0.578	0.209	2.29314e-83	preB	Slc43a2		6.24949e-50	2.01744	0.597	0.355	2.49979e-46	Fib 1	Rhob
8.77934e-07	2.22722	0.578	0.247	0.00351173	Baso 1	Rnf145		8.48521e-87	0.379201	0.315	0.165	3.39408e-83	preB	Atg16l2		9.80329e-50	0.767769	0.058	0.114	3.92131e-46	Fib 1	Asns
1.01577e-06	0.421862	0.516	0.167	0.0040631	Baso 1	Prmt2		9.49983e-87	1.97683	0.35	0.175	3.79993e-83	preB	Arid2		1.21968e-48	0.610283	0.103	0.104	4.8787e-45	Fib 1	Adamts14
1.16856e-06	0.691868	0.469	0.141	0.00467423	Baso 1	Tex9		1.09755e-86	2.19472	0.357	0.187	4.39019e-83	preB	Sfswap		1.55364e-48	0.356881	0.627	0.313	6.21456e-45	Fib 1	Hdlbp
1.19731e-06	1.62571	0.078	0.188	0.00478923	Baso 1	LOC361985		1.48091e-86	3.30518	0.366	0.17	5.92365e-83	preB	Ttc5		1.13106e-47	0.945767	0.177	0.187	4.52424e-44	Fib 1	Mras
1.35835e-06	0.569178	0.109	0.167	0.00543341	Baso 1	G6pd		3.20164e-86	2.51351	0.446	0.175	1.28066e-82	preB	LOC500584		1.53706e-47	0.901083	0.64	0.364	6.14822e-44	Fib 1	Capg
1.40054e-06	2.78232	0.344	0.211	0.00560217	Baso 1	Plcl2		3.29982e-86	2.04997	0.376	0.206	1.31993e-82	preB	Cyhr1		1.8265e-47	7.73518	0.069	0.109	7.30601e-44	Fib 1	Pappa1
1.44076e-06	4.30346	0.078	0.171	0.00576305	Baso 1	Spty2d1		5.33252e-86	4.19421	0.28	0.152	2.13301e-82	preB	Slc35e3		2.46813e-47	4.98053	0.096	0.163	9.87251e-44	Fib 1	Ptrh2
1.8431e-06	1.13717	0.594	0.207	0.00737239	Baso 1	Mknk1		1.24189e-84	3.4125	0.327	0.173	4.96757e-81	preB	Gnpda1		6.54281e-47	0.325242	0.133	0.101	2.61712e-43	Fib 1	Tpbg
1.91271e-06	0.561303	0.297	0.245	0.00765085	Baso 1	Elf2		1.89962e-84	2.18205	0.499	0.264	7.59849e-81	preB	Matr3		6.62721e-47	4.02489	0.129	0.11	2.65088e-43	Fib 1	Snai2
2.04415e-06	2.04834	0.094	0.196	0.00817661	Baso 1	Tm2d2		3.8797e-84	3.07723	0.32	0.153	1.55188e-80	preB	Tomm34		9.05681e-47	2.09369	0.168	0.171	3.62272e-43	Fib 1	Prickle1
2.04805e-06	2.58483	0.484	0.241	0.00819222	Baso 1	Rasal3		4.37681e-84	1.68687	0.301	0.213	1.75072e-80	preB	Ppp1r15a		1.41375e-46	2.25593	0.028	0.118	5.65499e-43	Fib 1	Il1rl1
2.27572e-06	0.611603	0.578	0.315	0.00910288	Baso 1	Clk1		8.83299e-84	3.86491	0.635	0.315	3.5332e-80	preB	Polr2g		2.07785e-46	1.26397	0.624	0.277	8.31139e-43	Fib 1	Crtapl1
2.27595e-06	0.764662	0.375	0.273	0.00910379	Baso 1	Asmtl		4.18455e-83	2.33713	0.336	0.178	1.67382e-79	preB	Khdc4		3.23923e-46	1.29604	0.097	0.132	1.29569e-42	Fib 1	St6galnac2
2.38036e-06	0.448169	0.391	0.178	0.00952143	Baso 1	Tmem150b		4.89326e-83	6.39169	0.576	0.159	1.9573e-79	preB	Cyp2s1		8.3145e-46	0.869123	0.058	0.148	3.3258e-42	Fib 1	Pim1
2.38892e-06	2.48593	0.469	0.263	0.0095557	Baso 1	Myo1f		6.17945e-83	1.79079	0.612	0.293	2.47178e-79	preB	Cmtm7		9.24143e-46	2.34243	0.572	0.287	3.69657e-42	Fib 1	Ackr3
2.51503e-06	1.03903	0.156	0.238	0.0100601	Baso 1	LOC100362980		1.14723e-82	0.442915	0.34	0.168	4.5889e-79	preB	Tp53inp2		3.23432e-45	0.625472	0.133	0.176	1.29373e-41	Fib 1	Pde12
2.59926e-06	3.92806	0.578	0.193	0.010397	Baso 1	Unc13d		1.3555e-82	1.96026	0.626	0.255	5.42201e-79	preB	Rpl13a		3.97836e-45	3.10161	0.56	0.264	1.59134e-41	Fib 1	Tgfbr3
2.91951e-06	2.51566	0.234	0.211	0.0116781	Baso 1	Cnot3		2.30222e-82	4.60909	0.351	0.161	9.20887e-79	preB	Tsnax		4.15751e-45	0.834898	0.137	0.209	1.663e-41	Fib 1	Ifih1
3.11221e-06	0.5846	0.453	0.262	0.0124488	Baso 1	AABR07053749.2		2.34096e-82	3.13015	0.556	0.28	9.36384e-79	preB	Ublcp1		4.67054e-45	1.14781	0.143	0.228	1.86821e-41	Fib 1	Birc3
4.0565e-06	0.418344	0.531	0.259	0.016226	Baso 1	Ppp3ca		5.54839e-82	1.04576	0.328	0.138	2.21935e-78	preB	Nudt22		1.05884e-44	2.1587	0.124	0.175	4.23538e-41	Fib 1	Angptl4
4.83488e-06	1.80122	0.406	0.226	0.0193395	Baso 1	Tbl1xr1		8.25692e-82	1.28632	0.224	0.183	3.30277e-78	preB	Mpdu1		1.51908e-44	7.15219	0.019	0.13	6.07633e-41	Fib 1	Grem1
5.57679e-06	1.42636	0.078	0.198	0.0223072	Baso 1	Nfrkb		1.28111e-81	1.09853	0.276	0.12	5.12444e-78	preB	Mtap		2.39822e-44	1.969	0.556	0.257	9.59289e-41	Fib 1	Aspn
5.61832e-06	3.3172	0.531	0.127	0.0224733	Baso 1	Dapk1		3.747e-81	0.57315	0.309	0.194	1.4988e-77	preB	Acly		3.66622e-44	3.16744	0.11	0.212	1.46649e-40	Fib 1	Cemip2
7.27808e-06	4.55531	0.156	0.214	0.0291123	Baso 1	Trim21		3.99416e-81	2.28851	0.314	0.185	1.59766e-77	preB	Slc25a46		7.67246e-44	3.04124	0.145	0.122	3.06898e-40	Fib 1	Adamts15
8.95618e-06	4.97748	0.125	0.179	0.0358247	Baso 1	Phf21a		5.39062e-81	6.76872	0.504	0.223	2.15625e-77	preB	Hexb		8.92462e-44	1.04597	0.122	0.133	3.56985e-40	Fib 1	Enho
1.0753e-05	0.36683	0.688	0.381	0.043012	Baso 1	RT1-CE4		1.43426e-80	2.53136	0.349	0.218	5.73702e-77	preB	Cgrrf1		1.10992e-43	3.1748	0.13	0.176	4.43969e-40	Fib 1	RGD1560455
1.07772e-05	2.84401	0.375	0.175	0.0431088	Baso 1	Camta2		1.8104e-80	0.75699	0.288	0.192	7.2416e-77	preB	Pes1		1.41326e-43	3.21798	0.127	0.117	5.65304e-40	Fib 1	Cd109
1.08684e-05	0.41118	0.188	0.133	0.0434734	Baso 1	Mapkapk3		2.574e-80	2.36769	0.304	0.134	1.0296e-76	preB	Rnf103		4.00458e-43	2.20626	0.483	0.251	1.60183e-39	Fib 1	Timp1
1.34131e-05	0.618135	0.5	0.188	0.0536525	Baso 1	Atg5		2.62313e-80	5.99429	0.359	0.179	1.04925e-76	preB	Tssc4		4.80021e-43	3.97021	0.172	0.164	1.92008e-39	Fib 1	Thy1
1.44476e-05	5.34484	0.484	0.181	0.0577905	Baso 1	Rnf125		3.51364e-80	1.47079	0.116	0.233	1.40546e-76	preB	Usp34		1.12772e-42	6.36772	0.559	0.129	4.51089e-39	Fib 1	Stmn2
1.50061e-05	2.80017	0.562	0.311	0.0600244	Baso 1	Ifitm1		1.31221e-79	0.896216	0.327	0.197	5.24886e-76	preB	Impad1.1		1.36141e-42	2.9048	0.133	0.165	5.44566e-39	Fib 1	Tnfrsf26
1.64221e-05	4.6413	0.125	0.176	0.0656882	Baso 1	Kdm4a		1.35575e-79	0.623323	0.277	0.15	5.423e-76	preB	Slc39a1		1.39852e-42	1.74696	0.53	0.305	5.59407e-39	Fib 1	Mafb
2.02428e-05	1.60221	0.062	0.134	0.0809711	Baso 1	Antxr2		1.72144e-79	5.63524	0.364	0.178	6.88577e-76	preB	Rexo4		2.71932e-42	0.36733	0.545	0.283	1.08773e-38	Fib 1	Pam
2.24668e-05	2.14893	0.172	0.245	0.0898671	Baso 1	Prpf6		2.06808e-79	2.01336	0.34	0.166	8.27233e-76	preB	LOC100910875		3.50871e-42	1.68498	0.614	0.205	1.40348e-38	Fib 1	Enpp3
2.26217e-05	9.9789	0.469	0.153	0.0904869	Baso 1	P2rx4		2.74577e-79	2.42555	0.277	0.124	1.09831e-75	preB	Coq3		6.451e-42	1.93316	0.558	0.323	2.5804e-38	Fib 1	Plpp3
2.29016e-05	0.872221	0.391	0.22	0.0916062	Baso 1	Aldh2		1.14165e-78	2.74139	0.39	0.21	4.56661e-75	preB	Bet1l		9.09349e-42	1.89686	0.089	0.161	3.6374e-38	Fib 1	Ch25h
2.32707e-05	2.64876	0.125	0.168	0.0930827	Baso 1	AABR07021988.1		1.22171e-78	1.25606	0.614	0.315	4.88682e-75	preB	LOC100362027		1.37647e-41	1.5897	0.597	0.226	5.50589e-38	Fib 1	Man1a1
2.55865e-05	0.369786	0.094	0.199	0.102346	Baso 1	Cops3		1.70332e-78	4.15111	0.286	0.177	6.81328e-75	preB	Gon4l		1.55737e-41	4.48445	0.601	0.163	6.22948e-38	Fib 1	Tril
2.56798e-05	1.22474	0.359	0.143	0.102719	Baso 1	Arfgap1		1.95135e-78	5.01537	0.033	0.184	7.8054e-75	preB	Lig1		2.488e-41	1.13892	0.637	0.258	9.952e-38	Fib 1	Glg1
2.6539e-05	0.38328	0.25	0.174	0.106156	Baso 1	Oxsr1		2.71876e-78	0.512227	0.326	0.198	1.0875e-74	preB	Hsh2d		4.27687e-41	4.45224	0.034	0.196	1.71075e-37	Fib 1	Cxcl6
3.41219e-05	15.1961	0.516	0.073	0.136487	Baso 1	Prg2		3.30471e-78	1.05742	0.323	0.185	1.32189e-74	preB	Terf2ip		1.32021e-40	2.01384	0.553	0.259	5.28085e-37	Fib 1	Tsc22d1
3.54114e-05	1.57022	0.094	0.213	0.141645	Baso 1	Smn1		3.67452e-78	5.2613	0.593	0.19	1.46981e-74	preB	Foxp1		2.36327e-40	1.77728	0.111	0.134	9.45309e-37	Fib 1	Layn
3.69243e-05	3.21889	0.031	0.168	0.147697	Baso 1	Cdc14a		4.3282e-78	5.98491	0.265	0.163	1.73128e-74	preB	AABR07068272.1		3.29031e-40	1.0876	0.188	0.235	1.31612e-36	Fib 1	Stat2
5.4223e-05	3.51979	0.469	0.172	0.216892	Baso 1	Gle1		1.08666e-77	1.46614	0.508	0.293	4.34663e-74	preB	Hnrnpd		3.55776e-40	0.751199	0.211	0.254	1.4231e-36	Fib 1	Llph
6.08703e-05	5.71714	0.469	0.282	0.243481	Baso 1	Herc1		1.28188e-77	0.716138	0.24	0.128	5.1275e-74	preB	Cep135		4.61946e-40	1.01722	0.152	0.183	1.84778e-36	Fib 1	Cd40
6.08965e-05	3.06884	0.297	0.21	0.243586	Baso 1	Fbxo9		1.50808e-77	1.21849	0.442	0.261	6.03231e-74	preB	LOC108348142		8.32858e-40	2.22687	0.544	0.23	3.33143e-36	Fib 1	Gja1
7.81163e-05	1.55144	0.266	0.267	0.312465	Baso 1	Rbms1		3.30638e-77	0.655386	0.133	0.228	1.32255e-73	preB	Stk26		1.01577e-39	2.55458	0.551	0.267	4.06309e-36	Fib 1	Cxcl1
9.17022e-05	2.28673	0.031	0.168	0.366809	Baso 1	Vps53		3.40486e-77	1.29848	0.321	0.196	1.36194e-73	preB	Ttc9c		1.07243e-39	0.323229	0.613	0.322	4.28971e-36	Fib 1	Kdelr1
9.25155e-05	5.79153	0.531	0.151	0.370062	Baso 1	Tmem273		3.52248e-77	1.92317	0.533	0.293	1.40899e-73	preB	Nol7		1.49548e-39	1.06648	0.223	0.231	5.98193e-36	Fib 1	Tacc2
9.72867e-05	6.5397	0.406	0.119	0.389147	Baso 1	Cd55		4.9539e-77	1.00466	0.374	0.187	1.98156e-73	preB	Med7		2.56874e-39	0.824339	0.172	0.204	1.0275e-35	Fib 1	AABR07028902.1
9.96418e-05	0.941694	0.203	0.218	0.398567	Baso 1	Mpc2		1.14085e-76	1.33577	0.05	0.139	4.56342e-73	preB	Hist2h3c2.4		4.86909e-39	0.70791	0.621	0.28	1.94763e-35	Fib 1	Pofut2
0.000101362	0.800242	0.344	0.229	0.405446	Baso 1	Tor1aip1		1.6035e-76	0.335504	0.287	0.203	6.41401e-73	preB	Supt20h		1.56049e-38	2.67509	0.065	0.137	6.24197e-35	Fib 1	Ankrd37
0.000104903	1.61285	0.125	0.243	0.419613	Baso 1	Cpne8		2.08214e-76	0.701002	0.427	0.273	8.32854e-73	preB	Acin1		1.62221e-38	2.72045	0.101	0.091	6.48883e-35	Fib 1	Rasd1
0.000107606	1.45027	0.406	0.169	0.430426	Baso 1	Alas1		2.31626e-76	0.64528	0.333	0.17	9.26505e-73	preB	Erich1		1.71983e-38	3.50128	0.595	0.205	6.87933e-35	Fib 1	Zdhhc1
0.000126527	0.820984	0.516	0.207	0.506107	Baso 1	Acly		7.60017e-76	0.760532	0.176	0.184	3.04007e-72	preB	Fig4		1.88848e-38	1.82025	0.012	0.135	7.55394e-35	Fib 1	Prdm1
0.000140061	1.37996	0.578	0.398	0.560243	Baso 1	Reep5		1.14877e-75	0.815809	0.29	0.187	4.5951e-72	preB	Fam117b		2.71939e-38	2.99064	0.135	0.114	1.08776e-34	Fib 1	Zfp449
0.00015636	1.66858	0.125	0.186	0.625441	Baso 1	Pdlim2		1.40355e-75	0.550423	0.358	0.224	5.6142e-72	preB	Dnpep		3.20947e-38	0.331505	0.171	0.135	1.28379e-34	Fib 1	AABR07063279.1
0.000156603	3.09676	0.047	0.18	0.626411	Baso 1	Itprip.1		2.90778e-75	2.35367	0.605	0.186	1.16311e-71	preB	Smarca4		5.38625e-38	1.5433	0.126	0.178	2.1545e-34	Fib 1	Tp53rk
0.000157499	1.35296	0.547	0.179	0.629998	Baso 1	Gsn		9.92482e-75	1.07476	0.331	0.166	3.96993e-71	preB	Acd		2.50154e-37	1.0014	0.207	0.155	1.00062e-33	Fib 1	Efnb1
0.000186021	0.538181	0.5	0.33	0.744083	Baso 1	Iscu		2.61059e-74	1.2249	0.256	0.199	1.04423e-70	preB	Stim2		2.55425e-37	1.45983	0.139	0.116	1.0217e-33	Fib 1	Itgb4
0.000206425	0.295631	0.172	0.242	0.8257	Baso 1	Hipk1		4.48258e-74	0.380856	0.323	0.137	1.79303e-70	preB	Zfp105		3.83976e-37	2.27096	0.1	0.192	1.5359e-33	Fib 1	Slc2a1
0.000211146	0.303252	0.562	0.382	0.844584	Baso 1	Tnfaip8		5.08207e-74	7.45977	0.343	0.144	2.03283e-70	preB	Heatr5a		5.97397e-37	7.78654	0.567	0.153	2.38959e-33	Fib 1	Pola2
0.000221548	1.26623	0.562	0.355	0.886191	Baso 1	Mier1		5.89069e-74	6.24459	0.305	0.161	2.35628e-70	preB	Gtf2i		8.41393e-37	2.28973	0.548	0.136	3.36557e-33	Fib 1	Col12a1
0.000241728	3.5566	0.172	0.189	0.96691	Baso 1	Tmem127		1.45123e-73	0.606329	0.242	0.166	5.80492e-70	preB	Ctdspl2		8.7078e-37	2.99979	0.572	0.213	3.48312e-33	Fib 1	Atp8b1
0.000301626	1.1738	0.328	0.297	1	Baso 1	Scpep1		1.76515e-73	0.57941	0.3	0.174	7.0606e-70	preB	Pycr2		2.16678e-36	0.360294	0.218	0.245	8.66713e-33	Fib 1	Fbxo30
0.000307277	0.802242	0.312	0.226	1	Baso 1	Bcl7b		2.49887e-73	0.587078	0.318	0.158	9.9955e-70	preB	Cbx1		2.26214e-36	0.903636	0.149	0.196	9.04858e-33	Fib 1	Tex2
0.000339105	5.52474	0.578	0.291	1	Baso 1	Plp2		3.37974e-73	0.883703	0.198	0.195	1.3519e-69	preB	Ripor1		1.38201e-35	9.21372	0.119	0.121	5.52804e-32	Fib 1	Nmb
0.000339553	0.455266	0.375	0.326	1	Baso 1	Orai2		4.89659e-73	1.15012	0.123	0.181	1.95864e-69	preB	Prps2		1.43884e-35	3.86674	0.204	0.173	5.75537e-32	Fib 1	Rbp4
0.000339937	0.415861	0.219	0.26	1	Baso 1	Ccm2		7.46554e-73	0.959195	0.371	0.233	2.98622e-69	preB	Oxa1l		2.65666e-35	0.811907	0.173	0.282	1.06266e-31	Fib 1	Mt1
0.000367658	1.42145	0.469	0.308	1	Baso 1	Jmjd1c		9.78883e-73	7.13078	0.391	0.247	3.91553e-69	preB	Rsbn1l		3.08065e-35	2.13472	0.158	0.192	1.23226e-31	Fib 1	Oga
0.000414635	5.43594	0.25	0.198	1	Baso 1	Kansl2		1.27014e-72	2.61453	0.398	0.282	5.08054e-69	preB	Dhx36		3.12737e-35	3.20286	0.139	0.121	1.25095e-31	Fib 1	Pgf
0.000435249	0.410737	0.125	0.204	1	Baso 1	Ublcp1		1.78486e-72	1.86863	0.373	0.232	7.13944e-69	preB	Pdcd2		3.13405e-35	4.67226	0.168	0.205	1.25362e-31	Fib 1	Ccn5
0.000453172	0.708574	0.5	0.198	1	Baso 1	Bicra		6.86838e-72	2.43523	0.309	0.156	2.74735e-68	preB	Ing3		5.39945e-35	3.30701	0.189	0.201	2.15978e-31	Fib 1	Nfkb2
0.000490656	2.75135	0.406	0.241	1	Baso 1	Mylip		1.18875e-71	3.94107	0.321	0.239	4.75501e-68	preB	Sbno1		1.37965e-34	1.62949	0.21	0.254	5.51859e-31	Fib 1	Slfn13
0.000517817	2.48046	0.609	0.306	1	Baso 1	Cdc42ep3		1.1967e-71	2.55931	0.323	0.18	4.7868e-68	preB	Fbxl6		1.44084e-34	1.39742	0.043	0.101	5.76336e-31	Fib 1	Cdkn2b
0.00059493	4.11715	0.266	0.17	1	Baso 1	Sema4b		2.44492e-71	0.261544	0.265	0.144	9.7797e-68	preB	Dnajc13		1.61023e-34	7.08718	0.177	0.137	6.4409e-31	Fib 1	Klf5
0.000647092	1.89657	0.094	0.19	1	Baso 1	Rab22a		9.0135e-71	2.12727	0.303	0.189	3.6054e-67	preB	Irak3		1.75583e-34	0.491316	0.212	0.193	7.02331e-31	Fib 1	Slc10a1
0.000654409	0.407174	0.562	0.398	1	Baso 1	Ypel3		9.72085e-71	0.767781	0.366	0.21	3.88834e-67	preB	Mical1		2.26093e-34	2.42135	0.172	0.205	9.0437e-31	Fib 1	Ripk3
0.00065812	1.9988	0.234	0.194	1	Baso 1	Ubac1		2.45367e-70	0.70457	0.294	0.153	9.81467e-67	preB	Zfp180		4.36431e-34	4.79615	0.593	0.249	1.74572e-30	Fib 1	Adam19
0.000692364	0.800529	0.453	0.153	1	Baso 1	Acss2		9.62704e-70	1.98703	0.17	0.23	3.85082e-66	preB	Cep131		4.55222e-34	1.11691	0.191	0.15	1.82089e-30	Fib 1	Fdft1
0.000693546	8.3136	0.453	0.263	1	Baso 1	Lmo4		1.06016e-69	4.47745	0.257	0.143	4.24064e-66	preB	Huwe1		5.73963e-34	2.50163	0.13	0.13	2.29585e-30	Fib 1	S1pr3
0.000854594	4.60955	0.234	0.289	1	Baso 1	Itm2c		1.26553e-69	2.38429	0.366	0.164	5.06213e-66	preB	Ciapin1		5.74863e-34	0.749796	0.599	0.246	2.29945e-30	Fib 1	Kdelr2
0.000941029	0.824784	0.438	0.337	1	Baso 1	Serp1		1.3737e-69	1.15069	0.364	0.22	5.49479e-66	preB	Hcfc1		1.10836e-33	1.26632	0.599	0.266	4.43342e-30	Fib 1	Lysmd2
0.000975091	1.21269	0.172	0.214	1	Baso 1	Def6		1.73207e-69	1.04952	0.161	0.212	6.92829e-66	preB	Hnrnpr		1.28183e-33	0.456538	0.589	0.288	5.12732e-30	Fib 1	Oat
0.00099783	0.702258	0.188	0.212	1	Baso 1	Trim39		2.30525e-69	3.20441	0.229	0.226	9.22101e-66	preB	Atm		1.41288e-33	4.16358	0.191	0.175	5.65151e-30	Fib 1	Nrep
0.00105331	0.957731	0.141	0.209	1	Baso 1	Yipf5		2.64105e-69	1.17305	0.425	0.25	1.05642e-65	preB	Sfr1		1.50045e-33	2.29178	0.202	0.254	6.00182e-30	Fib 1	Ipmk
0.00109049	2.35613	0.422	0.141	1	Baso 1	Znfx1		3.10212e-69	1.2284	0.274	0.198	1.24085e-65	preB	Cdc14a		2.18731e-33	3.86507	0.134	0.105	8.74924e-30	Fib 1	Avpr1a
0.00135978	0.448505	0.047	0.168	1	Baso 1	Sqle		5.76392e-69	2.00469	0.299	0.147	2.30557e-65	preB	Capn7		6.11697e-33	2.4973	0.535	0.136	2.44679e-29	Fib 1	Kazald1
0.00136117	0.417897	0.391	0.335	1	Baso 1	Lrrfip1		8.18706e-69	1.99533	0.261	0.201	3.27482e-65	preB	Atg7		6.72763e-33	0.414468	0.189	0.173	2.69105e-29	Fib 1	Stambpl1
0.00157035	0.924194	0.266	0.192	1	Baso 1	Mindy1		1.17196e-68	0.270377	0.405	0.295	4.68783e-65	preB	Nckap1l		7.21573e-33	1.38776	0.18	0.171	2.88629e-29	Fib 1	Hs6st1
0.00157484	0.832399	0.516	0.13	1	Baso 1	Basp1		2.95623e-68	2.09048	0.409	0.237	1.18249e-64	preB	Elof1		8.05636e-33	0.605613	0.096	0.127	3.22255e-29	Fib 1	Ptprf
0.00164669	2.38558	0.469	0.192	1	Baso 1	Ethe1		4.04652e-68	0.932706	0.593	0.293	1.61861e-64	preB	Rpl26		9.2019e-33	0.663556	0.59	0.361	3.68076e-29	Fib 1	AABR07000398.1
0.00171404	0.865671	0.359	0.238	1	Baso 1	Fundc1		4.37661e-68	1.15992	0.241	0.146	1.75064e-64	preB	Otud7b		1.48646e-32	0.47434	0.62	0.284	5.94585e-29	Fib 1	Arcn1
0.00174842	1.10888	0.219	0.255	1	Baso 1	Jak2		4.52805e-68	0.663799	0.311	0.18	1.81122e-64	preB	Mrgbp		1.6033e-32	0.855687	0.191	0.168	6.41319e-29	Fib 1	Nfatc1
0.00174927	0.572136	0.125	0.21	1	Baso 1	Med13l		4.83955e-68	2.63021	0.32	0.224	1.93582e-64	preB	Elf2		1.91105e-32	3.09937	0.103	0.109	7.64419e-29	Fib 1	Mest
0.0018664	2.5765	0.203	0.188	1	Baso 1	Mturn		5.01929e-68	0.330798	0.38	0.198	2.00772e-64	preB	Med15		2.84999e-32	2.65398	0.532	0.343	1.14e-28	Fib 1	Zfp36l1
0.0018873	3.45375	0.219	0.245	1	Baso 1	Pgrmc1		6.37374e-68	1.85256	0.413	0.219	2.5495e-64	preB	Snx17		3.43021e-32	1.21789	0.579	0.174	1.37208e-28	Fib 1	Gulp1
0.00193811	0.909672	0.203	0.2	1	Baso 1	Rab1a		8.50226e-68	0.439415	0.25	0.163	3.4009e-64	preB	Mtmr14		5.24163e-32	6.9294	0.099	0.229	2.09665e-28	Fib 1	Slc1a3
0.00198758	0.647859	0.344	0.246	1	Baso 1	Rhof		8.81022e-68	4.09392	0.374	0.166	3.52409e-64	preB	Snapc3		5.71174e-32	0.342629	0.583	0.303	2.2847e-28	Fib 1	Tceal8
0.00228957	0.884045	0.453	0.18	1	Baso 1	Ino80		1.24088e-67	0.270552	0.577	0.304	4.96351e-64	preB	Rps4x		1.4934e-31	0.907794	0.141	0.179	5.97359e-28	Fib 1	AC108595.1
0.00229678	1.03112	0.188	0.19	1	Baso 1	Trappc10		2.75297e-67	0.610297	0.315	0.168	1.10119e-63	preB	Ppp2r3c		1.64356e-31	1.86132	0.116	0.157	6.57426e-28	Fib 1	Pdk1
0.00289883	0.453244	0.312	0.229	1	Baso 1	Atp6v1b2		5.7197e-67	5.86037	0.335	0.101	2.28788e-63	preB	Kansl1l		1.89879e-31	2.70808	0.59	0.196	7.59516e-28	Fib 1	Col5a1
0.00334491	5.05265	0.375	0.172	1	Baso 1	Spr		1.35413e-66	5.89878	0.561	0.202	5.41653e-63	preB	Polm		3.06807e-31	0.739058	0.096	0.106	1.22723e-27	Fib 1	Slc9b2
0.0035873	2.59735	0.234	0.159	1	Baso 1	Naa80		2.82411e-66	1.39863	0.282	0.183	1.12964e-62	preB	Nmi		3.91998e-31	5.70162	0.06	0.102	1.56799e-27	Fib 1	Slc7a2
0.00397793	3.61595	0.062	0.18	1	Baso 1	Dhx40		7.31183e-66	3.27164	0.528	0.207	2.92473e-62	preB	Gpr171		4.79844e-31	0.39567	0.114	0.167	1.91938e-27	Fib 1	Mboat1
0.00416956	0.699887	0.141	0.197	1	Baso 1	Raf1		8.61202e-66	1.20462	0.33	0.198	3.44481e-62	preB	Azi2		7.92788e-31	0.438176	0.214	0.199	3.17115e-27	Fib 1	Slc4a2
0.00495945	0.912712	0.375	0.219	1	Baso 1	Trappc2l		1.05789e-65	3.75711	0.335	0.167	4.23156e-62	preB	Acadvl		1.19914e-30	1.47005	0.283	0.289	4.79656e-27	Fib 1	St3gal1
0.00528776	1.85424	0.266	0.221	1	Baso 1	Cop1		1.96061e-65	5.30353	0.386	0.23	7.84244e-62	preB	Gtf2e2		1.3157e-30	1.57733	0.572	0.217	5.26278e-27	Fib 1	Cnpy4
0.00543515	4.40125	0.234	0.181	1	Baso 1	Slk		2.08446e-65	2.03829	0.423	0.185	8.33785e-62	preB	Cdc37l1		1.98357e-30	7.74005	0.176	0.166	7.93427e-27	Fib 1	Tnfsf13b
0.00630246	4.98957	0.188	0.191	1	Baso 1	Urod		2.35948e-65	0.930517	0.176	0.206	9.43793e-62	preB	Tcof1		2.90731e-30	2.21046	0.191	0.224	1.16292e-26	Fib 1	Gclc
0.00681251	0.559507	0.609	0.417	1	Baso 1	Cap1		2.52e-65	1.73905	0.27	0.152	1.008e-61	preB	Nop14		3.22622e-30	0.257054	0.208	0.255	1.29049e-26	Fib 1	Tgif1
0.00731282	3.07894	0.219	0.208	1	Baso 1	Yipf3		3.72037e-65	2.6919	0.437	0.173	1.48815e-61	preB	Pip4k2c		8.2484e-30	2.11263	0.576	0.204	3.29936e-26	Fib 1	Chpf
0.00736582	0.524656	0.438	0.376	1	Baso 1	Cdkn1b		5.86546e-65	1.38833	0.28	0.151	2.34618e-61	preB	Casp2		8.51756e-30	0.309203	0.591	0.311	3.40702e-26	Fib 1	Rbms1
0.00832224	1.74798	0.188	0.208	1	Baso 1	Acox1		6.45818e-65	1.64666	0.339	0.196	2.58327e-61	preB	Rbm10		9.80306e-30	1.32994	0.249	0.245	3.92122e-26	Fib 1	Uggt1
0.00885276	3.323	0.281	0.221	1	Baso 1	Vamp3		1.70005e-64	3.94615	0.189	0.205	6.80021e-61	preB	Pds5b		1.0679e-29	1.40841	0.141	0.188	4.27159e-26	Fib 1	Mknk1
0.00990873	0.448161	0.406	0.318	1	Baso 1	Chmp5		2.24948e-64	6.05754	0.339	0.061	8.99793e-61	preB	Nup210l		1.84501e-29	3.78706	0.208	0.208	7.38005e-26	Fib 1	RGD1359290
0	6.58794	0.269	0.182	0	N1	Proser1		3.22895e-64	0.286915	0.3	0.281	1.29158e-60	preB	Abtb1		2.6479e-29	0.596867	0.591	0.302	1.05916e-25	Fib 1	Tgoln2
0	5.83211	0.293	0.196	0	N1	Spg7		4.26708e-64	2.34304	0.584	0.255	1.70683e-60	preB	Ccni		2.8459e-29	0.251655	0.587	0.262	1.13836e-25	Fib 1	Nfat5
0	5.47482	0.327	0.081	0	N1	AABR07053516.1		8.08691e-64	1.91434	0.157	0.192	3.23476e-60	preB	Nsf		3.11529e-29	0.923487	0.522	0.29	1.24612e-25	Fib 1	Mettl7a
0	4.8905	0.86	0.314	0	N1	AC134224.3		1.21788e-63	5.20803	0.141	0.131	4.87151e-60	preB	Cdk5rap2		3.82763e-29	0.702866	0.595	0.241	1.53105e-25	Fib 1	Pdia4
0	4.62941	0.7	0.314	0	N1	Junb		5.56717e-63	0.738564	0.216	0.144	2.22687e-59	preB	Ldhb		5.77599e-29	8.81531	0.157	0.117	2.31039e-25	Fib 1	Gpr88
0	4.40489	0.695	0.274	0	N1	Ifit3		6.56528e-63	1.03183	0.214	0.176	2.62611e-59	preB	Rnf41		6.17021e-29	0.759257	0.594	0.272	2.46808e-25	Fib 1	Lman1
0	4.1038	0.225	0.168	0	N1	Pold3		6.59782e-63	1.40327	0.278	0.195	2.63913e-59	preB	Fmr1		8.73699e-29	3.5176	0.503	0.238	3.4948e-25	Fib 1	Fgl2
0	4.0211	0.218	0.037	0	N1	Cxcl10		8.32752e-63	2.86504	0.215	0.142	3.33101e-59	preB	Trmt6		9.34473e-29	1.76785	0.204	0.128	3.73789e-25	Fib 1	Cgnl1
0	3.9633	0.745	0.326	0	N1	Atp6v1g1		9.06921e-63	0.794131	0.41	0.317	3.62769e-59	preB	Frg1		1.37651e-28	2.38055	0.237	0.198	5.50605e-25	Fib 1	Hoxc8
0	3.87499	0.17	0.235	0	N1	Degs2		9.56651e-63	1.90835	0.312	0.224	3.8266e-59	preB	Mospd3		1.51235e-28	1.63167	0.073	0.158	6.04939e-25	Fib 1	Cxcl3
0	3.84737	0.338	0.079	0	N1	Pcp4		1.04159e-62	3.59109	0.327	0.198	4.16635e-59	preB	Lysmd3		1.54852e-28	4.59811	0.548	0.149	6.19407e-25	Fib 1	Crispld2
0	3.6032	0.247	0.125	0	N1	Rnf144b		1.90619e-62	2.86775	0.361	0.169	7.62475e-59	preB	LOC688553		1.62229e-28	1.61878	0.231	0.252	6.48917e-25	Fib 1	Nr4a2
0	3.60091	0.739	0.27	0	N1	Il1b		2.60739e-62	0.609857	0.178	0.127	1.04296e-58	preB	Mx2		1.6583e-28	0.641441	0.568	0.154	6.63319e-25	Fib 1	C1qtnf5
0	3.46014	0.746	0.297	0	N1	Nudt4		4.08815e-62	6.91456	0.595	0.296	1.63526e-58	preB	B3gnt2		3.69782e-28	1.15879	0.1	0.186	1.47913e-24	Fib 1	Lpcat2
0	3.43651	0.446	0.094	0	N1	Arrdc3		6.32155e-62	0.367623	0.575	0.312	2.52862e-58	preB	Rpl18a		3.85352e-28	0.414151	0.115	0.108	1.54141e-24	Fib 1	Igf2
0	3.28303	0.693	0.311	0	N1	Dusp1		7.52301e-62	5.3059	0.321	0.179	3.0092e-58	preB	Atg5		5.6005e-28	2.49832	0.18	0.144	2.2402e-24	Fib 1	Dhcr24
0	3.22866	0.679	0.336	0	N1	Itm2b		1.03698e-61	2.24443	0.538	0.296	4.14793e-58	preB	Srsf5		6.81601e-28	3.38622	0.563	0.32	2.7264e-24	Fib 1	LOC100909712
0	3.11628	0.209	0.156	0	N1	Usf3		1.45491e-61	1.98286	0.376	0.219	5.81965e-58	preB	Chtop		1.22926e-27	2.08018	0.553	0.233	4.91702e-24	Fib 1	Tcf7l2
0	2.91326	0.819	0.253	0	N1	H3f3a		2.01518e-61	2.53506	0.585	0.217	8.06072e-58	preB	AABR07021544.1		1.96452e-27	0.502106	0.574	0.329	7.85807e-24	Fib 1	Tmed2
0	2.88436	0.762	0.325	0	N1	Srgn		3.62407e-61	2.43297	0.315	0.151	1.44963e-57	preB	Rnmt		2.48152e-27	2.14305	0.212	0.213	9.92607e-24	Fib 1	MGC108823
0	2.65778	0.699	0.332	0	N1	Ube2d3		1.00388e-60	2.94787	0.271	0.151	4.01553e-57	preB	Mex3c		3.55455e-27	1.05093	0.112	0.143	1.42182e-23	Fib 1	Dnaaf2
0	2.51825	0.882	0.231	0	N1	Gmfg		1.31643e-60	2.93946	0.298	0.168	5.26571e-57	preB	Mrpl16		3.59363e-27	1.51458	0.24	0.153	1.43745e-23	Fib 1	Lifr
0	2.36134	0.873	0.237	0	N1	Arpc1b		1.36909e-60	1.38476	0.408	0.261	5.47634e-57	preB	Ddt		3.69924e-27	2.4946	0.583	0.24	1.4797e-23	Fib 1	Cped1
0	2.28046	0.779	0.298	0	N1	Fcer1g		2.49582e-60	2.26486	0.383	0.23	9.98329e-57	preB	Imp3		5.44246e-27	2.4897	0.54	0.201	2.17699e-23	Fib 1	Plekhf1
0	2.27631	0.21	0.174	0	N1	N4bp2l1		2.50687e-60	4.39006	0.373	0.219	1.00275e-56	preB	Cyth2		6.13807e-27	1.48351	0.246	0.209	2.45523e-23	Fib 1	Bambi
0	2.19772	0.258	0.183	0	N1	Usp37		2.85846e-60	1.08068	0.435	0.291	1.14339e-56	preB	LOC100363469		1.26048e-26	1.30538	0.231	0.214	5.04191e-23	Fib 1	Mt2A
0	2.1618	0.666	0.283	0	N1	Ifit1bl		4.03186e-60	0.95473	0.424	0.265	1.61274e-56	preB	Hm13		1.27536e-26	4.5518	0.153	0.092	5.10145e-23	Fib 1	Tmem119
0	1.97808	0.132	0.203	0	N1	Rpap3		4.5343e-60	0.415054	0.186	0.255	1.81372e-56	preB	Smc3		1.93403e-26	0.468725	0.264	0.132	7.7361e-23	Fib 1	AABR07054614.1
0	1.82433	0.758	0.321	0	N1	RT1-CE4		6.80771e-60	1.1791	0.56	0.274	2.72308e-56	preB	Polr2k		2.09228e-26	0.251641	0.192	0.153	8.3691e-23	Fib 1	Ctps1
0	1.75858	0.296	0.144	0	N1	Spryd7		8.5746e-60	5.27769	0.389	0.261	3.42984e-56	preB	Arf6		3.13771e-26	3.24892	0.563	0.197	1.25508e-22	Fib 1	Spry2
0	1.66758	0.342	0.038	0	N1	Ptgs2		9.69124e-60	1.86893	0.361	0.23	3.87649e-56	preB	Ccdc97		3.23965e-26	0.989942	0.541	0.171	1.29586e-22	Fib 1	Ggcx
0	1.66703	0.794	0.308	0	N1	Tspo		1.2764e-59	1.56095	0.232	0.156	5.10562e-56	preB	Itprid2		5.37498e-26	0.904029	0.275	0.282	2.14999e-22	Fib 1	Il4r
0	1.63343	0.771	0.288	0	N1	Slfn4		1.42588e-59	2.57193	0.296	0.174	5.70351e-56	preB	Tent4b		6.64977e-26	0.836023	0.576	0.236	2.65991e-22	Fib 1	Spats2l
0	1.42555	0.3	0.055	0	N1	Hes1		1.50845e-59	3.66036	0.327	0.195	6.03379e-56	preB	Pex13		8.39392e-26	2.17776	0.181	0.129	3.35757e-22	Fib 1	Prph
0	1.37838	0.682	0.292	0	N1	Oas1a		1.53634e-59	6.54328	0.229	0.132	6.14535e-56	preB	Usp10		8.62416e-26	1.42088	0.572	0.334	3.44966e-22	Fib 1	Tubb6
0	1.34112	0.175	0.266	0	N1	Mgam		2.33318e-59	1.12606	0.342	0.226	9.3327e-56	preB	Rps6		1.33841e-25	1.32636	0.192	0.163	5.35365e-22	Fib 1	Sema6d
0	1.13665	0.855	0.339	0	N1	Tyrobp		5.63213e-59	0.952098	0.182	0.206	2.25285e-55	preB	Nfkb2		1.36078e-25	1.8291	0.21	0.215	5.44312e-22	Fib 1	Phyhd1
0	1.07843	0.235	0.196	0	N1	Prpf4		5.66031e-59	1.64364	0.314	0.238	2.26412e-55	preB	Micu2		1.54261e-25	0.575012	0.053	0.127	6.17043e-22	Fib 1	Tlr6
0	1.04146	0.819	0.301	0	N1	Lrg1		7.58088e-59	0.634764	0.117	0.201	3.03235e-55	preB	Retreg2		2.23308e-25	1.69295	0.23	0.244	8.93231e-22	Fib 1	Filip1
0	0.991851	0.171	0.275	0	N1	Tnnc1		7.6733e-59	2.68218	0.17	0.251	3.06932e-55	preB	Zmiz1		2.30644e-25	1.2462	0.249	0.212	9.22574e-22	Fib 1	Galm
0	0.983447	0.244	0.158	0	N1	Tbk1		9.23977e-59	2.55135	0.472	0.214	3.69591e-55	preB	Ing4		2.40797e-25	1.77819	0.173	0.107	9.6319e-22	Fib 1	Nr2f2
0	0.898096	0.185	0.26	0	N1	Aqp9		1.24102e-58	2.5562	0.402	0.171	4.96406e-55	preB	Rnf19a		2.47783e-25	1.14619	0.188	0.134	9.91134e-22	Fib 1	Dkk3
0	0.727487	0.19	0.236	0	N1	Lbp		4.49652e-58	2.40289	0.332	0.187	1.79861e-54	preB	Kctd18		4.1479e-25	0.499368	0.589	0.195	1.65916e-21	Fib 1	Maged1
0	0.690302	0.165	0.21	0	N1	Helz		6.76323e-58	1.13605	0.277	0.163	2.70529e-54	preB	Med20		9.13634e-25	1.62558	0.248	0.288	3.65454e-21	Fib 1	Procr
0	0.647759	0.211	0.195	0	N1	Kdm6a		9.11097e-58	2.13078	0.339	0.225	3.64439e-54	preB	Nrbf2		1.49964e-24	0.425638	0.586	0.291	5.99855e-21	Fib 1	Srpra
0	0.632031	0.241	0.18	0	N1	Med6		1.19525e-57	1.00231	0.475	0.307	4.78102e-54	preB	Tcea1		1.71552e-24	3.14237	0.21	0.146	6.86209e-21	Fib 1	Irak3
0	0.613746	0.098	0.195	0	N1	Rnf125		1.2677e-57	2.41529	0.151	0.201	5.07082e-54	preB	Rel		2.4803e-24	0.258946	0.411	0.277	9.92121e-21	Fib 1	Id3
0	0.524181	0.149	0.206	0	N1	Erlec1		1.61684e-57	1.49372	0.386	0.247	6.46737e-54	preB	Bax		3.4416e-24	1.77828	0.246	0.272	1.37664e-20	Fib 1	Ifi47
0	0.34846	0.228	0.178	0	N1	Rasa1		1.64587e-57	2.25736	0.315	0.156	6.58347e-54	preB	Ift74		6.54831e-24	2.92574	0.217	0.169	2.61932e-20	Fib 1	Fxyd6
0	0.312668	0.2	0.262	0	N1	LOC100909595		2.93914e-57	2.99361	0.472	0.195	1.17566e-53	preB	Inpp5k		6.85738e-24	0.903812	0.115	0.146	2.74295e-20	Fib 1	Pnpla7
0	0.274562	0.305	0.177	0	N1	Gpkow		2.95726e-57	0.548575	0.495	0.308	1.1829e-53	preB	Rps27a		7.58594e-24	7.01964	0.042	0.109	3.03437e-20	Fib 1	Edil3
7.14834e-305	5.36388	0.233	0.195	2.85934e-301	N1	Casp8ap2		3.78726e-57	1.95916	0.377	0.213	1.51491e-53	preB	Acyp1		8.99833e-24	1.97452	0.252	0.254	3.59933e-20	Fib 1	Rnf44
1.5753e-302	0.672887	0.223	0.197	6.30119e-299	N1	Setd5		1.04426e-56	0.712754	0.306	0.194	4.17706e-53	preB	Frmd8		9.43499e-24	0.692823	0.532	0.257	3.774e-20	Fib 1	Svil
3.32668e-301	0.400143	0.202	0.217	1.33067e-297	N1	Cntrl		1.96134e-56	6.57642	0.327	0.073	7.84536e-53	preB	Bcl7a		1.04285e-23	0.730128	0.146	0.227	4.17141e-20	Fib 1	Abcc5
1.29214e-300	0.482274	0.173	0.162	5.16854e-297	N1	Ecpas		2.28231e-56	1.93443	0.285	0.19	9.12925e-53	preB	Zfp652		1.34294e-23	2.06824	0.56	0.294	5.37178e-20	Fib 1	Lmo4
5.59293e-300	3.47395	0.667	0.294	2.23717e-296	N1	Pla2g7		2.70418e-56	7.04196	0.326	0.191	1.08167e-52	preB	Zfp207		1.59338e-23	4.69024	0.526	0.123	6.37351e-20	Fib 1	Cilp
7.10746e-300	0.273765	0.113	0.197	2.84298e-296	N1	Trak2		5.51093e-56	2.21858	0.143	0.248	2.20437e-52	preB	Sh2d3c		1.81927e-23	0.576382	0.233	0.209	7.2771e-20	Fib 1	Dmxl1
7.24426e-299	0.893348	0.176	0.165	2.89771e-295	N1	Rps6kb2		9.69986e-56	2.82265	0.301	0.194	3.87995e-52	preB	Manbal		1.8525e-23	6.45633	0.237	0.161	7.40998e-20	Fib 1	Hmcn1
1.88396e-298	3.10006	0.259	0.14	7.53584e-295	N1	Nfkb2		1.48915e-55	3.10789	0.301	0.156	5.95659e-52	preB	Mcm3ap		2.7066e-23	1.00799	0.288	0.244	1.08264e-19	Fib 1	Stk40
7.53421e-298	3.26963	0.193	0.251	3.01368e-294	N1	Cpne8		1.60926e-55	5.8435	0.401	0.235	6.43703e-52	preB	Sys1		2.72028e-23	3.23495	0.211	0.242	1.08811e-19	Fib 1	Trib1
5.32023e-297	6.35674	0.193	0.166	2.12809e-293	N1	Terf2		2.23146e-55	0.611886	0.198	0.22	8.92584e-52	preB	Eprs		2.75849e-23	0.896775	0.562	0.187	1.1034e-19	Fib 1	Fads1
2.64122e-295	3.76116	0.178	0.25	1.05649e-291	N1	F2rl2		2.79774e-55	1.88115	0.286	0.228	1.11909e-51	preB	Ppp1r21		2.76145e-23	0.511366	0.459	0.239	1.10458e-19	Fib 1	Scd2
4.50876e-292	2.31482	0.339	0.112	1.8035e-288	N1	Pqlc1		8.53192e-55	2.60114	0.253	0.157	3.41277e-51	preB	Anapc16		3.41204e-23	1.15971	0.191	0.203	1.36482e-19	Fib 1	Orai2
7.51518e-292	2.78804	0.662	0.325	3.00607e-288	N1	Taldo1		8.87997e-55	3.69002	0.312	0.18	3.55199e-51	preB	Rpp40		3.75176e-23	1.49279	0.575	0.244	1.50071e-19	Fib 1	Cxxc5
1.38992e-290	0.473156	0.174	0.191	5.55967e-287	N1	Ints6		9.66215e-55	2.75547	0.18	0.13	3.86486e-51	preB	Hspa2		4.22035e-23	2.86397	0.512	0.314	1.68814e-19	Fib 1	Klf9
3.63224e-288	1.90116	0.661	0.329	1.4529e-284	N1	Gnb2		2.35237e-54	2.61424	0.567	0.286	9.40949e-51	preB	Top1		5.09304e-23	10.9144	0.171	0.113	2.03722e-19	Fib 1	Dpep1
1.49582e-284	1.85174	0.655	0.346	5.9833e-281	N1	Oaz1		3.96484e-54	2.52821	0.303	0.228	1.58594e-50	preB	Golga7		9.87403e-23	0.44559	0.59	0.294	3.94961e-19	Fib 1	Slc39a1
1.2223e-283	2.54272	0.179	0.155	4.8892e-280	N1	Zdhhc14		4.1497e-54	2.57261	0.14	0.204	1.65988e-50	preB	Zfp800		1.33661e-22	0.471788	0.595	0.284	5.34644e-19	Fib 1	Hexa
2.19454e-283	6.95125	0.163	0.161	8.77817e-280	N1	Mrps31		4.77031e-54	2.77371	0.166	0.166	1.90812e-50	preB	Dnlz		1.37905e-22	0.820929	0.581	0.286	5.51618e-19	Fib 1	Arf3
8.34696e-283	4.35302	0.247	0.173	3.33879e-279	N1	Ctdspl2		6.56817e-54	2.25965	0.227	0.158	2.62727e-50	preB	Zfp592		1.57312e-22	0.950137	0.589	0.258	6.29246e-19	Fib 1	Sec61a1
2.0278e-280	6.01992	0.19	0.151	8.1112e-277	N1	Hps3		6.90796e-54	1.03613	0.255	0.153	2.76318e-50	preB	Trim26		4.49926e-22	2.80359	0.165	0.102	1.7997e-18	Fib 1	Sox9
3.34432e-280	1.87341	0.663	0.35	1.33773e-276	N1	Gabarap		8.41398e-54	4.20175	0.241	0.186	3.36559e-50	preB	Stard3		5.18441e-22	3.8276	0.54	0.211	2.07376e-18	Fib 1	Mfap2
5.61547e-280	6.7131	0.235	0.183	2.24619e-276	N1	Ppp6r3		8.59222e-54	1.45798	0.348	0.294	3.43689e-50	preB	Nsd3		5.37459e-22	0.381916	0.21	0.146	2.14984e-18	Fib 1	Flrt2
2.03802e-278	0.765009	0.281	0.171	8.15207e-275	N1	Arih2		9.06853e-54	1.75342	0.267	0.192	3.62741e-50	preB	Ppp6r3		7.07263e-22	0.265672	0.56	0.275	2.82905e-18	Fib 1	Pja2
6.8966e-278	0.449012	0.223	0.161	2.75864e-274	N1	Stx12		2.21705e-53	2.91608	0.304	0.191	8.86819e-50	preB	Phrf1		7.16648e-22	1.23966	0.493	0.307	2.86659e-18	Fib 1	Tgfbi
6.85521e-275	6.86756	0.205	0.202	2.74209e-271	N1	AABR07001099.2		4.41091e-53	0.705893	0.342	0.24	1.76436e-49	preB	Card6		9.954e-22	0.25591	0.214	0.19	3.9816e-18	Fib 1	Mtap
3.23219e-274	1.29763	0.258	0.184	1.29288e-270	N1	Senp7		4.85471e-53	2.1322	0.475	0.297	1.94188e-49	preB	Gpbp1		1.39215e-21	4.66295	0.261	0.259	5.56862e-18	Fib 1	Parp14
8.19622e-274	0.691597	0.279	0.201	3.27849e-270	N1	Trim39		5.75039e-53	0.654087	0.422	0.25	2.30015e-49	preB	Cct3		1.43468e-21	0.613798	0.07	0.146	5.73873e-18	Fib 1	Gk
9.98407e-274	0.474256	0.072	0.231	3.99363e-270	N1	Gtf2i		9.12957e-53	0.336441	0.31	0.22	3.65183e-49	preB	Sppl3		2.2623e-21	0.262818	0.199	0.168	9.04918e-18	Fib 1	Plpp5
5.99622e-273	2.96649	0.205	0.228	2.39849e-269	N1	Slc2a6		9.18834e-53	1.7295	0.443	0.264	3.67534e-49	preB	Eif4b		2.4715e-21	3.17002	0.505	0.201	9.886e-18	Fib 1	Eln
9.61365e-272	0.608103	0.102	0.175	3.84546e-268	N1	Vps13c		1.69153e-52	1.71072	0.283	0.225	6.7661e-49	preB	Smchd1		3.08275e-21	2.79886	0.529	0.205	1.2331e-17	Fib 1	Steap3
4.07577e-270	1.50683	0.152	0.18	1.63031e-266	N1	Mthfs		2.10648e-52	5.6206	0.294	0.207	8.42593e-49	preB	Egln2		3.62244e-21	3.81653	0.133	0.189	1.44897e-17	Fib 1	Mpzl2
4.40277e-267	0.808271	0.228	0.18	1.76111e-263	N1	Pgrmc2		2.25685e-52	1.43422	0.261	0.191	9.02742e-49	preB	Ankfy1		3.99738e-21	1.38336	0.499	0.165	1.59895e-17	Fib 1	Art3
1.53785e-265	4.45528	0.645	0.334	6.15139e-262	N1	Btg2		4.03994e-52	1.99829	0.451	0.305	1.61598e-48	preB	Cop1		4.46805e-21	0.489737	0.265	0.192	1.78722e-17	Fib 1	Btg3
1.12698e-264	3.43021	0.262	0.071	4.5079e-261	N1	Tnfaip2		5.48574e-52	1.42443	0.286	0.165	2.1943e-48	preB	Ap4b1		6.56925e-21	2.15468	0.526	0.179	2.6277e-17	Fib 1	Pmepa1
1.78705e-264	2.23594	0.261	0.142	7.14819e-261	N1	AABR07030590.1		5.53623e-52	7.37025	0.537	0.209	2.21449e-48	preB	Slc35b4		1.18888e-20	6.1033	0.204	0.143	4.7555e-17	Fib 1	Cyp7b1
5.3836e-264	0.576164	0.205	0.193	2.15344e-260	N1	Rnf20		1.21818e-51	4.3287	0.525	0.217	4.87274e-48	preB	Neu1		1.53202e-20	1.05079	0.273	0.227	6.12808e-17	Fib 1	Csrp2
5.11283e-263	1.10389	0.297	0.066	2.04513e-259	N1	Nod2		1.25225e-51	0.968528	0.262	0.207	5.00902e-48	preB	Klc1		1.9547e-20	2.31055	0.207	0.109	7.81879e-17	Fib 1	Kctd14
2.12937e-262	1.7745	0.241	0.196	8.51749e-259	N1	Med13		2.10548e-51	2.05483	0.382	0.187	8.42192e-48	preB	Satb1		2.65515e-20	0.74509	0.165	0.155	1.06206e-16	Fib 1	Tubgcp5
3.07084e-262	0.637478	0.252	0.183	1.22834e-258	N1	Zfp513		6.19753e-51	1.06932	0.306	0.255	2.47901e-47	preB	Aggf1		2.75637e-20	0.364172	0.253	0.212	1.10255e-16	Fib 1	Aco1
1.12908e-261	1.42728	0.171	0.225	4.51631e-258	N1	Baz1b		1.03774e-50	4.13207	0.304	0.159	4.15095e-47	preB	Rnf2		3.67881e-20	1.8192	0.548	0.226	1.47152e-16	Fib 1	Pkd2
4.90623e-261	0.673846	0.247	0.221	1.96249e-257	N1	RGD1562218		1.1723e-50	1.75566	0.336	0.23	4.6892e-47	preB	Ebag9		5.27728e-20	0.763157	0.183	0.178	2.11091e-16	Fib 1	LOC691143
3.71543e-260	2.73193	0.176	0.187	1.48617e-256	N1	Rbmx2		1.85209e-50	5.37317	0.542	0.227	7.40836e-47	preB	AABR07051592.1		5.45197e-20	0.88096	0.23	0.202	2.18079e-16	Fib 1	Postn
1.89254e-257	0.284702	0.242	0.175	7.57014e-254	N1	Ppwd1		2.18553e-50	0.804632	0.49	0.346	8.74213e-47	preB	Dnaja1		6.53062e-20	2.47802	0.172	0.264	2.61225e-16	Fib 1	Chi3l1
8.05851e-257	1.92169	0.196	0.182	3.2234e-253	N1	Vps4a		2.19043e-50	2.01043	0.27	0.135	8.76171e-47	preB	Dcaf8		7.71408e-20	0.343337	0.447	0.316	3.08563e-16	Fib 1	Sptbn1
1.03991e-256	3.45751	0.294	0.053	4.15964e-253	N1	Ccl2		3.96914e-50	0.912545	0.266	0.177	1.58766e-46	preB	Slc49a4		7.79203e-20	1.4054	0.537	0.266	3.11681e-16	Fib 1	Csf1
2.79843e-256	2.0592	0.146	0.172	1.11937e-252	N1	Galm		6.14014e-50	0.553694	0.152	0.112	2.45606e-46	preB	Sfrp2		7.81047e-20	2.98513	0.544	0.258	3.12419e-16	Fib 1	AABR07039356.2
5.21987e-256	2.06245	0.513	0.337	2.08795e-252	N1	Ube2b		6.71826e-50	0.834908	0.208	0.269	2.68731e-46	preB	Ubtf		1.38261e-19	1.59149	0.142	0.227	5.53044e-16	Fib 1	Crabp2
2.56647e-255	0.908114	0.146	0.172	1.02659e-251	N1	Psd4		7.07983e-50	2.2986	0.57	0.285	2.83193e-46	preB	Pgls		2.143e-19	0.267261	0.303	0.26	8.57199e-16	Fib 1	Fam13b
1.25061e-254	4.62878	0.219	0.152	5.00244e-251	N1	Pip4k2c		1.68839e-49	0.945613	0.352	0.261	6.75357e-46	preB	LOC100360413		3.89092e-19	4.06563	0.25	0.147	1.55637e-15	Fib 1	Aldh1a2
2.40323e-254	5.16535	0.235	0.254	9.61293e-251	N1	Phospho1		1.72319e-49	7.45908	0.528	0.158	6.89276e-46	preB	Lig4		4.38875e-19	3.78631	0.467	0.191	1.7555e-15	Fib 1	Igfbp3
2.93075e-254	0.341598	0.176	0.164	1.1723e-250	N1	Odf2		2.09803e-49	0.740208	0.291	0.199	8.39212e-46	preB	Polg2		5.01715e-19	2.41214	0.537	0.302	2.00686e-15	Fib 1	Gls
2.86945e-253	1.82098	0.62	0.292	1.14778e-249	N1	Fos		2.38049e-49	2.73079	0.237	0.193	9.52197e-46	preB	Ivd		5.2928e-19	1.37922	0.306	0.258	2.11712e-15	Fib 1	Bcl3
1.79186e-252	2.7362	0.301	0.047	7.16742e-249	N1	Atf3		3.6177e-49	0.988039	0.352	0.203	1.44708e-45	preB	RGD1308706		5.30301e-19	0.410553	0.279	0.23	2.1212e-15	Fib 1	AABR07018038.1
2.94963e-252	1.1195	0.2	0.192	1.17985e-248	N1	Tra2a		4.55944e-49	3.4752	0.198	0.182	1.82377e-45	preB	Bcor		9.79945e-19	0.657327	0.321	0.219	3.91978e-15	Fib 1	Tnfrsf12a
1.46781e-251	1.46566	0.262	0.122	5.87124e-248	N1	Birc3		8.0982e-49	0.368366	0.28	0.215	3.23928e-45	preB	Ubap2l		1.21771e-18	1.14672	0.572	0.283	4.87084e-15	Fib 1	Lix1l
1.66872e-250	0.427415	0.247	0.266	6.67487e-247	N1	Poldip3		1.8029e-48	1.67963	0.122	0.207	7.21159e-45	preB	Actr6		1.70935e-18	0.373753	0.028	0.125	6.83738e-15	Fib 1	AABR07013157.1
2.44447e-250	0.899774	0.179	0.191	9.7779e-247	N1	Pkn2		2.54815e-48	3.1829	0.262	0.16	1.01926e-44	preB	Vps53		1.90734e-18	4.60725	0.235	0.183	7.62936e-15	Fib 1	Cyp1b1
4.67946e-250	6.53338	0.246	0.205	1.87179e-246	N1	Mapk1ip1		2.86298e-48	3.18563	0.313	0.215	1.14519e-44	preB	Mcrip1		2.06227e-18	1.223	0.175	0.153	8.24908e-15	Fib 1	Meis3
1.85042e-249	5.33672	0.343	0.153	7.4017e-246	N1	Slc2a1		4.75833e-48	5.89934	0.339	0.223	1.90333e-44	preB	Smim19		2.60014e-18	2.21789	0.51	0.176	1.04005e-14	Fib 1	Slc43a3
8.91927e-249	0.463444	0.164	0.213	3.56771e-245	N1	Zc3h18		5.17387e-48	3.63686	0.483	0.223	2.06955e-44	preB	Snrnp48		3.04565e-18	1.20081	0.548	0.247	1.21826e-14	Fib 1	Parva
3.25193e-247	1.53109	0.2	0.195	1.30077e-243	N1	Cnot9		5.56135e-48	5.44998	0.539	0.194	2.22454e-44	preB	Neil1		3.43818e-18	1.20688	0.116	0.128	1.37527e-14	Fib 1	P2ry2
4.4424e-247	5.28645	0.635	0.293	1.77696e-243	N1	Ncf4		5.56585e-48	0.618932	0.268	0.178	2.22634e-44	preB	Pcid2		3.85079e-18	0.590445	0.326	0.312	1.54032e-14	Fib 1	Kdm6b
2.30737e-246	1.55296	0.204	0.078	9.22948e-243	N1	AC135826.1		6.25907e-48	1.91439	0.223	0.184	2.50363e-44	preB	Herc4		4.74557e-18	3.33345	0.218	0.126	1.89823e-14	Fib 1	Inhba
1.91905e-245	5.22535	0.625	0.289	7.67622e-242	N1	Cebpd		7.8872e-48	3.87637	0.286	0.249	3.15488e-44	preB	Ndel1		5.36004e-18	2.36504	0.24	0.189	2.14402e-14	Fib 1	AABR07025295.1
2.0107e-245	1.34193	0.178	0.187	8.0428e-242	N1	Dnlz		1.53491e-47	0.568188	0.504	0.291	6.13964e-44	preB	Cdkn1b		6.00785e-18	3.36486	0.502	0.156	2.40314e-14	Fib 1	Plod2
2.0608e-245	0.461985	0.201	0.175	8.24322e-242	N1	Slc40a1.1		1.81659e-47	0.780123	0.47	0.34	7.26634e-44	preB	Ube2b		6.24128e-18	0.47016	0.545	0.27	2.49651e-14	Fib 1	Dapk1
6.41967e-245	1.13297	0.297	0.149	2.56787e-241	N1	Slco3a1		2.90189e-47	5.51829	0.308	0.212	1.16075e-43	preB	Pias1		8.5162e-18	1.98592	0.192	0.224	3.40648e-14	Fib 1	Nabp1
1.84508e-244	5.36154	0.277	0.032	7.38033e-241	N1	Nos2		3.24206e-47	0.524329	0.357	0.253	1.29682e-43	preB	Cct8		1.33468e-17	0.974367	0.517	0.255	5.33874e-14	Fib 1	Ifitm1
3.47547e-243	2.95728	0.218	0.251	1.39019e-239	N1	Ccdc61		8.49432e-47	1.36492	0.301	0.212	3.39773e-43	preB	Ccng1		1.58372e-17	0.839048	0.322	0.307	6.3349e-14	Fib 1	Tiparp
5.39996e-243	0.912787	0.169	0.19	2.15998e-239	N1	Trim33		1.10462e-46	2.63215	0.258	0.189	4.41848e-43	preB	Ddx47		2.20855e-17	2.1978	0.494	0.3	8.83422e-14	Fib 1	Bag3
1.33885e-241	3.94934	0.215	0.193	5.35542e-238	N1	AABR07020463.1		1.15831e-46	2.84067	0.318	0.238	4.63323e-43	preB	Tbcc		2.72112e-17	0.336051	0.206	0.195	1.08845e-13	Fib 1	Ddx52
8.03115e-237	5.75785	0.209	0.182	3.21246e-233	N1	Klf10		1.67324e-46	1.30301	0.362	0.276	6.69295e-43	preB	Mat2b		3.65429e-17	0.380944	0.311	0.251	1.46171e-13	Fib 1	Tmem184b
5.57096e-236	2.28629	0.21	0.201	2.22839e-232	N1	Il36b		1.69514e-46	1.35695	0.557	0.297	6.78058e-43	preB	Eef2		4.22887e-17	2.45419	0.475	0.317	1.69155e-13	Fib 1	Hspa1b
2.18513e-234	0.846564	0.136	0.184	8.74053e-231	N1	Ppfia1		1.89256e-46	2.55746	0.192	0.181	7.57024e-43	preB	Rufy1		9.11358e-17	2.31543	0.065	0.102	3.64543e-13	Fib 1	Thbs1
2.05357e-233	5.60429	0.654	0.277	8.21427e-230	N1	Csf3r		1.97096e-46	2.02055	0.283	0.044	7.88385e-43	preB	Slc4a10		1.03416e-16	0.782327	0.512	0.203	4.13663e-13	Fib 1	Slit3
2.43872e-232	4.56342	0.629	0.263	9.75488e-229	N1	Marcks		2.40003e-46	4.05993	0.169	0.186	9.60011e-43	preB	Ino80		1.56345e-16	6.28074	0.499	0.144	6.25379e-13	Fib 1	Col4a5
8.32397e-232	0.570502	0.174	0.126	3.32959e-228	N1	LOC108348175		4.47968e-46	0.863669	0.176	0.222	1.79187e-42	preB	Ptpn4		2.16457e-16	2.12353	0.287	0.251	8.65829e-13	Fib 1	Hspb8
1.00093e-231	0.906663	0.171	0.171	4.00371e-228	N1	MGC95208		7.10129e-46	2.97718	0.314	0.242	2.84052e-42	preB	Yy1		2.51158e-16	1.45528	0.33	0.305	1.00463e-12	Fib 1	Slc20a1
4.64215e-231	0.888865	0.179	0.167	1.85686e-227	N1	Ncbp3		7.33658e-46	2.05739	0.222	0.246	2.93463e-42	preB	Baz2b		2.68263e-16	4.0391	0.175	0.185	1.07305e-12	Fib 1	Egln3
1.21245e-230	2.96416	0.232	0.219	4.84979e-227	N1	Nqo1		1.0244e-45	2.94817	0.553	0.248	4.09759e-42	preB	Elf1		2.87252e-16	0.483115	0.582	0.287	1.14901e-12	Fib 1	Hexb
3.80823e-230	2.07035	0.179	0.154	1.52329e-226	N1	Edrf1		1.02577e-45	6.87819	0.484	0.202	4.10308e-42	preB	Vgll4		3.65799e-16	5.9178	0.472	0.216	1.4632e-12	Fib 1	Fbln1
5.22072e-230	1.15243	0.239	0.182	2.08829e-226	N1	Slc20a1		1.11502e-45	3.25924	0.554	0.208	4.46008e-42	preB	Cacybp		4.57509e-16	2.81283	0.271	0.229	1.83004e-12	Fib 1	Tnfsf9
1.91428e-227	0.87682	0.157	0.202	7.65713e-224	N1	Smg6		1.24764e-45	2.77422	0.396	0.265	4.99056e-42	preB	Brd1		4.60825e-16	0.967833	0.188	0.273	1.8433e-12	Fib 1	Ap1s2
1.69115e-226	2.91871	0.196	0.24	6.76458e-223	N1	Mpzl2		1.37525e-45	2.8369	0.206	0.198	5.501e-42	preB	Appl1		5.80699e-16	2.46909	0.498	0.197	2.3228e-12	Fib 1	Fam114a1
4.15426e-226	4.05435	0.631	0.291	1.6617e-222	N1	Clec4d		2.25798e-45	4.81408	0.268	0.183	9.0319e-42	preB	Tmem87b		9.04527e-16	5.94773	0.503	0.335	3.61811e-12	Fib 1	Brd2
1.46025e-225	3.23466	0.245	0.231	5.84101e-222	N1	Mtus1		2.86982e-45	2.28052	0.352	0.162	1.14793e-41	preB	Fbxo46		1.10162e-15	3.35688	0.198	0.086	4.40647e-12	Fib 1	Foxs1
4.62751e-225	1.82539	0.231	0.153	1.851e-221	N1	Actr8		3.34441e-45	4.59707	0.201	0.188	1.33776e-41	preB	Bbx		1.12426e-15	2.91159	0.287	0.229	4.49702e-12	Fib 1	Acsl4
4.60428e-224	2.03774	0.616	0.254	1.84171e-220	N1	Aif1		3.85559e-45	1.22542	0.265	0.187	1.54223e-41	preB	Tmem106b		1.24223e-15	5.71696	0.559	0.303	4.96894e-12	Fib 1	Golph3
2.72187e-223	0.624402	0.217	0.183	1.08875e-219	N1	Stat2		4.40171e-45	2.63881	0.52	0.357	1.76069e-41	preB	Jun		1.25165e-15	1.38599	0.093	0.136	5.0066e-12	Fib 1	Runx2
3.52614e-222	3.68126	0.223	0.195	1.41046e-218	N1	Micu1		5.71133e-45	0.256139	0.543	0.305	2.28453e-41	preB	LOC100360057		1.57954e-15	1.43602	0.543	0.245	6.31817e-12	Fib 1	Kank2
4.63785e-222	2.38505	0.181	0.191	1.85514e-218	N1	Hacd4		6.89147e-45	1.23361	0.22	0.19	2.75659e-41	preB	Golgb1		1.77158e-15	0.806216	0.307	0.182	7.08633e-12	Fib 1	Lgalsl
2.45247e-221	2.88213	0.264	0.267	9.80987e-218	N1	Nlrp12		7.17274e-45	0.331389	0.28	0.2	2.86909e-41	preB	Ube4a		2.05605e-15	4.09689	0.284	0.246	8.2242e-12	Fib 1	Parp9
4.18441e-220	1.36408	0.178	0.21	1.67376e-216	N1	Cradd		7.21912e-45	4.26409	0.273	0.145	2.88765e-41	preB	Zhx1		4.90486e-15	0.639233	0.562	0.258	1.96194e-11	Fib 1	Impad1.1
5.61951e-219	3.10648	0.636	0.343	2.24781e-215	N1	Clic1		1.15432e-44	0.302754	0.194	0.211	4.61729e-41	preB	Fbxo31		5.6745e-15	0.288949	0.299	0.268	2.2698e-11	Fib 1	Arid5a
5.41524e-218	0.361702	0.237	0.184	2.1661e-214	N1	Crtc2		1.27263e-44	1.25407	0.354	0.277	5.09052e-41	preB	Ppig		8.20391e-15	0.301973	0.558	0.324	3.28157e-11	Fib 1	Pea15
3.3054e-217	0.540398	0.307	0.136	1.32216e-213	N1	Tinf2		2.81182e-44	2.30955	0.235	0.18	1.12473e-40	preB	RT1-M3-1		9.30391e-15	1.00641	0.206	0.169	3.72156e-11	Fib 1	Ptgir
1.57392e-216	2.18963	0.15	0.157	6.29568e-213	N1	Rnf139		3.00216e-44	0.764431	0.43	0.295	1.20086e-40	preB	Eif2s2		1.39455e-14	2.00872	0.499	0.378	5.57822e-11	Fib 1	Sat1
1.75823e-214	6.76961	0.186	0.219	7.03291e-211	N1	Trim25		6.36885e-44	1.63056	0.291	0.214	2.54754e-40	preB	Uxt		1.65594e-14	3.75248	0.29	0.214	6.62376e-11	Fib 1	Osr1
2.38969e-211	0.731387	0.121	0.171	9.55874e-208	N1	Ctdp1		1.09511e-43	1.89262	0.267	0.187	4.38045e-40	preB	Rbmx2		1.81741e-14	3.57783	0.206	0.138	7.26964e-11	Fib 1	Angpt1
5.09092e-211	0.445557	0.272	0.163	2.03637e-207	N1	Rnf19a		1.18557e-43	3.69732	0.495	0.196	4.74226e-40	preB	Resf1		1.82697e-14	1.34976	0.484	0.291	7.30787e-11	Fib 1	Ecm1
5.30948e-211	1.09832	0.155	0.245	2.12379e-207	N1	Snx1		1.89676e-43	0.723551	0.248	0.141	7.58705e-40	preB	LOC500956		4.15601e-14	4.53073	0.507	0.226	1.66241e-10	Fib 1	Meox2
8.52588e-211	1.96045	0.256	0.185	3.41035e-207	N1	Casp8		5.21553e-43	0.757779	0.342	0.256	2.08621e-39	preB	Srpk2		5.33336e-14	4.20586	0.547	0.263	2.13334e-10	Fib 1	Qpct
8.84434e-210	0.533013	0.254	0.206	3.53774e-206	N1	Ramac		5.81791e-43	0.301519	0.226	0.189	2.32716e-39	preB	Tmem156		5.40005e-14	0.359483	0.192	0.155	2.16002e-10	Fib 1	Slc39a14
1.88235e-207	0.975064	0.204	0.227	7.5294e-204	N1	Ttf1		5.93629e-43	2.43522	0.501	0.135	2.37452e-39	preB	Tbxa2r		8.15634e-14	2.89425	0.253	0.093	3.26254e-10	Fib 1	Ntm
4.06706e-207	0.55001	0.24	0.115	1.62683e-203	N1	Tcirg1		1.10613e-42	0.281816	0.286	0.212	4.42451e-39	preB	Bcl7c		1.11622e-13	0.307907	0.235	0.179	4.46489e-10	Fib 1	Hyou1
1.45105e-206	0.33902	0.632	0.305	5.8042e-203	N1	Chi3l1		1.15009e-42	0.734156	0.519	0.301	4.60037e-39	preB	Eef1d		1.13366e-13	0.37586	0.277	0.219	4.53464e-10	Fib 1	Fbxo22
3.82195e-205	5.57807	0.159	0.23	1.52878e-201	N1	Bdp1		1.5155e-42	1.56228	0.565	0.322	6.06198e-39	preB	Kmt2e		1.19182e-13	2.10176	0.334	0.276	4.76728e-10	Fib 1	Fubp1
3.11543e-203	0.265376	0.186	0.199	1.24617e-199	N1	Taf15		1.64198e-42	0.859371	0.347	0.214	6.56792e-39	preB	Ap3b1		1.31231e-13	1.19506	0.505	0.301	5.24922e-10	Fib 1	Tspan7
3.66579e-203	0.398249	0.189	0.238	1.46631e-199	N1	Epc2		2.14265e-42	2.39038	0.585	0.288	8.5706e-39	preB	Pabpn1		1.3193e-13	4.17179	0.46	0.172	5.27719e-10	Fib 1	Prg4
3.50969e-202	0.61789	0.177	0.18	1.40388e-198	N1	Kansl3		2.15421e-42	0.396163	0.247	0.304	8.61686e-39	preB	Vav2		1.47323e-13	6.51003	0.467	0.123	5.89294e-10	Fib 1	Gpm6b
1.6805e-201	0.977136	0.179	0.184	6.72199e-198	N1	Srp54a		2.16584e-42	1.92193	0.255	0.195	8.66336e-39	preB	Rbm22		1.98597e-13	1.78732	0.277	0.168	7.94386e-10	Fib 1	Srpx2
2.32947e-201	3.32787	0.156	0.188	9.31788e-198	N1	Qpct		3.63213e-42	0.79779	0.205	0.211	1.45285e-38	preB	Alkbh7		2.17773e-13	2.14231	0.288	0.236	8.71093e-10	Fib 1	RGD1563365
3.14501e-201	3.02341	0.233	0.183	1.258e-197	N1	Anpep		6.05212e-42	0.326546	0.527	0.348	2.42085e-38	preB	Dok3		2.33571e-13	1.02767	0.471	0.319	9.34285e-10	Fib 1	Pxdc1
7.81147e-200	4.72574	0.195	0.158	3.12459e-196	N1	Hebp2		1.00012e-41	7.33098	0.357	0.224	4.00048e-38	preB	Trappc13		3.06913e-13	2.78245	0.48	0.101	1.22765e-09	Fib 1	Clec11a
3.35887e-199	4.82055	0.392	0.289	1.34355e-195	N1	Snx20		1.32511e-41	1.35901	0.244	0.183	5.30045e-38	preB	Cd2ap		3.32233e-13	6.97696	0.502	0.182	1.32893e-09	Fib 1	AABR07049085.1
2.29635e-198	0.588723	0.129	0.19	9.18541e-195	N1	Ankrd13c		1.71949e-41	2.58153	0.379	0.29	6.87797e-38	preB	Csnk1d		5.88836e-13	0.330483	0.553	0.295	2.35534e-09	Fib 1	Reep3
8.34625e-198	0.299616	0.183	0.146	3.3385e-194	N1	LOC100910669		1.84885e-41	1.63645	0.284	0.202	7.39541e-38	preB	Kdm4a		8.83053e-13	4.8576	0.189	0.131	3.53221e-09	Fib 1	Spon1
7.51743e-195	0.661752	0.121	0.179	3.00697e-191	N1	Ufd1		2.03192e-41	1.17802	0.314	0.204	8.12768e-38	preB	Abt1		9.46264e-13	3.32734	0.28	0.233	3.78506e-09	Fib 1	Rbl2
1.96303e-194	0.803157	0.188	0.19	7.85212e-191	N1	Rab22a		2.62687e-41	4.28974	0.188	0.175	1.05075e-37	preB	Vps37b		9.80314e-13	3.12631	0.445	0.228	3.92126e-09	Fib 1	Adamts1
3.90175e-194	0.803238	0.624	0.305	1.5607e-190	N1	Anxa1		5.42037e-41	2.08564	0.35	0.261	2.16815e-37	preB	Sdf2		9.84587e-13	2.68408	0.471	0.193	3.93835e-09	Fib 1	Adm
1.11966e-193	0.99608	0.186	0.182	4.47865e-190	N1	Nuak2		9.38654e-41	0.674746	0.301	0.243	3.75462e-37	preB	Tox4		1.1025e-12	0.855918	0.51	0.172	4.41e-09	Fib 1	Col16a1
1.18919e-193	2.38169	0.303	0.189	4.75674e-190	N1	Vps26c		4.16276e-40	3.21746	0.238	0.169	1.6651e-36	preB	Ubqln4		1.18401e-12	0.365015	0.295	0.234	4.73605e-09	Fib 1	Abhd5
7.50393e-193	2.1489	0.239	0.233	3.00157e-189	N1	Slc35a5		6.33177e-40	2.80261	0.281	0.207	2.53271e-36	preB	Mtg2		1.75178e-12	1.25524	0.476	0.173	7.00711e-09	Fib 1	Arhgef25
4.30125e-191	1.17927	0.222	0.172	1.7205e-187	N1	Tmem150b		6.48072e-40	0.737615	0.463	0.38	2.59229e-36	preB	Map4k1		1.89461e-12	1.53345	0.522	0.229	7.57844e-09	Fib 1	P4ha2
5.90804e-191	2.88843	0.608	0.361	2.36322e-187	N1	Psmb9		7.3046e-40	0.445589	0.297	0.241	2.92184e-36	preB	Tbc1d10b		2.06302e-12	2.5537	0.245	0.14	8.25207e-09	Fib 1	Sema5a
1.90956e-190	4.80713	0.61	0.327	7.63825e-187	N1	Sdcbp		7.84959e-40	3.6852	0.241	0.147	3.13984e-36	preB	Flt3lg		2.27616e-12	2.04824	0.211	0.138	9.10465e-09	Fib 1	Olfm1
3.47293e-190	0.331623	0.163	0.22	1.38917e-186	N1	Rfx3		9.68863e-40	3.14851	0.312	0.222	3.87545e-36	preB	Ube2g1		4.45227e-12	6.11232	0.244	0.165	1.78091e-08	Fib 1	Cdh11
3.79634e-190	1.41295	0.184	0.208	1.51854e-186	N1	Akap8l		1.16936e-39	0.353511	0.261	0.21	4.67743e-36	preB	Spag7		5.06459e-12	4.80447	0.486	0.225	2.02584e-08	Fib 1	Shox2
1.32119e-188	7.31357	0.134	0.199	5.28477e-185	N1	Luc7l		1.47084e-39	1.34871	0.149	0.194	5.88337e-36	preB	Casc3		5.08063e-12	1.02648	0.345	0.265	2.03225e-08	Fib 1	Ythdc1
4.10469e-188	2.23176	0.176	0.166	1.64187e-184	N1	Mboat1		2.21331e-39	0.837731	0.243	0.179	8.85323e-36	preB	Wdr83		5.59765e-12	0.274334	0.549	0.282	2.23906e-08	Fib 1	Efr3a
4.15359e-188	1.02175	0.159	0.169	1.66143e-184	N1	Scaf1		2.55755e-39	0.398998	0.439	0.281	1.02302e-35	preB	E2f2		6.59574e-12	1.36024	0.539	0.276	2.63829e-08	Fib 1	Por
4.52856e-188	1.33707	0.164	0.137	1.81142e-184	N1	Agap1		2.77024e-39	0.444237	0.278	0.215	1.10809e-35	preB	LOC103694506		1.24949e-11	2.80162	0.295	0.246	4.99797e-08	Fib 1	Ascc3
1.08799e-187	0.738648	0.221	0.2	4.35196e-184	N1	Sec16a		3.40092e-39	0.44165	0.173	0.175	1.36037e-35	preB	Wdr43		1.4736e-11	0.622437	0.376	0.305	5.8944e-08	Fib 1	Top1
1.41345e-187	0.784058	0.257	0.196	5.65379e-184	N1	Hsh2d		3.59519e-39	1.31617	0.225	0.165	1.43808e-35	preB	Zfp131		1.48624e-11	0.549315	0.154	0.115	5.94498e-08	Fib 1	Hgf
1.84241e-187	2.28647	0.24	0.15	7.36965e-184	N1	Edem1		3.88963e-39	3.54644	0.507	0.198	1.55585e-35	preB	Ptp4a3		2.10538e-11	0.442114	0.252	0.204	8.4215e-08	Fib 1	Acp2
2.08348e-186	7.00231	0.608	0.333	8.33394e-183	N1	Carhsp1		4.95402e-39	1.85869	0.157	0.198	1.98161e-35	preB	Vps13a		2.62153e-11	0.593825	0.31	0.324	1.04861e-07	Fib 1	Cdkn1a
2.54189e-186	5.93427	0.313	0.159	1.01676e-182	N1	Tmem154		5.64242e-39	0.592928	0.128	0.218	2.25697e-35	preB	Ndufaf2		3.24302e-11	2.59263	0.428	0.362	1.29721e-07	Fib 1	Zfp36l2
5.07891e-186	6.8721	0.622	0.32	2.03156e-182	N1	Rara		6.08282e-39	6.85516	0.484	0.244	2.43313e-35	preB	Cnot8		3.64369e-11	1.75598	0.507	0.239	1.45748e-07	Fib 1	Bmp2
9.06523e-186	0.753123	0.21	0.171	3.62609e-182	N1	Zfp281		6.2762e-39	1.79117	0.285	0.173	2.51048e-35	preB	Tmed5		4.19027e-11	0.708757	0.194	0.154	1.67611e-07	Fib 1	Lrrk2
1.79078e-185	1.84141	0.226	0.155	7.16312e-182	N1	Tsr3		7.20205e-39	2.67324	0.212	0.187	2.88082e-35	preB	Tbl1x		7.18234e-11	3.54471	0.318	0.174	2.87294e-07	Fib 1	Fasn
1.82785e-185	1.98651	0.583	0.226	7.31139e-182	N1	Cebpb		7.9035e-39	3.19122	0.392	0.299	3.1614e-35	preB	Eva1b		7.79578e-11	0.796639	0.434	0.262	3.11831e-07	Fib 1	Vegfa
4.51831e-185	1.96935	0.209	0.13	1.80732e-181	N1	Lrrc25		9.80135e-39	1.63792	0.143	0.189	3.92054e-35	preB	Lpar6		8.91488e-11	1.23268	0.499	0.209	3.56595e-07	Fib 1	NEWGENE-621351.1
4.53348e-184	1.40738	0.21	0.19	1.81339e-180	N1	Fam193a		1.27628e-38	0.303916	0.291	0.183	5.10511e-35	preB	Rfk		9.73427e-11	0.267171	0.536	0.275	3.89371e-07	Fib 1	Hsd17b4
1.30089e-183	0.813897	0.139	0.201	5.20357e-180	N1	Mynn		3.62745e-38	0.619521	0.55	0.309	1.45098e-34	preB	Atp5mc2		1.70561e-10	0.367578	0.104	0.29	6.82245e-07	Fib 1	Slc7a8
1.49053e-183	4.06213	0.261	0.195	5.96211e-180	N1	Sh2b3		5.73887e-38	1.15941	0.124	0.196	2.29555e-34	preB	Ino80d		1.8072e-10	0.456747	0.528	0.308	7.22881e-07	Fib 1	Eprs
4.05646e-183	0.686686	0.175	0.195	1.62259e-179	N1	Eps15		7.90655e-38	0.609885	0.188	0.184	3.16262e-34	preB	Zfp280d		1.82175e-10	0.931599	0.528	0.252	7.28702e-07	Fib 1	Tbc1d2b
1.50241e-182	6.50825	0.236	0.213	6.00965e-179	N1	Nfil3		8.22681e-38	1.39264	0.329	0.186	3.29073e-34	preB	Sik3		2.56123e-10	5.4297	0.288	0.238	1.02449e-06	Fib 1	Sgpl1
1.14468e-181	5.18176	0.207	0.23	4.57874e-178	N1	Rsad2		8.44606e-38	4.40902	0.258	0.132	3.37842e-34	preB	Kat6b		2.95957e-10	1.86074	0.507	0.239	1.18383e-06	Fib 1	Tmeff2
3.31834e-181	1.7536	0.213	0.19	1.32734e-177	N1	Prdm2		1.01031e-37	4.23092	0.495	0.249	4.04125e-34	preB	Sash3		6.79761e-10	0.528162	0.326	0.279	2.71904e-06	Fib 1	Upf2
4.88993e-181	1.51061	0.257	0.108	1.95597e-177	N1	Dhdds		1.11926e-37	0.500828	0.282	0.249	4.47705e-34	preB	Prkag1		7.83922e-10	2.91681	0.495	0.195	3.13569e-06	Fib 1	Prrx1
9.09892e-180	6.46806	0.319	0.141	3.63957e-176	N1	Tgfbr1		1.18369e-37	2.85709	0.317	0.217	4.73476e-34	preB	Fam173a		8.52879e-10	3.48367	0.433	0.23	3.41152e-06	Fib 1	Gem
4.43269e-179	2.21104	0.492	0.337	1.77307e-175	N1	Chmp2a		1.21644e-37	4.44663	0.32	0.182	4.86575e-34	preB	Ciao1		1.37483e-09	0.821808	0.493	0.199	5.49932e-06	Fib 1	Fat1
8.15196e-178	1.0619	0.274	0.193	3.26078e-174	N1	Sugp1		3.20747e-37	1.44064	0.292	0.189	1.28299e-33	preB	Vamp7		1.50265e-09	1.84502	0.307	0.227	6.01059e-06	Fib 1	Has2
4.59684e-177	1.39622	0.198	0.181	1.83873e-173	N1	Htra2		4.21764e-37	5.58512	0.073	0.172	1.68706e-33	preB	Cenpm		1.51474e-09	0.314358	0.302	0.249	6.05898e-06	Fib 1	Herc2
6.43317e-177	0.695165	0.275	0.22	2.57327e-173	N1	Cnot8		4.81505e-37	2.16892	0.277	0.112	1.92602e-33	preB	Zfp821		1.58189e-09	2.79136	0.507	0.233	6.32756e-06	Fib 1	Cercam
9.13838e-176	1.93542	0.204	0.133	3.65535e-172	N1	Cnr2		5.53167e-37	4.57529	0.256	0.206	2.21267e-33	preB	Tnpo1		1.64311e-09	2.39163	0.497	0.307	6.57243e-06	Fib 1	Hk2
8.61078e-175	1.06535	0.214	0.22	3.44431e-171	N1	Mysm1		5.98232e-37	1.7072	0.421	0.306	2.39293e-33	preB	LOC684797		1.82307e-09	0.25255	0.537	0.284	7.29227e-06	Fib 1	Senp6
1.99358e-174	2.64464	0.616	0.368	7.97431e-171	N1	Jund		7.31528e-37	5.99129	0.238	0.163	2.92611e-33	preB	Mynn		2.22688e-09	1.61648	0.212	0.185	8.90752e-06	Fib 1	45541
4.08093e-174	4.38054	0.113	0.167	1.63237e-170	N1	Lpcat1		1.32491e-36	2.14635	0.214	0.208	5.29965e-33	preB	Zc3h4		2.23302e-09	0.282768	0.433	0.334	8.9321e-06	Fib 1	Atf3
7.98122e-174	3.75821	0.29	0.13	3.19249e-170	N1	Prr7		1.47311e-36	3.35153	0.237	0.216	5.89243e-33	preB	Rfx7		2.23654e-09	0.737728	0.3	0.197	8.94617e-06	Fib 1	Nktr
1.36625e-173	0.519573	0.21	0.176	5.46498e-170	N1	Clpx		3.12452e-36	4.5983	0.198	0.208	1.24981e-32	preB	R3hdm2		2.42015e-09	3.60079	0.501	0.226	9.68059e-06	Fib 1	Twist1
2.44876e-173	1.6335	0.194	0.178	9.79504e-170	N1	Herc4		4.62395e-36	4.06555	0.518	0.202	1.84958e-32	preB	Kdm1b		2.47946e-09	10.9471	0.425	0.097	9.91784e-06	Fib 1	Tekt3
1.33375e-172	3.21434	0.292	0.252	5.33498e-169	N1	Klra2		5.6152e-36	2.56965	0.271	0.226	2.24608e-32	preB	Nxf1		2.84576e-09	1.04426	0.456	0.27	1.1383e-05	Fib 1	Igfbp5
7.44569e-172	1.51286	0.136	0.195	2.97828e-168	N1	Golga1		6.92392e-36	1.30899	0.252	0.148	2.76957e-32	preB	Pigp		3.62155e-09	3.30453	0.321	0.255	1.44862e-05	Fib 1	Birc2
1.31214e-171	1.97578	0.188	0.212	5.24854e-168	N1	Faf2		7.15164e-36	3.70726	0.256	0.198	2.86066e-32	preB	Smim8		4.37575e-09	0.513917	0.449	0.318	1.7503e-05	Fib 1	Ugdh
2.3508e-171	2.91191	0.237	0.23	9.4032e-168	N1	Jam2		7.24666e-36	2.84241	0.482	0.233	2.89867e-32	preB	Cerk		4.66617e-09	3.06409	0.497	0.231	1.86647e-05	Fib 1	Pid1
5.71979e-171	0.879762	0.134	0.206	2.28791e-167	N1	Asb8		1.4649e-35	0.928303	0.19	0.168	5.85962e-32	preB	Gnl3		5.70653e-09	0.389362	0.3	0.247	2.28261e-05	Fib 1	Nsd1
1.29563e-170	3.92781	0.224	0.182	5.18252e-167	N1	Stard3		3.00256e-35	5.36679	0.348	0.25	1.20102e-31	preB	Scaf11		7.06856e-09	5.13961	0.332	0.267	2.82743e-05	Fib 1	Ccng2
8.00438e-170	3.336	0.183	0.216	3.20175e-166	N1	Rbm27		3.57015e-35	5.87042	0.285	0.168	1.42806e-31	preB	Mthfs		7.09198e-09	3.79755	0.245	0.165	2.83679e-05	Fib 1	Ulbp1
1.27947e-169	1.13783	0.297	0.173	5.11789e-166	N1	Twf1		4.77834e-35	1.72112	0.231	0.203	1.91134e-31	preB	Mysm1		1.48358e-08	2.9587	0.3	0.181	5.93433e-05	Fib 1	Cxcl9
2.35822e-169	1.92198	0.197	0.165	9.4329e-166	N1	Atp1a3		5.19572e-35	1.32216	0.527	0.163	2.07829e-31	preB	Hmgn3		1.67155e-08	0.664256	0.36	0.278	6.68621e-05	Fib 1	Apol9a
2.52117e-169	1.72695	0.253	0.177	1.00847e-165	N1	Ap3d1		5.9e-35	0.261469	0.483	0.258	2.36e-31	preB	Dnajc7		1.79247e-08	0.693186	0.284	0.126	7.16988e-05	Fib 1	Ptn
3.08229e-169	2.31749	0.537	0.355	1.23291e-165	N1	Tmbim6		8.02503e-35	2.30084	0.469	0.284	3.21001e-31	preB	Arglu1		2.21032e-08	5.07617	0.471	0.153	8.8413e-05	Fib 1	Mme
7.71212e-169	0.816508	0.209	0.187	3.08485e-165	N1	RGD1566099		8.96831e-35	2.37529	0.357	0.172	3.58732e-31	preB	Clasrp		2.36946e-08	7.28147	0.287	0.206	9.47784e-05	Fib 1	Fzd2
8.33234e-169	0.622368	0.228	0.166	3.33293e-165	N1	Cflar		9.18296e-35	0.417543	0.088	0.145	3.67319e-31	preB	Sqle		3.01719e-08	1.33062	0.482	0.39	0.000120688	Fib 1	Dusp1
1.08819e-167	1.77519	0.261	0.16	4.35278e-164	N1	Tmco4		1.09902e-34	5.24549	0.185	0.166	4.39607e-31	preB	Dipk2a		3.15955e-08	2.89778	0.456	0.177	0.000126382	Fib 1	Numbl
1.12525e-167	5.594	0.601	0.347	4.50101e-164	N1	Sell		2.44283e-34	1.76457	0.175	0.185	9.7713e-31	preB	Ctps2		3.49111e-08	1.09839	0.333	0.236	0.000139645	Fib 1	Osr2
1.43823e-167	3.72014	0.285	0.216	5.75291e-164	N1	Ifi47		2.48574e-34	5.48661	0.471	0.151	9.94295e-31	preB	Fbxl12		4.20631e-08	7.18052	0.264	0.139	0.000168253	Fib 1	Bnc2
3.77694e-167	1.43533	0.197	0.138	1.51078e-163	N1	Taok1		2.92759e-34	2.15043	0.306	0.194	1.17104e-30	preB	RGD1305089		6.102e-08	6.76395	0.231	0.158	0.00024408	Fib 1	Cmklr1
1.40937e-166	0.533222	0.223	0.224	5.63749e-163	N1	Ngly1		5.95655e-34	1.87401	0.333	0.219	2.38262e-30	preB	Gdi1		7.38784e-08	3.25567	0.35	0.263	0.000295514	Fib 1	Mdm2
1.3062e-165	3.56173	0.272	0.265	5.22478e-162	N1	Scgb3a1		8.06961e-34	6.10257	0.49	0.108	3.22784e-30	preB	Cecr2		8.51756e-08	0.5412	0.539	0.265	0.000340702	Fib 1	Man2a1
2.8798e-165	2.58891	0.274	0.185	1.15192e-161	N1	Aldh3a2		9.12371e-34	2.16441	0.375	0.187	3.64948e-30	preB	Natd1		8.80717e-08	2.58947	0.463	0.192	0.000352287	Fib 1	Wnt5a
2.287e-164	5.26876	0.141	0.174	9.14798e-161	N1	Cmtr1		1.3363e-33	1.7351	0.369	0.206	5.34519e-30	preB	Phlda1		9.10953e-08	0.623242	0.322	0.239	0.000364381	Fib 1	Dipk2a
2.6101e-164	1.11115	0.185	0.198	1.04404e-160	N1	Slc7a6os		1.36955e-33	6.35795	0.51	0.155	5.47822e-30	preB	RGD1565785		9.54707e-08	2.69532	0.283	0.181	0.000381883	Fib 1	Sqle
4.17295e-164	5.84137	0.114	0.212	1.66918e-160	N1	Tlk2		1.38915e-33	5.38767	0.46	0.285	5.55661e-30	preB	Sqstm1		9.7012e-08	2.44107	0.249	0.114	0.000388048	Fib 1	Capn6
5.21941e-164	4.42773	0.253	0.195	2.08776e-160	N1	RGD1311595		2.38986e-33	1.19665	0.207	0.185	9.55946e-30	preB	Nln		1.1719e-07	2.03922	0.487	0.176	0.00046876	Fib 1	Runx1t1
2.80268e-163	6.2084	0.215	0.18	1.12107e-159	N1	Prorsd1		2.67632e-33	0.463708	0.244	0.222	1.07053e-29	preB	Gsk3b		1.59784e-07	4.0122	0.442	0.321	0.000639137	Fib 1	Ier5
2.47119e-162	1.62464	0.168	0.228	9.88476e-159	N1	Mapkap1		5.10251e-33	5.10606	0.272	0.176	2.04101e-29	preB	Gfpt1		2.16605e-07	1.10916	0.325	0.248	0.00086642	Fib 1	Ddit4
3.65761e-162	0.264563	0.192	0.229	1.46304e-158	N1	Atad2b		5.47946e-33	1.22413	0.293	0.207	2.19178e-29	preB	Dmxl1		2.20248e-07	0.35116	0.292	0.189	0.000880991	Fib 1	Chd3
8.43489e-162	1.43507	0.286	0.242	3.37395e-158	N1	Lpcat2		6.05475e-33	0.701183	0.229	0.186	2.4219e-29	preB	mrpl24		2.27947e-07	0.357216	0.494	0.282	0.000911788	Fib 1	Tnrc6b
7.54819e-161	2.1058	0.229	0.156	3.01928e-157	N1	Psmd9		7.77055e-33	1.57396	0.217	0.225	3.10822e-29	preB	Ccnt2		2.66689e-07	0.636287	0.535	0.272	0.00106676	Fib 1	Sec31a
1.7866e-160	1.67443	0.538	0.352	7.14641e-157	N1	Capza1		7.80127e-33	3.47837	0.155	0.202	3.12051e-29	preB	Ikbkb		3.38029e-07	2.00524	0.319	0.23	0.00135212	Fib 1	Nqo1
4.18784e-160	1.16794	0.298	0.193	1.67513e-156	N1	Trappc2b		1.01697e-32	0.911761	0.211	0.19	4.06789e-29	preB	Cep350		4.43742e-07	1.08339	0.307	0.222	0.00177497	Fib 1	Ldlr
2.7754e-159	1.35467	0.192	0.187	1.11016e-155	N1	Cacul1		1.04156e-32	2.34599	0.315	0.216	4.16623e-29	preB	Hnrnpm		4.4663e-07	0.512149	0.47	0.362	0.00178652	Fib 1	Myadm
4.10494e-159	0.397234	0.204	0.211	1.64197e-155	N1	Wac		1.1007e-32	1.08204	0.221	0.216	4.4028e-29	preB	Ano6		5.19497e-07	0.855095	0.475	0.185	0.00207799	Fib 1	Cks1b
4.6985e-159	1.84062	0.258	0.203	1.8794e-155	N1	Pcf11		1.19419e-32	1.67349	0.195	0.186	4.77678e-29	preB	Hipk2		5.42301e-07	5.10578	0.396	0.33	0.0021692	Fib 1	Srsf7
9.17972e-159	2.35112	0.216	0.165	3.67189e-155	N1	Trappc8		1.407e-32	2.8028	0.267	0.257	5.62799e-29	preB	Kdm2a		5.79336e-07	2.05639	0.467	0.251	0.00231734	Fib 1	Golim4
1.84984e-158	6.68472	0.187	0.139	7.39936e-155	N1	Zcchc2		1.56389e-32	5.19457	0.232	0.191	6.25556e-29	preB	Cbfa2t3		5.80814e-07	5.63292	0.451	0.211	0.00232326	Fib 1	Pla2g4a
3.42658e-158	0.538267	0.147	0.221	1.37063e-154	N1	Ebag9		1.70811e-32	1.32819	0.185	0.244	6.83243e-29	preB	Hebp2		7.14637e-07	1.83527	0.329	0.25	0.00285855	Fib 1	Irs2
1.23993e-157	2.25145	0.603	0.319	4.9597e-154	N1	Alox5ap		1.92842e-32	1.52917	0.046	0.183	7.71367e-29	preB	Zbp1		7.74362e-07	0.342993	0.322	0.206	0.00309745	Fib 1	Hivep2
2.37945e-157	0.332246	0.233	0.198	9.5178e-154	N1	Ptges3l1		2.54376e-32	0.88454	0.373	0.381	1.0175e-28	preB	Mt-nd5		7.90526e-07	0.534724	0.275	0.323	0.0031621	Fib 1	Dnajb1
7.15063e-157	0.780772	0.206	0.253	2.86025e-153	N1	Yeats4		2.59891e-32	4.51134	0.507	0.232	1.03956e-28	preB	AABR07051550.1		8.42924e-07	1.14426	0.315	0.212	0.0033717	Fib 1	Hs2st1
9.27909e-157	1.59992	0.593	0.363	3.71164e-153	N1	Stk17b		2.90756e-32	2.24881	0.269	0.279	1.16303e-28	preB	Szrd1		9.06631e-07	2.93419	0.452	0.189	0.00362652	Fib 1	Tmem39a
7.60269e-156	2.66005	0.267	0.238	3.04108e-152	N1	Nceh1		3.03858e-32	2.8976	0.235	0.265	1.21543e-28	preB	Rogdi		9.20067e-07	1.75005	0.284	0.135	0.00368027	Fib 1	Fzd1
1.50615e-155	2.40381	0.26	0.176	6.02462e-152	N1	Mrpl40		3.08897e-32	1.05997	0.261	0.249	1.23559e-28	preB	Eif4ebp3		1.06213e-06	1.70751	0.468	0.156	0.00424851	Fib 1	P3h4
2.26155e-155	4.36745	0.18	0.172	9.0462e-152	N1	Pias4		3.31037e-32	0.813298	0.194	0.164	1.32415e-28	preB	Zfp609		1.1641e-06	5.79549	0.272	0.17	0.00465641	Fib 1	Sfrp2
4.39824e-155	0.361704	0.141	0.201	1.7593e-151	N1	Tnpo3		3.35398e-32	0.280846	0.313	0.291	1.34159e-28	preB	Ddx6		1.502e-06	1.12027	0.367	0.272	0.00600802	Fib 1	Ccar1
1.12163e-154	0.322679	0.208	0.216	4.48651e-151	N1	Ppp1r11		3.67514e-32	0.667936	0.083	0.125	1.47006e-28	preB	Hist1h2ah		2.27e-06	1.30858	0.299	0.158	0.00908001	Fib 1	Tmem97
6.75016e-154	6.82404	0.255	0.191	2.70006e-150	N1	Atg12		3.81446e-32	3.8322	0.505	0.2	1.52579e-28	preB	Tspan13		2.69442e-06	2.64356	0.437	0.319	0.0107777	Fib 1	Tsc22d3
7.9451e-154	7.09622	0.612	0.321	3.17804e-150	N1	Zfp36		4.22834e-32	0.888255	0.271	0.198	1.69134e-28	preB	Lin37		3.16917e-06	0.747696	0.501	0.239	0.0126767	Fib 1	Cd34
1.29801e-153	2.79258	0.45	0.331	5.19204e-150	N1	Morf4l1		4.77101e-32	5.42865	0.242	0.178	1.90841e-28	preB	Kank2		3.87069e-06	1.19975	0.288	0.144	0.0154828	Fib 1	Cacna2d1
1.88396e-153	2.28995	0.294	0.175	7.53584e-150	N1	Zfpl1		5.52646e-32	0.856296	0.19	0.202	2.21058e-28	preB	Sptan1		4.40312e-06	3.08738	0.483	0.249	0.0176125	Fib 1	Nnmt
2.39204e-153	4.62059	0.263	0.201	9.56815e-150	N1	Hebp1		5.94788e-32	2.97868	0.217	0.236	2.37915e-28	preB	Ppp4r3a		4.66939e-06	2.68152	0.332	0.302	0.0186776	Fib 1	Nr4a1
3.14788e-153	0.448303	0.258	0.247	1.25915e-149	N1	Rhov		6.31131e-32	3.44138	0.209	0.19	2.52452e-28	preB	Nfrkb		5.73744e-06	0.515837	0.47	0.219	0.0229498	Fib 1	Amotl2
9.45401e-153	0.907117	0.209	0.189	3.78161e-149	N1	Fxr2		6.31385e-32	0.86003	0.206	0.16	2.52554e-28	preB	Map3k2		5.97171e-06	0.390811	0.525	0.293	0.0238868	Fib 1	Ssr1
5.83213e-152	0.866992	0.156	0.203	2.33285e-148	N1	Mospd3		6.61211e-32	2.50161	0.507	0.196	2.64484e-28	preB	Dusp6		6.23774e-06	3.04648	0.465	0.394	0.0249509	Fib 1	LOC103692716
8.26304e-152	0.266849	0.246	0.203	3.30521e-148	N1	Abcf3		9.88622e-32	0.415423	0.261	0.232	3.95449e-28	preB	Cblb		6.70841e-06	0.769634	0.349	0.156	0.0268336	Fib 1	Tgfb1i1
1.74336e-151	0.472692	0.267	0.192	6.97343e-148	N1	Bcor		1.17449e-31	1.2415	0.417	0.259	4.69797e-28	preB	Rnf146		7.77965e-06	1.36095	0.526	0.271	0.0311186	Fib 1	Gabbr1
2.83906e-151	0.927281	0.206	0.171	1.13562e-147	N1	Kdelr2		1.23294e-31	4.02361	0.194	0.196	4.93177e-28	preB	Zfx		7.90225e-06	0.667401	0.488	0.343	0.031609	Fib 1	LOC498750
7.14476e-151	6.48585	0.617	0.278	2.85791e-147	N1	Clec7a		1.73482e-31	0.906313	0.26	0.203	6.93928e-28	preB	Cd40		8.04354e-06	3.24662	0.373	0.29	0.0321742	Fib 1	Nfkb1
7.45816e-151	0.279269	0.107	0.181	2.98326e-147	N1	Cmc4		1.83981e-31	0.450805	0.19	0.21	7.35922e-28	preB	Nop58		8.76254e-06	4.05687	0.314	0.212	0.0350502	Fib 1	Prr5
7.53064e-151	1.43336	0.212	0.194	3.01226e-147	N1	Dctn1		2.34068e-31	2.50832	0.354	0.197	9.36274e-28	preB	Bnip2		1.16134e-05	1.11996	0.31	0.169	0.0464535	Fib 1	Farp1
1.67905e-150	0.329384	0.193	0.183	6.71622e-147	N1	Tnpo1		2.68754e-31	5.00731	0.207	0.159	1.07501e-27	preB	Rcbtb2		1.18563e-05	2.90084	0.47	0.208	0.0474254	Fib 1	Id4
3.0337e-150	0.840993	0.179	0.26	1.21348e-146	N1	U2surp		3.76472e-31	1.35804	0.288	0.255	1.50589e-27	preB	Bin3		1.20787e-05	0.351319	0.487	0.299	0.0483147	Fib 1	Spag9
2.90074e-149	1.15937	0.205	0.184	1.1603e-145	N1	Ddit4		4.06917e-31	0.630916	0.212	0.202	1.62767e-27	preB	Zfand2b		1.31085e-05	1.51039	0.434	0.139	0.0524341	Fib 1	Tbx15
5.39096e-149	1.38428	0.219	0.168	2.15638e-145	N1	Scyl2		8.15544e-31	5.30644	0.382	0.174	3.26217e-27	preB	Siah1		1.50497e-05	1.04692	0.313	0.148	0.0601989	Fib 1	Rcn1
5.64036e-148	0.485311	0.216	0.22	2.25614e-144	N1	Snrnp48		8.27437e-31	4.03772	0.497	0.231	3.30975e-27	preB	Polr2m		1.54055e-05	1.62691	0.464	0.206	0.0616221	Fib 1	Mmp23
9.07438e-148	5.12115	0.589	0.332	3.62975e-144	N1	Dnaja1		9.51389e-31	1.27828	0.192	0.213	3.80556e-27	preB	Mtmr6		1.6048e-05	0.718677	0.344	0.31	0.0641918	Fib 1	Coq10b
7.00761e-147	1.44316	0.161	0.222	2.80304e-143	N1	Trim21		1.46305e-30	1.89562	0.291	0.211	5.85221e-27	preB	Fam43a		1.66683e-05	0.415977	0.491	0.25	0.0666733	Fib 1	Tvp23b
7.18272e-147	2.7679	0.174	0.174	2.87309e-143	N1	Mfsd14b		1.4687e-30	1.03941	0.185	0.197	5.87479e-27	preB	Gcc2		1.73599e-05	0.514886	0.428	0.374	0.0694398	Fib 1	Cebpb
3.9794e-146	2.24824	0.592	0.304	1.59176e-142	N1	Mcemp1		1.77836e-30	2.17726	0.2	0.205	7.11345e-27	preB	Bcar3		1.89821e-05	2.91827	0.429	0.223	0.0759285	Fib 1	Adamts4
1.04527e-145	3.54245	0.283	0.261	4.18106e-142	N1	Clec5a		1.78012e-30	2.17246	0.308	0.231	7.12047e-27	preB	Abraxas2		2.01826e-05	1.56873	0.349	0.261	0.0807304	Fib 1	Maff
1.53092e-145	0.959608	0.26	0.208	6.12366e-142	N1	Tlr2		2.27351e-30	0.684504	0.232	0.169	9.09403e-27	preB	Exoc6		2.0441e-05	0.431859	0.432	0.347	0.0817639	Fib 1	Tubb2a
2.46754e-145	1.52283	0.587	0.288	9.87015e-142	N1	Slpi		2.59371e-30	0.557222	0.179	0.212	1.03748e-26	preB	Btk		2.28071e-05	0.523014	0.345	0.197	0.0912283	Fib 1	Akr1c14
2.62313e-145	4.73671	0.238	0.229	1.04925e-141	N1	Fas		2.65721e-30	0.896348	0.426	0.273	1.06288e-26	preB	Basp1		2.34245e-05	2.3522	0.298	0.152	0.0936978	Fib 1	Pgm3
9.73114e-145	1.83606	0.094	0.246	3.89246e-141	N1	Cdk19		4.2795e-30	1.39302	0.336	0.213	1.7118e-26	preB	RGD1562218		2.44452e-05	0.473124	0.529	0.281	0.097781	Fib 1	Copa
1.05986e-144	2.24842	0.259	0.248	4.23945e-141	N1	Osgin1		6.56234e-30	1.27869	0.319	0.189	2.62494e-26	preB	Mctp2		2.51499e-05	6.0929	0.429	0.16	0.1006	Fib 1	Mdk
1.1829e-144	1.23823	0.229	0.202	4.73161e-141	N1	Ggps1		7.30392e-30	0.771519	0.173	0.14	2.92157e-26	preB	L3mbtl3		2.56401e-05	0.713385	0.387	0.261	0.10256	Fib 1	Srebf2
1.35059e-144	1.81615	0.27	0.167	5.40237e-141	N1	Slc10a1		7.53184e-30	1.55838	0.09	0.148	3.01273e-26	preB	LOC102548682		2.70073e-05	0.875618	0.342	0.272	0.108029	Fib 1	Phlda1
7.30743e-144	7.59882	0.347	0.184	2.92297e-140	N1	Wnt4		9.21726e-30	1.10446	0.167	0.209	3.6869e-26	preB	Zbtb20		2.79369e-05	5.91698	0.478	0.165	0.111747	Fib 1	Rnf144a
9.41324e-144	2.27277	0.269	0.226	3.76529e-140	N1	Plekhb2		9.98277e-30	2.02238	0.235	0.221	3.99311e-26	preB	Vps37a		2.81799e-05	4.64392	0.39	0.291	0.11272	Fib 1	Ugcg
1.92824e-143	2.05947	0.45	0.302	7.71295e-140	N1	LOC100360828		1.13677e-29	3.36754	0.204	0.175	4.54708e-26	preB	Zfp422		3.0894e-05	1.19445	0.294	0.166	0.123576	Fib 1	RGD1564664
7.55509e-143	0.531675	0.198	0.225	3.02203e-139	N1	Paip1		1.34082e-29	2.88256	0.321	0.235	5.36328e-26	preB	Rbck1		3.28436e-05	2.20492	0.486	0.275	0.131374	Fib 1	Ssbp3
3.24832e-142	2.20703	0.263	0.226	1.29933e-138	N1	Il13ra1		1.34356e-29	0.6812	0.236	0.223	5.37423e-26	preB	Nfatc3		4.10983e-05	0.878905	0.39	0.259	0.164393	Fib 1	Acly
3.91103e-142	3.47023	0.601	0.32	1.56441e-138	N1	Ptpn6		1.46309e-29	1.07542	0.415	0.187	5.85236e-26	preB	Nfkbid		4.16735e-05	0.334568	0.355	0.259	0.166694	Fib 1	Larp7
5.82597e-142	0.278421	0.193	0.173	2.33039e-138	N1	Kdm4a		1.54284e-29	1.98295	0.226	0.183	6.17135e-26	preB	Rcor1		4.94058e-05	0.352142	0.422	0.367	0.197623	Fib 1	Dnaja1
2.50378e-141	1.36027	0.177	0.178	1.00151e-137	N1	Kdm3a		2.79927e-29	1.51008	0.28	0.219	1.11971e-25	preB	Klhl9		5.17867e-05	3.42962	0.329	0.155	0.207147	Fib 1	Ccn2
2.52475e-141	0.321051	0.129	0.184	1.0099e-137	N1	Ulk2		3.90102e-29	1.69123	0.257	0.161	1.56041e-25	preB	Zfp217		6.43712e-05	0.567987	0.486	0.26	0.257485	Fib 1	Furin
7.40983e-141	1.06594	0.188	0.157	2.96393e-137	N1	Paxbp1		5.89513e-29	3.87297	0.433	0.195	2.35805e-25	preB	Prkd2		6.45107e-05	4.84781	0.326	0.175	0.258043	Fib 1	Gpc3
8.18001e-141	4.0973	0.22	0.231	3.27201e-137	N1	Pnpla8		5.93602e-29	0.650334	0.12	0.179	2.37441e-25	preB	Ccdc34		6.52274e-05	2.34876	0.33	0.182	0.26091	Fib 1	Kdm5b
8.22832e-141	2.47761	0.589	0.326	3.29133e-137	N1	S100a11		7.17006e-29	3.78456	0.352	0.19	2.86802e-25	preB	Irak2		6.83638e-05	4.85533	0.448	0.197	0.273455	Fib 1	C7
9.80107e-141	0.435793	0.188	0.183	3.92043e-137	N1	45358		8.05832e-29	1.47227	0.247	0.268	3.22333e-25	preB	RGD1563231		6.85485e-05	1.01746	0.455	0.345	0.274194	Fib 1	Slc38a2
1.18919e-140	1.13505	0.176	0.198	4.75677e-137	N1	Arih1		1.70514e-28	0.42025	0.292	0.196	6.82058e-25	preB	LOC100125364		6.91116e-05	2.87944	0.323	0.227	0.276446	Fib 1	Pde4b
2.50364e-140	0.695678	0.212	0.142	1.00146e-136	N1	Rab20		1.95181e-28	5.03976	0.325	0.256	7.80725e-25	preB	Snw1		7.53116e-05	0.388149	0.368	0.242	0.301246	Fib 1	Galk1
4.5848e-140	1.52563	0.184	0.194	1.83392e-136	N1	Ethe1		3.43417e-28	2.23418	0.182	0.202	1.37367e-24	preB	Mtmr1		9.07751e-05	6.06283	0.322	0.185	0.363101	Fib 1	Pcsk5
8.43227e-140	5.41007	0.283	0.242	3.37291e-136	N1	Rmdn1		3.7264e-28	4.43884	0.22	0.185	1.49056e-24	preB	Kmt2a		9.28552e-05	0.5748	0.364	0.261	0.371421	Fib 1	Prpf38a
2.06594e-139	2.17637	0.192	0.195	8.26374e-136	N1	R3hdm2		5.65749e-28	3.32722	0.51	0.238	2.263e-24	preB	Dusp10		9.95574e-05	2.70776	0.471	0.248	0.39823	Fib 1	Fmr1
6.15555e-139	0.816724	0.154	0.153	2.46222e-135	N1	St8sia4		9.84877e-28	3.33453	0.56	0.308	3.93951e-24	preB	Pnisr		0.000100522	2.69772	0.246	0.134	0.402089	Fib 1	Gng8
6.4353e-139	0.466222	0.237	0.194	2.57412e-135	N1	Tceanc2		1.14833e-27	1.96376	0.221	0.2	4.59334e-24	preB	Eef1akmt1		0.000107325	1.30711	0.432	0.346	0.4293	Fib 1	Gadd45b
1.51028e-138	0.363212	0.157	0.224	6.04112e-135	N1	Aen		1.25449e-27	2.87382	0.229	0.221	5.01794e-24	preB	Trappc6a		0.000110533	0.404499	0.505	0.281	0.442132	Fib 1	Ddb1
1.10276e-137	2.4073	0.194	0.181	4.41102e-134	N1	Diablo		1.28198e-27	2.37293	0.252	0.239	5.12793e-24	preB	Ptbp3		0.000115839	2.69901	0.267	0.147	0.463354	Fib 1	Igsf3
1.34338e-137	0.729033	0.17	0.206	5.37352e-134	N1	Atad1		1.32284e-27	2.39488	0.218	0.176	5.29135e-24	preB	Rpa1		0.000116559	1.1926	0.433	0.188	0.466236	Fib 1	F2r
1.69162e-137	5.17635	0.285	0.247	6.76647e-134	N1	Clec1a		2.52553e-27	1.9638	0.176	0.158	1.01021e-23	preB	Pbx3		0.00013562	2.25271	0.405	0.289	0.542479	Fib 1	Irf1
1.95342e-137	1.2003	0.135	0.178	7.81367e-134	N1	Pdpk1		2.82401e-27	3.19634	0.311	0.264	1.12961e-23	preB	Abhd5		0.000147609	2.01639	0.357	0.264	0.590437	Fib 1	Txnrd1
3.42674e-137	0.415428	0.119	0.192	1.3707e-133	N1	Arl4a		2.94475e-27	0.274171	0.233	0.159	1.1779e-23	preB	Vps52		0.000204444	1.40164	0.284	0.142	0.817777	Fib 1	Sc5d
6.06068e-137	0.726899	0.589	0.317	2.42427e-133	N1	Glipr1		2.97226e-27	2.65048	0.533	0.225	1.18891e-23	preB	Cxxc5		0.000215593	0.792791	0.453	0.192	0.862374	Fib 1	Atp8b2
1.33865e-136	0.365724	0.157	0.19	5.35459e-133	N1	Elk3		3.6101e-27	0.31664	0.21	0.194	1.44404e-23	preB	Rexo1		0.000234357	4.58287	0.399	0.249	0.93743	Fib 1	Dlc1
2.83584e-136	4.72427	0.252	0.208	1.13434e-132	N1	Isg20		3.85408e-27	1.52042	0.321	0.286	1.54163e-23	preB	Rtfdc1		0.000237589	0.287883	0.493	0.307	0.950354	Fib 1	Ddx17
8.36014e-136	1.57761	0.194	0.177	3.34406e-132	N1	Slfn13		4.73917e-27	4.90493	0.312	0.235	1.89567e-23	preB	Secisbp2		0.000239856	2.34807	0.421	0.302	0.959425	Fib 1	Ifrd1
1.03293e-135	1.23682	0.168	0.233	4.13174e-132	N1	Strn3		5.89397e-27	0.835941	0.318	0.248	2.35759e-23	preB	Eny2		0.000274129	0.694449	0.384	0.232	1	Fib 1	Pkdcc
1.41328e-135	0.482385	0.2	0.203	5.65312e-132	N1	Arfrp1		6.6606e-27	0.362229	0.551	0.263	2.66424e-23	preB	Cd81		0.000284027	0.795706	0.326	0.338	1	Fib 1	Hsph1
1.85917e-134	2.14827	0.151	0.217	7.4367e-131	N1	Vps13a		9.18033e-27	1.07515	0.245	0.213	3.67213e-23	preB	Bdp1		0.000303483	0.817833	0.371	0.182	1	Fib 1	LOC108348172.1
2.23422e-134	0.475263	0.19	0.233	8.93689e-131	N1	Srsf4		1.32925e-26	4.73768	0.481	0.189	5.317e-23	preB	Zfp84		0.000322337	0.290645	0.499	0.287	1	Fib 1	Tnfrsf1a
4.20277e-134	2.0565	0.249	0.266	1.68111e-130	N1	Parp14		1.40402e-26	2.26669	0.233	0.176	5.61606e-23	preB	Smarcd1		0.000350351	3.23072	0.436	0.221	1	Fib 1	Hmgcs1
5.80828e-134	2.0543	0.162	0.178	2.32331e-130	N1	Fam120b		1.58064e-26	0.555869	0.282	0.268	6.32255e-23	preB	Ap1m1		0.00038207	1.85132	0.379	0.258	1	Fib 1	Tent5a
6.792e-134	2.03695	0.29	0.26	2.7168e-130	N1	Fcar		1.6236e-26	0.368022	0.252	0.162	6.49441e-23	preB	Mmadhc		0.000437489	2.79942	0.486	0.233	1	Fib 1	Plpp1
7.31961e-134	3.20742	0.299	0.161	2.92784e-130	N1	Txnl4b		1.7653e-26	2.22278	0.265	0.269	7.0612e-23	preB	AABR07051639.1		0.000466228	3.45079	0.459	0.174	1	Fib 1	Thbs2
8.41184e-133	1.51522	0.353	0.32	3.36474e-129	N1	Srpk1		2.29268e-26	1.94442	0.176	0.147	9.17072e-23	preB	Utp14a		0.000486297	5.38744	0.271	0.15	1	Fib 1	Rspo1
1.09947e-132	0.38866	0.123	0.209	4.39787e-129	N1	Nup62		2.32189e-26	4.6178	0.517	0.264	9.28755e-23	preB	Wasf2		0.00057108	0.917144	0.383	0.278	1	Fib 1	Jdp2
3.00987e-132	2.10574	0.574	0.35	1.20395e-128	N1	Slfn2		6.91872e-26	2.47569	0.303	0.183	2.76749e-22	preB	Cacul1		0.000653037	0.683677	0.384	0.262	1	Fib 1	Setd2
7.34727e-132	2.83418	0.575	0.343	2.93891e-128	N1	AC134224.1		8.52178e-26	0.467828	0.214	0.198	3.40871e-22	preB	Pgrmc2		0.000663576	2.88328	0.457	0.204	1	Fib 1	Gfpt1
2.19551e-131	0.272003	0.148	0.216	8.78204e-128	N1	Runx1		9.33497e-26	0.721238	0.319	0.19	3.73399e-22	preB	Ddit4		0.000701435	2.75259	0.302	0.123	1	Fib 1	Col4a2
3.97819e-131	0.708108	0.395	0.32	1.59127e-127	N1	Sin3b		1.58373e-25	2.88068	0.319	0.192	6.33491e-22	preB	Plpp6		0.000708217	1.12682	0.353	0.241	1	Fib 1	Rsbn1
5.05934e-131	0.459533	0.19	0.178	2.02374e-127	N1	Lonp2		1.61361e-25	2.24662	0.194	0.168	6.45443e-22	preB	Smarcc1		0.000821962	2.17835	0.345	0.205	1	Fib 1	Msx1
1.00337e-130	4.28854	0.16	0.206	4.01347e-127	N1	Ascc3		1.80661e-25	5.21893	0.288	0.225	7.22644e-22	preB	Paip1		0.000837553	5.71575	0.464	0.252	1	Fib 1	Dpysl3
1.11698e-130	3.87236	0.225	0.193	4.46791e-127	N1	Nbeal2		2.79077e-25	1.15658	0.242	0.211	1.11631e-21	preB	Tut4		0.000931051	0.773849	0.409	0.255	1	Fib 1	Lrrc59
1.51904e-130	1.10746	0.205	0.228	6.07616e-127	N1	Nxf1		3.31302e-25	0.70555	0.226	0.257	1.32521e-21	preB	Ank2		0.000977265	3.88766	0.273	0.182	1	Fib 1	Cp
1.71105e-130	2.37032	0.23	0.039	6.84419e-127	N1	Rtp3		3.3145e-25	3.90424	0.159	0.233	1.3258e-21	preB	Cwc25		0.00115125	0.351455	0.53	0.314	1	Fib 1	Srsf6
2.63372e-130	0.803222	0.22	0.236	1.05349e-126	N1	Sec63		3.62194e-25	2.80949	0.481	0.102	1.44878e-21	preB	Rag2		0.00115581	3.23394	0.361	0.266	1	Fib 1	Mnda
9.47352e-130	6.71862	0.302	0.235	3.78941e-126	N1	AABR07044631.2		4.02718e-25	1.70841	0.246	0.229	1.61087e-21	preB	Zfpl1		0.00130013	2.907	0.391	0.259	1	Fib 1	Fdps
1.1867e-129	0.711459	0.238	0.18	4.74682e-126	N1	Arel1		4.9503e-25	0.683274	0.22	0.187	1.98012e-21	preB	Tmem141		0.0014205	0.286419	0.271	0.214	1	Fib 1	Gpnmb
1.6476e-129	0.877594	0.198	0.169	6.59042e-126	N1	Atp13a1		6.83854e-25	3.50733	0.208	0.216	2.73541e-21	preB	Ubr4		0.00154027	3.71299	0.402	0.169	1	Fib 1	Serpine1
1.91885e-129	0.557909	0.551	0.368	7.67541e-126	N1	Ostf1		8.58599e-25	0.943894	0.325	0.284	3.4344e-21	preB	Pold4		0.00160476	2.68472	0.388	0.229	1	Fib 1	Errfi1
2.10652e-129	0.506356	0.16	0.186	8.42607e-126	N1	Tfeb		1.18021e-24	1.4919	0.266	0.186	4.72084e-21	preB	Hibadh		0.00161241	1.39774	0.073	0.311	1	Fib 1	C6
5.65674e-129	2.78206	0.271	0.148	2.2627e-125	N1	Nfam1		1.26288e-24	2.18545	0.306	0.194	5.05153e-21	preB	LOC100910717		0.00175167	0.778294	0.475	0.246	1	Fib 1	Sec22b
1.57048e-127	3.23966	0.215	0.183	6.28194e-124	N1	Prr29		2.09491e-24	2.27891	0.203	0.216	8.37962e-21	preB	Apc		0.00199433	1.00433	0.414	0.311	1	Fib 1	Uap1
2.72137e-127	0.270086	0.244	0.23	1.08855e-123	N1	Tnfrsf26		2.38302e-24	4.93497	0.263	0.25	9.53209e-21	preB	RGD1309362		0.00216427	5.2761	0.442	0.194	1	Fib 1	Scara3
1.19263e-126	6.12519	0.186	0.182	4.77053e-123	N1	Ripk1		2.48695e-24	0.887277	0.108	0.171	9.94779e-21	preB	Hsph1		0.00220186	5.67076	0.326	0.21	1	Fib 1	Igsf8
2.71398e-126	1.4525	0.584	0.368	1.08559e-122	N1	Ypel3		3.11357e-24	1.20071	0.283	0.233	1.24543e-20	preB	Cnot3		0.00259386	2.42974	0.353	0.208	1	Fib 1	Msmo1
2.75666e-126	0.586684	0.191	0.181	1.10266e-122	N1	Whamm		3.38613e-24	6.14223	0.228	0.239	1.35445e-20	preB	Rfx5		0.00264936	2.29175	0.304	0.189	1	Fib 1	Tfpi2
4.8066e-126	2.39978	0.178	0.155	1.92264e-122	N1	Eea1		3.81049e-24	2.55654	0.217	0.23	1.5242e-20	preB	Zfp638		0.00301964	6.07381	0.417	0.183	1	Fib 1	Sertad4
1.88743e-125	0.450004	0.173	0.226	7.54973e-122	N1	Ngrn		3.91293e-24	0.367301	0.255	0.272	1.56517e-20	preB	Cmahp		0.00318653	1.84257	0.456	0.213	1	Fib 1	Golt1b
2.74242e-125	2.72646	0.271	0.229	1.09697e-121	N1	Lilrc2		4.09685e-24	2.25384	0.222	0.185	1.63874e-20	preB	Prmt1		0.00336062	1.56997	0.499	0.296	1	Fib 1	Nme3
8.84667e-125	4.097	0.27	0.211	3.53867e-121	N1	Arhgap18		4.63164e-24	2.18141	0.21	0.175	1.85266e-20	preB	LOC679894		0.00346001	1.65406	0.215	0.197	1	Fib 1	Cebpa
1.56201e-124	1.76824	0.183	0.21	6.24803e-121	N1	Phf8		4.65673e-24	1.67496	0.193	0.153	1.86269e-20	preB	Zfp871		0.00439691	0.59323	0.253	0.109	1	Fib 1	Ncam1
2.01034e-124	2.63713	0.347	0.265	8.04134e-121	N1	Fcf1		5.26634e-24	3.09555	0.117	0.171	2.10653e-20	preB	Nploc4		0.00455596	2.65758	0.388	0.239	1	Fib 1	Prss23
3.30822e-124	6.81644	0.239	0.124	1.32329e-120	N1	Fam217b		5.44714e-24	1.58785	0.327	0.261	2.17886e-20	preB	Dynlt3		0.00491945	7.44972	0.418	0.104	1	Fib 1	Morc4
8.55065e-124	2.94141	0.206	0.221	3.42026e-120	N1	Rnf111		6.02883e-24	3.78757	0.099	0.192	2.41153e-20	preB	Sgpl1		0.00495059	4.39368	0.353	0.213	1	Fib 1	Cpxm1
2.57181e-123	1.81698	0.231	0.206	1.02873e-119	N1	Med13l		6.18779e-24	1.48859	0.299	0.191	2.47511e-20	preB	Iws1		0.00509582	0.714483	0.29	0.303	1	Fib 1	S100a4
2.79862e-123	1.18746	0.225	0.183	1.11945e-119	N1	Crem		7.19276e-24	0.516082	0.13	0.206	2.8771e-20	preB	Mtpn		0.00537855	2.10778	0.422	0.287	1	Fib 1	Dnajc7
3.94649e-123	6.97529	0.201	0.194	1.5786e-119	N1	RGD1311745		7.2065e-24	2.18695	0.451	0.269	2.8826e-20	preB	Csnk1g2		0.00581108	2.18638	0.309	0.148	1	Fib 1	Egr2
4.20032e-123	3.32171	0.293	0.229	1.68013e-119	N1	Trem3		7.27118e-24	0.420199	0.387	0.412	2.90847e-20	preB	Mt-nd3		0.00676639	1.21537	0.448	0.249	1	Fib 1	Stim1
5.5442e-123	5.11023	0.237	0.183	2.21768e-119	N1	Cyhr1		8.74991e-24	2.85897	0.367	0.22	3.49996e-20	preB	Brox		0.00679586	1.52618	0.441	0.226	1	Fib 1	Pdzrn3
1.08683e-122	1.83468	0.257	0.126	4.34731e-119	N1	Xaf1		9.68907e-24	3.50388	0.218	0.179	3.87563e-20	preB	Dcxr		0.00723043	1.22784	0.414	0.117	1	Fib 1	Thbs4
6.00926e-122	1.06017	0.188	0.189	2.4037e-118	N1	Atg5		1.25181e-23	7.94608	0.486	0.149	5.00724e-20	preB	Tgif1		0.00870788	2.84386	0.368	0.224	1	Fib 1	Ptgs2
5.4926e-121	2.1927	0.564	0.313	2.19704e-117	N1	Ctsh		1.45395e-23	3.63274	0.472	0.122	5.81581e-20	preB	Irf4		0.00907233	0.585296	0.467	0.211	1	Fib 1	Cbx5
4.8111e-120	1.51684	0.229	0.177	1.92444e-116	N1	Rnf31		2.32872e-23	3.41104	0.412	0.202	9.31489e-20	preB	As3mt		0.00932358	2.29593	0.329	0.286	1	Fib 1	Cited2
6.09763e-120	2.0785	0.213	0.209	2.43905e-116	N1	Usp1		2.53632e-23	1.65603	0.307	0.258	1.01453e-19	preB	LOC100910882		0.00944653	3.20491	0.327	0.159	1	Fib 1	St5
6.76517e-120	6.3847	0.184	0.178	2.70607e-116	N1	Aacs		2.85016e-23	1.90485	0.33	0.16	1.14006e-19	preB	Bicra		0	4.64097	0.997	0.127	0	SkMu 1	Tpm1
1.34036e-119	0.879459	0.236	0.105	5.36144e-116	N1	Cfh		4.72669e-23	1.16199	0.201	0.297	1.89067e-19	preB	Rgs3		0	4.50138	0.997	0.133	0	SkMu 1	Myl1
1.14884e-118	0.362225	0.159	0.186	4.59534e-115	N1	Nup98		5.84161e-23	2.9052	0.188	0.141	2.33664e-19	preB	Zwint		0	4.38021	0.979	0.135	0	SkMu 1	Eno3
1.96434e-118	4.60368	0.584	0.271	7.85738e-115	N1	AABR07041096.1		6.75074e-23	1.2576	0.173	0.211	2.70029e-19	preB	Csgalnact2		0	4.30944	0.989	0.128	0	SkMu 1	Pgam2
2.26974e-118	6.28698	0.597	0.265	9.07896e-115	N1	Scimp		6.88555e-23	4.0011	0.516	0.243	2.75422e-19	preB	Gng2		0	4.14861	0.996	0.123	0	SkMu 1	Tnnc2
2.59044e-118	2.90138	0.28	0.165	1.03617e-114	N1	AABR07039446.2		7.18209e-23	2.01246	0.194	0.198	2.87284e-19	preB	Ccdc186		0	4.13318	1	0.144	0	SkMu 1	Ckm
4.07974e-118	2.64432	0.247	0.042	1.6319e-114	N1	AABR07006142.1		7.58393e-23	3.8708	0.519	0.255	3.03357e-19	preB	Rbm26		0	4.12831	0.997	0.124	0	SkMu 1	Mylpf
2.16415e-117	4.47286	0.3	0.217	8.65659e-114	N1	Rybp		7.86411e-23	0.672491	0.28	0.209	3.14564e-19	preB	Wdr45		0	4.11125	0.997	0.122	0	SkMu 1	Tnnt3
5.83212e-117	1.16626	0.117	0.193	2.33285e-113	N1	Tmed5		8.68559e-23	1.8931	0.321	0.209	3.47424e-19	preB	Dnajb6		0	4.08113	0.996	0.12	0	SkMu 1	Tnni2
5.8388e-117	0.853281	0.279	0.17	2.33552e-113	N1	Wdr53		9.1675e-23	0.459543	0.258	0.2	3.667e-19	preB	Nifk		0	3.82642	0.987	0.132	0	SkMu 1	Aldoa
5.96071e-117	1.49995	0.205	0.182	2.38428e-113	N1	Cmpk2		1.14525e-22	3.3913	0.501	0.275	4.58098e-19	preB	AABR07051555.1		0	3.67345	1	0.157	0	SkMu 1	Acta1
1.11488e-116	0.324556	0.154	0.144	4.45952e-113	N1	AABR07058539.1		1.31696e-22	4.43153	0.493	0.321	5.26785e-19	preB	Iqgap1		6.78036e-306	2.91377	0.973	0.161	2.71215e-302	SkMu 1	Gapdh
2.31188e-116	4.44155	0.31	0.251	9.24752e-113	N1	Sema6b		1.38061e-22	3.22999	0.175	0.229	5.52246e-19	preB	Pikfyve		5.72274e-296	1.85204	0.927	0.111	2.28909e-292	SkMu 1	Myoz1
2.77049e-116	1.55059	0.375	0.324	1.1082e-112	N1	Cnppd1		1.40266e-22	2.00354	0.196	0.182	5.61063e-19	preB	Ruvbl1		7.45407e-292	3.34816	0.917	0.174	2.98163e-288	SkMu 1	LOC103689961
7.34268e-116	1.7774	0.218	0.112	2.93707e-112	N1	Sap30		1.43614e-22	5.60957	0.247	0.219	5.74455e-19	preB	Smarcad1		8.28143e-284	2.82555	0.937	0.152	3.31257e-280	SkMu 1	Tpm2
1.43349e-115	0.288715	0.165	0.226	5.73398e-112	N1	Gps2		1.90021e-22	1.46444	0.27	0.227	7.60084e-19	preB	Fam76b		2.85746e-279	0.800929	0.974	0.166	1.14298e-275	SkMu 1	Slc25a4
1.5692e-115	1.28042	0.26	0.3	6.27681e-112	N1	Taf7		2.23844e-22	1.938	0.203	0.191	8.95375e-19	preB	Pou2f1		2.4152e-271	2.9016	0.936	0.147	9.66079e-268	SkMu 1	Cox6a2
2.33047e-115	1.85976	0.596	0.283	9.32187e-112	N1	Spi1		3.21828e-22	6	0.501	0.248	1.28731e-18	preB	Smarcd2		4.21002e-270	2.29482	0.834	0.103	1.68401e-266	SkMu 1	Actn3
4.51712e-115	1.99428	0.305	0.268	1.80685e-111	N1	Rnf146		3.5521e-22	1.84044	0.316	0.196	1.42084e-18	preB	Ccdc28a		3.09339e-268	3.75304	0.843	0.13	1.23736e-264	SkMu 1	Pygm
2.16197e-114	4.94832	0.173	0.184	8.64787e-111	N1	Leng1		3.59234e-22	1.50032	0.241	0.211	1.43694e-18	preB	Slc50a1		8.20297e-258	3.17808	0.119	0.054	3.28119e-254	SkMu 1	Masp1
2.21913e-114	1.30189	0.21	0.268	8.87654e-111	N1	Ppp3ca		3.72915e-22	2.9826	0.217	0.181	1.49166e-18	preB	Nprl2		4.6869e-251	2.00182	0.889	0.178	1.87476e-247	SkMu 1	Des
1.20017e-113	0.358278	0.207	0.164	4.80067e-110	N1	Med4		3.80899e-22	1.50973	0.381	0.19	1.5236e-18	preB	Hbp1		5.57317e-245	3.81886	0.79	0.134	2.22927e-241	SkMu 1	Myh2
2.55656e-112	3.08136	0.271	0.229	1.02263e-108	N1	Stx11		4.53749e-22	0.467252	0.14	0.136	1.815e-18	preB	Kif3a		7.05259e-243	1.51579	0.891	0.191	2.82104e-239	SkMu 1	Atp5f1e
5.3865e-112	3.03983	0.185	0.179	2.1546e-108	N1	Zfp830		5.10284e-22	2.32329	0.164	0.228	2.04114e-18	preB	Osbp		5.81574e-241	0.622551	0.154	0.046	2.3263e-237	SkMu 1	Mss51
6.38977e-112	4.36886	0.225	0.174	2.55591e-108	N1	Uxt		5.45593e-22	2.6051	0.468	0.221	2.18237e-18	preB	Cav2		7.03314e-240	3.22928	0.889	0.227	2.81325e-236	SkMu 1	Ldha
8.05705e-112	0.868977	0.189	0.178	3.22282e-108	N1	Sacm1l		5.81625e-22	6.7936	0.199	0.206	2.3265e-18	preB	Alkbh5		3.67165e-239	0.833334	0.117	0.063	1.46866e-235	SkMu 1	Map3k7cl
8.28496e-112	0.819444	0.208	0.143	3.31398e-108	N1	LOC100125364		6.53976e-22	3.09363	0.408	0.193	2.6159e-18	preB	Prmt2		1.35752e-229	2.01017	0.771	0.134	5.43009e-226	SkMu 1	Acyp2
1.46534e-111	4.53358	0.607	0.248	5.86137e-108	N1	Cd302		7.1902e-22	0.786566	0.427	0.203	2.87608e-18	preB	Zup1		7.61459e-228	2.74524	0.749	0.133	3.04583e-224	SkMu 1	Mlf1
3.68183e-111	4.19582	0.296	0.225	1.47273e-107	N1	Ifit2		7.40293e-22	1.86689	0.208	0.222	2.96117e-18	preB	Eif2ak4		2.32806e-227	1.4378	0.826	0.149	9.31222e-224	SkMu 1	Cox8b
7.32224e-111	2.66525	0.254	0.187	2.92889e-107	N1	Ece1		7.54715e-22	4.37906	0.485	0.216	3.01886e-18	preB	Ola1		2.04344e-218	1.01827	0.723	0.132	8.17377e-215	SkMu 1	Tmod4
4.64252e-110	1.82157	0.202	0.191	1.85701e-106	N1	Cog8		7.56717e-22	0.533997	0.25	0.264	3.02687e-18	preB	Ing1		1.57461e-216	1.94856	0.223	0.079	6.29845e-213	SkMu 1	Txlnb
5.13388e-110	0.893015	0.205	0.216	2.05355e-106	N1	Nfyb		9.54989e-22	3.74855	0.277	0.286	3.81996e-18	preB	Gsta6		1.89731e-216	1.18739	0.103	0.097	7.58925e-213	SkMu 1	Slc38a4
6.01121e-110	1.13153	0.162	0.193	2.40448e-106	N1	Gabpb1		9.61717e-22	0.51101	0.387	0.252	3.84687e-18	preB	Grk2		3.06626e-216	0.803684	0.821	0.185	1.2265e-212	SkMu 1	Atp5mc1
7.3804e-110	3.14848	0.209	0.164	2.95216e-106	N1	Sec14l1		1.15304e-21	0.695243	0.264	0.18	4.61218e-18	preB	45546		4.66027e-216	2.83737	0.769	0.181	1.86411e-212	SkMu 1	Ccng1
8.91846e-110	0.895811	0.177	0.208	3.56738e-106	N1	RGD1563888		1.60749e-21	4.85277	0.481	0.19	6.42997e-18	preB	Slc1a5		9.83406e-215	3.71366	0.184	0.078	3.93362e-211	SkMu 1	Obscn
1.59288e-109	1.7131	0.253	0.168	6.37152e-106	N1	Serpinb1a		1.66534e-21	0.3295	0.254	0.209	6.66137e-18	preB	Ppp2r5e		1.25046e-212	2.88444	0.174	0.079	5.00185e-209	SkMu 1	Smtnl2
1.64732e-109	7.21126	0.301	0.256	6.5893e-106	N1	Rufy4		1.89051e-21	3.01269	0.528	0.326	7.56203e-18	preB	Fosb		9.69654e-211	2.70311	0.621	0.128	3.87862e-207	SkMu 1	Rpl3l
2.46522e-109	1.58121	0.186	0.159	9.8609e-106	N1	Caap1		1.94682e-21	0.751227	0.181	0.171	7.78727e-18	preB	Ddx21		5.86772e-209	0.835786	0.683	0.147	2.34709e-205	SkMu 1	Adssl1
3.07167e-109	3.24266	0.605	0.311	1.22867e-105	N1	Ier5		2.03166e-21	1.56111	0.336	0.295	8.12664e-18	preB	Stx7		3.72573e-206	2.79416	0.249	0.086	1.49029e-202	SkMu 1	Popdc3
1.02656e-108	1.65011	0.203	0.159	4.10623e-105	N1	Prex1		2.09719e-21	1.34487	0.327	0.289	8.38875e-18	preB	Vps4b		7.91385e-205	2.04941	0.327	0.097	3.16554e-201	SkMu 1	Tuba8
4.24001e-108	3.02083	0.215	0.13	1.696e-104	N1	F5		2.14145e-21	2.61995	0.185	0.188	8.56579e-18	preB	Sclt1		3.96271e-204	1.97661	0.684	0.14	1.58509e-200	SkMu 1	Mb
6.9591e-108	1.7561	0.221	0.159	2.78364e-104	N1	Slc39a1		2.4075e-21	1.61903	0.247	0.183	9.63002e-18	preB	Rad50		1.46192e-197	3.89518	0.697	0.144	5.84767e-194	SkMu 1	Sh3bgr
8.01762e-108	0.901994	0.195	0.194	3.20705e-104	N1	Usp8		2.72263e-21	1.59849	0.325	0.186	1.08905e-17	preB	Mnt		3.33558e-193	1.23212	0.716	0.159	1.33423e-189	SkMu 1	Cryab
8.67725e-108	4.87169	0.243	0.192	3.4709e-104	N1	Smad7		2.99086e-21	0.376271	0.17	0.082	1.19634e-17	preB	Fsip1		1.5058e-189	3.28469	0.726	0.201	6.0232e-186	SkMu 1	LOC108351137
9.93675e-108	7.22144	0.147	0.177	3.9747e-104	N1	Ppp2r5c		3.12593e-21	0.774493	0.376	0.268	1.25037e-17	preB	Polr2e		2.13504e-187	3.64382	0.339	0.09	8.54016e-184	SkMu 1	Klhl31
1.10182e-107	1.35955	0.352	0.298	4.40729e-104	N1	LOC103695118		3.18058e-21	0.7073	0.321	0.182	1.27223e-17	preB	Hus1		2.89317e-186	2.13033	0.264	0.098	1.15727e-182	SkMu 1	Cmbl
1.11289e-107	4.45426	0.299	0.238	4.45157e-104	N1	Csf1		3.5979e-21	4.6885	0.199	0.181	1.43916e-17	preB	Ttc3		3.6244e-185	3.18521	0.661	0.133	1.44976e-181	SkMu 1	Ankrd23
2.47931e-107	0.987904	0.091	0.279	9.91725e-104	N1	Man2a1		3.6534e-21	0.681628	0.298	0.214	1.46136e-17	preB	Ttpal		1.36981e-183	3.80488	0.774	0.235	5.47922e-180	SkMu 1	Pgk1
3.86666e-107	2.51658	0.149	0.247	1.54667e-103	N1	AABR07059663.1		4.01376e-21	0.520743	0.217	0.123	1.60551e-17	preB	Dusp2		1.97112e-183	3.24237	0.57	0.129	7.8845e-180	SkMu 1	Pdlim3
5.52886e-107	3.64648	0.575	0.336	2.21154e-103	N1	Calm2		4.61858e-21	0.923098	0.263	0.247	1.84743e-17	preB	Ubxn6		3.78476e-182	2.2999	0.496	0.121	1.5139e-178	SkMu 1	Trim54
5.5935e-107	1.49225	0.228	0.202	2.2374e-103	N1	Dynlt3		6.12033e-21	0.259937	0.191	0.221	2.44813e-17	preB	Cntrl		2.84038e-180	3.75755	0.724	0.209	1.13615e-176	SkMu 1	Tuba4a
1.01449e-106	3.85602	0.211	0.191	4.05794e-103	N1	Gpbp1l1		6.99944e-21	2.12139	0.22	0.217	2.79978e-17	preB	Gga1		7.77606e-179	1.04256	0.794	0.208	3.11042e-175	SkMu 1	Uqcr10
4.44646e-106	0.445974	0.165	0.16	1.77859e-102	N1	Banp		8.70519e-21	2.90295	0.264	0.184	3.48208e-17	preB	Nkapd1		1.14553e-176	1.49646	0.496	0.146	4.58211e-173	SkMu 1	Mreg
9.91081e-106	0.578075	0.174	0.175	3.96432e-102	N1	Ipmk		8.76471e-21	0.61601	0.204	0.178	3.50588e-17	preB	Nup153		1.70959e-176	1.07257	0.74	0.2	6.83834e-173	SkMu 1	Cox7b
2.04266e-105	4.39993	0.291	0.254	8.17062e-102	N1	Serinc2		1.04985e-20	3.27295	0.324	0.171	4.19938e-17	preB	Bclaf3		2.97501e-174	1.18719	0.084	0.121	1.19e-170	SkMu 1	Zbtb18
3.66813e-105	1.16002	0.197	0.156	1.46725e-101	N1	Rnf103		1.05425e-20	4.14462	0.256	0.211	4.21699e-17	preB	Fbh1		7.79942e-174	1.72644	0.746	0.209	3.11977e-170	SkMu 1	Atp5me
3.70234e-105	0.465678	0.256	0.149	1.48094e-101	N1	Acer3		1.33364e-20	0.809516	0.339	0.258	5.33456e-17	preB	Prkrip1		1.10242e-173	4.4187	0.611	0.175	4.40966e-170	SkMu 1	Pgm1
7.59926e-105	1.59645	0.617	0.34	3.0397e-101	N1	Rab24		1.39987e-20	3.83147	0.345	0.151	5.59948e-17	preB	Pmm1		1.34861e-173	3.43601	0.331	0.099	5.39445e-170	SkMu 1	Gpd1
1.01972e-104	2.953	0.546	0.246	4.07888e-101	N1	G0s2		1.84795e-20	1.43628	0.248	0.189	7.39178e-17	preB	Lysmd2		8.17381e-172	3.83577	0.669	0.194	3.26952e-168	SkMu 1	Ube2d1
1.49787e-104	1.41091	0.201	0.23	5.99147e-101	N1	Cep350		1.91902e-20	5.28063	0.43	0.249	7.67607e-17	preB	Tes		3.21934e-171	2.7757	0.207	0.117	1.28773e-167	SkMu 1	Ppp1r3c
2.57074e-104	2.34578	0.22	0.157	1.0283e-100	N1	Cd244		2.32885e-20	3.00124	0.277	0.253	9.31538e-17	preB	Cnot7		5.04738e-171	2.41574	0.327	0.134	2.01895e-167	SkMu 1	Gys1
5.27346e-104	1.13562	0.256	0.155	2.10939e-100	N1	Ywhag		2.35838e-20	0.969452	0.365	0.189	9.43351e-17	preB	Kdm5b		1.69212e-170	3.89316	0.739	0.22	6.76849e-167	SkMu 1	Ybx3
5.74158e-104	4.24107	0.311	0.251	2.29663e-100	N1	Rnf11l1		3.24761e-20	2.11831	0.222	0.29	1.29904e-16	preB	Dock11		4.60877e-170	3.66716	0.63	0.144	1.84351e-166	SkMu 1	Trdn
8.22076e-104	1.05245	0.171	0.163	3.2883e-100	N1	Malsu1		3.29884e-20	5.82115	0.229	0.171	1.31954e-16	preB	Slf2		1.46799e-169	1.94179	0.379	0.145	5.87195e-166	SkMu 1	Phospho1
1.49746e-103	0.929378	0.22	0.193	5.98984e-100	N1	Abtb1		3.32833e-20	2.42821	0.186	0.179	1.33133e-16	preB	Tbce		1.47883e-167	3.35473	0.316	0.127	5.91532e-164	SkMu 1	Ankrd9
1.77054e-103	4.44939	0.558	0.298	7.08215e-100	N1	Fcgr2a		3.37545e-20	0.942394	0.22	0.18	1.35018e-16	preB	Dtx2		8.02299e-166	5.44309	0.567	0.187	3.20919e-162	SkMu 1	AABR07051450.1
2.42809e-103	5.04474	0.212	0.173	9.71236e-100	N1	Kin		3.979e-20	1.12814	0.133	0.219	1.5916e-16	preB	Dipk1a		1.85215e-164	2.88238	0.363	0.089	7.40859e-161	SkMu 1	Mybph
7.66976e-103	0.613836	0.471	0.372	3.06791e-99	N1	Rhog		5.83652e-20	0.795837	0.377	0.232	2.33461e-16	preB	Evi5		1.05342e-163	3.79182	0.667	0.197	4.21368e-160	SkMu 1	Scn1b
7.87867e-103	3.28038	0.161	0.177	3.15147e-99	N1	Slc35a1		7.55618e-20	5.8901	0.307	0.097	3.02247e-16	preB	Itga11		8.68446e-162	0.9101	0.167	0.131	3.47378e-158	SkMu 1	Ptges3l
1.73094e-102	4.66907	0.224	0.257	6.92376e-99	N1	Vezf1		1.00707e-19	5.7601	0.287	0.186	4.02829e-16	preB	Nnt		1.84516e-161	1.04123	0.361	0.114	7.38065e-158	SkMu 1	Hspb2
1.73274e-102	1.57212	0.133	0.181	6.93094e-99	N1	Fopnl		1.17426e-19	2.68023	0.23	0.249	4.69704e-16	preB	Vangl2		2.12751e-161	4.20758	0.659	0.214	8.51004e-158	SkMu 1	AABR07025010.1
2.47738e-102	1.22369	0.162	0.169	9.90954e-99	N1	Rbm22		1.32327e-19	1.45148	0.208	0.16	5.29307e-16	preB	Cd1d1		2.12813e-161	2.21947	0.377	0.153	8.51253e-158	SkMu 1	Macrod1
2.49689e-102	7.29	0.26	0.114	9.98754e-99	N1	Mdm1		1.74822e-19	1.84734	0.226	0.198	6.99288e-16	preB	MGC95208		6.3549e-158	2.40655	0.161	0.105	2.54196e-154	SkMu 1	Usp13
4.06232e-102	1.24175	0.29	0.288	1.62493e-98	N1	Wasf2		1.8106e-19	3.50629	0.281	0.231	7.24239e-16	preB	Colgalt1		7.18603e-158	4.0265	0.554	0.154	2.87441e-154	SkMu 1	Pfkm
4.52233e-102	2.406	0.193	0.151	1.80893e-98	N1	Map3k11		1.92098e-19	5.93289	0.459	0.158	7.68391e-16	preB	Fem1b		7.34583e-158	2.97964	0.183	0.128	2.93833e-154	SkMu 1	Stbd1
1.9382e-101	1.92222	0.192	0.247	7.75282e-98	N1	Ppp1r2		2.04658e-19	1.35235	0.431	0.29	8.18632e-16	preB	Rbm5		2.71578e-157	2.77981	0.186	0.124	1.08631e-153	SkMu 1	Plaat1
2.12547e-101	0.436946	0.129	0.219	8.50186e-98	N1	Eif2ak1		2.24808e-19	1.15671	0.365	0.211	8.9923e-16	preB	Usf1		3.5168e-157	3.22203	0.203	0.105	1.40672e-153	SkMu 1	Hrc
2.2624e-101	2.75475	0.57	0.318	9.04962e-98	N1	Smap2		2.8675e-19	2.86216	0.335	0.172	1.147e-15	preB	Trmt1l		1.06162e-156	1.47538	0.756	0.24	4.24649e-153	SkMu 1	Ndufa4
3.03562e-101	5.6067	0.061	0.201	1.21425e-97	N1	Rab2b		4.23354e-19	2.53472	0.155	0.208	1.69341e-15	preB	Dguok		7.37459e-156	2.81213	0.697	0.204	2.94984e-152	SkMu 1	Ndufab1
3.65796e-101	1.44676	0.187	0.139	1.46319e-97	N1	Irf9		4.43804e-19	1.69482	0.188	0.227	1.77521e-15	preB	Uba6		4.01473e-153	2.12075	0.37	0.124	1.60589e-149	SkMu 1	Alpk3
7.27167e-101	1.83229	0.168	0.206	2.90867e-97	N1	Abt1		4.53343e-19	2.45603	0.252	0.2	1.81337e-15	preB	Irf3		2.7512e-152	3.70128	0.21	0.137	1.10048e-148	SkMu 1	Dyrk1b
9.65849e-101	4.72771	0.292	0.264	3.8634e-97	N1	Cxcl2		5.03134e-19	1.11075	0.212	0.205	2.01254e-15	preB	Mrps35		7.4841e-152	1.60156	0.407	0.153	2.99364e-148	SkMu 1	LOC100911515
1.61506e-100	0.926805	0.156	0.202	6.46022e-97	N1	Chd7		5.14426e-19	1.72827	0.297	0.222	2.0577e-15	preB	Tcerg1		3.95349e-151	4.04165	0.31	0.122	1.5814e-147	SkMu 1	Cmya5
2.55484e-100	3.72919	0.597	0.293	1.02194e-96	N1	Fbxl5		6.2976e-19	3.43193	0.501	0.137	2.51904e-15	preB	Dpp4		1.96052e-147	2.94446	0.476	0.149	7.84207e-144	SkMu 1	Ldb3
8.48489e-100	0.589286	0.232	0.173	3.39396e-96	N1	Zfp143		7.61946e-19	1.7689	0.256	0.197	3.04778e-15	preB	Rpap3		4.25256e-146	1.99725	0.421	0.164	1.70102e-142	SkMu 1	Jsrp1
1.0981e-99	1.27415	0.165	0.228	4.39241e-96	N1	Prrc2a		9.43902e-19	0.369324	0.268	0.236	3.77561e-15	preB	Cisd1		9.7401e-142	2.34222	0.219	0.145	3.89604e-138	SkMu 1	Coq10a
1.24141e-99	4.6584	0.235	0.243	4.96565e-96	N1	Hnrnph3		1.13281e-18	3.26802	0.325	0.415	4.53122e-15	preB	Aebp1		3.47613e-140	2.75332	0.419	0.135	1.39045e-136	SkMu 1	Myf6
3.51657e-99	1.51379	0.411	0.356	1.40663e-95	N1	Calm3		1.27003e-18	6.21072	0.422	0.152	5.08012e-15	preB	Dnajc17		1.61192e-138	3.22607	0.366	0.145	6.4477e-135	SkMu 1	Neb
3.57913e-98	1.23902	0.221	0.315	1.43165e-94	N1	Ankrd12		1.31655e-18	2.81121	0.296	0.253	5.2662e-15	preB	Mlx		2.61217e-138	1.56009	0.159	0.145	1.04487e-134	SkMu 1	Mcrip2
6.19338e-98	2.66343	0.241	0.194	2.47735e-94	N1	Nipa2		1.48798e-18	1.44211	0.231	0.15	5.95193e-15	preB	Thy1		3.12117e-138	1.14202	0.714	0.228	1.24847e-134	SkMu 1	Cox7c
6.65295e-98	0.594757	0.185	0.175	2.66118e-94	N1	Hgs		1.57909e-18	0.965615	0.195	0.194	6.31635e-15	preB	Dcun1d4		3.40559e-138	2.04543	0.63	0.211	1.36224e-134	SkMu 1	Vdac1
1.39388e-97	1.95776	0.215	0.158	5.5755e-94	N1	Ahctf1		1.62977e-18	0.462494	0.25	0.261	6.51908e-15	preB	Atp6v1c1		5.00439e-138	2.96577	0.416	0.128	2.00176e-134	SkMu 1	Cav3
3.09706e-97	2.58666	0.268	0.228	1.23882e-93	N1	Tuba1c		1.93975e-18	2.54499	0.197	0.236	7.75902e-15	preB	Supt6h		2.7413e-137	0.3136	0.734	0.203	1.09652e-133	SkMu 1	Cox5b
3.29437e-97	0.367624	0.164	0.139	1.31775e-93	N1	Psen1		2.28364e-18	3.27374	0.247	0.195	9.13455e-15	preB	Nr2c2ap		4.60043e-137	4.60261	0.214	0.129	1.84017e-133	SkMu 1	Tst
5.2045e-97	0.743568	0.592	0.334	2.0818e-93	N1	Rac1		2.37418e-18	1.70648	0.207	0.177	9.49671e-15	preB	Bms1		1.869e-136	1.04187	0.47	0.132	7.47599e-133	SkMu 1	Lmod3
1.33888e-96	1.76518	0.418	0.344	5.35551e-93	N1	Mtch1		3.28182e-18	1.14711	0.128	0.284	1.31273e-14	preB	Eid1		2.2021e-136	1.91643	0.363	0.142	8.8084e-133	SkMu 1	Trim72
3.02678e-96	1.55143	0.308	0.307	1.21071e-92	N1	Yy1		3.67062e-18	3.23662	0.247	0.186	1.46825e-14	preB	Rnf216		2.47438e-136	4.53006	0.644	0.23	9.89752e-133	SkMu 1	Timm8b
5.66269e-96	3.65932	0.601	0.264	2.26508e-92	N1	Il1rn		5.42425e-18	5.64199	0.32	0.199	2.1697e-14	preB	Pink1		7.83078e-136	2.28886	0.627	0.221	3.13231e-132	SkMu 1	Cisd1
6.31161e-96	1.02471	0.196	0.207	2.52464e-92	N1	Fbxo11		5.75338e-18	4.28314	0.178	0.193	2.30135e-14	preB	Zc3h7a		1.21618e-135	2.4882	0.413	0.153	4.86471e-132	SkMu 1	Tmod1
6.51787e-96	0.448663	0.122	0.2	2.60715e-92	N1	Snx27		5.88758e-18	1.95333	0.225	0.169	2.35503e-14	preB	Mnat1		1.02383e-134	2.66519	0.37	0.146	4.09532e-131	SkMu 1	Tmem38a
7.8127e-96	4.39526	0.344	0.324	3.12508e-92	N1	Arid4a		5.94009e-18	0.778835	0.256	0.251	2.37603e-14	preB	Zfp106		1.56924e-134	2.26313	0.411	0.138	6.27695e-131	SkMu 1	Asb2
8.05711e-96	0.877117	0.171	0.219	3.22285e-92	N1	Tmem248		6.03432e-18	0.34087	0.392	0.373	2.41373e-14	preB	Was		4.72212e-134	3.2606	0.189	0.139	1.88885e-130	SkMu 1	Slc4a1ap
9.39661e-96	4.22117	0.226	0.229	3.75864e-92	N1	Rnf5		6.77379e-18	5.23448	0.519	0.191	2.70951e-14	preB	Zeb2		4.99763e-134	3.99837	0.2	0.127	1.99905e-130	SkMu 1	Plpp7
1.06904e-95	3.03939	0.27	0.186	4.27617e-92	N1	Zfp24		7.33182e-18	0.431492	0.194	0.238	2.93273e-14	preB	Arrdc1		1.05136e-133	5.56628	0.673	0.216	4.20544e-130	SkMu 1	Ndufb3
1.70061e-95	0.297796	0.133	0.142	6.80242e-92	N1	Lrrc8d		7.4492e-18	2.01115	0.537	0.292	2.97968e-14	preB	Serp1		1.82211e-133	3.30682	0.73	0.231	7.28842e-130	SkMu 1	Atp5mg
1.71839e-95	6.97064	0.118	0.194	6.87358e-92	N1	Fbxo7		7.62974e-18	1.35642	0.182	0.17	3.0519e-14	preB	Ugdh		2.42297e-133	3.21005	0.376	0.131	9.69188e-130	SkMu 1	Xirp2
1.95543e-95	0.932586	0.168	0.171	7.82173e-92	N1	Gna13		7.82391e-18	3.49087	0.497	0.264	3.12956e-14	preB	Zranb2		1.17684e-132	0.479606	0.101	0.111	4.70737e-129	SkMu 1	Csrp3
1.51447e-94	0.811438	0.064	0.19	6.05789e-91	N1	Vipas39		9.30234e-18	0.626581	0.217	0.229	3.72094e-14	preB	Dcaf11		2.33234e-132	3.62072	0.431	0.166	9.32935e-129	SkMu 1	Hacd1
1.659e-94	1.50683	0.221	0.184	6.636e-91	N1	Pip5k1b		9.56323e-18	0.865816	0.084	0.163	3.82529e-14	preB	Dbp		2.34211e-131	2.38737	0.679	0.226	9.36843e-128	SkMu 1	LOC103693430
3.31005e-94	0.89032	0.17	0.172	1.32402e-90	N1	Ap4s1		1.20133e-17	3.65664	0.11	0.137	4.80532e-14	preB	Gna12		2.7304e-131	1.02071	0.717	0.256	1.09216e-127	SkMu 1	Ndufb8
3.38433e-94	2.50019	0.267	0.244	1.35373e-90	N1	Tapbp		1.22103e-17	0.345465	0.548	0.406	4.8841e-14	preB	Mt-cyb		2.41325e-130	1.70594	0.726	0.263	9.653e-127	SkMu 1	Atp5f1d
6.08082e-94	2.78271	0.197	0.209	2.43233e-90	N1	Nmi		1.36603e-17	1.43593	0.17	0.152	5.4641e-14	preB	AABR07031756.2		3.59635e-130	2.22459	0.08	0.156	1.43854e-126	SkMu 1	Sap30
1.75995e-93	1.6371	0.158	0.188	7.0398e-90	N1	Dclre1a		1.3848e-17	1.09493	0.261	0.149	5.53921e-14	preB	Sdad1		4.38415e-129	2.65252	0.651	0.222	1.75366e-125	SkMu 1	Ndufv2
2.59026e-93	0.584243	0.116	0.184	1.03611e-89	N1	Supt20h		1.96654e-17	2.34395	0.237	0.247	7.86617e-14	preB	Hhex		4.02011e-128	1.17276	0.461	0.138	1.60804e-124	SkMu 1	Rbfox1
4.22526e-93	1.44142	0.285	0.228	1.69011e-89	N1	Apobec1		1.99842e-17	2.67174	0.227	0.245	7.99369e-14	preB	LOC102551095		5.89366e-128	2.43937	0.429	0.143	2.35746e-124	SkMu 1	Fitm1
4.7784e-93	1.89302	0.212	0.197	1.91136e-89	N1	Pip5k1c		2.1859e-17	2.90373	0.232	0.166	8.74362e-14	preB	Cep164		7.6922e-128	1.10976	0.443	0.161	3.07688e-124	SkMu 1	Mybpc1
5.04723e-93	1.20249	0.216	0.294	2.01889e-89	N1	Uggt1		3.266e-17	5.57561	0.253	0.187	1.3064e-13	preB	Dync1li1		2.18753e-127	5.30167	0.239	0.149	8.7501e-124	SkMu 1	Mllt3
2.19145e-92	1.69083	0.151	0.211	8.7658e-89	N1	Vcpip1		4.02916e-17	2.39299	0.222	0.242	1.61167e-13	preB	Mt-nd6		4.14933e-127	1.8199	0.511	0.191	1.65973e-123	SkMu 1	Ndrg2
6.12005e-92	0.947551	0.27	0.255	2.44802e-88	N1	Sugt1		4.59991e-17	3.51908	0.259	0.188	1.83996e-13	preB	45541		4.94309e-127	1.83366	0.119	0.117	1.97724e-123	SkMu 1	Ryr1
7.48123e-92	1.69685	0.244	0.156	2.99249e-88	N1	Itga5		4.6341e-17	0.731001	0.339	0.213	1.85364e-13	preB	Zmym5		2.80791e-126	2.96513	0.45	0.127	1.12316e-122	SkMu 1	Mustn1
1.88446e-91	2.40931	0.483	0.377	7.53786e-88	N1	Fmnl1		4.86252e-17	3.37566	0.294	0.251	1.94501e-13	preB	Poldip3		3.94692e-126	5.20786	0.406	0.17	1.57877e-122	SkMu 1	Prxl2b
6.88405e-91	0.53893	0.173	0.192	2.75362e-87	N1	Crnkl1		5.98503e-17	6.05775	0.451	0.23	2.39401e-13	preB	Mdm2		2.46744e-125	3.51902	0.273	0.139	9.86974e-122	SkMu 1	Schip1
7.16829e-91	6.65739	0.262	0.173	2.86732e-87	N1	Trafd1		7.33582e-17	2.89124	0.243	0.215	2.93433e-13	preB	Bckdha		1.20012e-124	3.92904	0.186	0.14	4.80048e-121	SkMu 1	RGD1302996
1.58539e-90	4.12809	0.301	0.271	6.34156e-87	N1	Ppp1r3d		7.87579e-17	0.259529	0.182	0.214	3.15032e-13	preB	Inpp1		1.61456e-124	3.30285	0.453	0.139	6.45826e-121	SkMu 1	Casq1
3.92242e-90	6.71815	0.132	0.176	1.56897e-86	N1	Pcgf5		9.03106e-17	1.25447	0.199	0.148	3.61243e-13	preB	Dnajc21		3.13477e-124	0.91305	0.186	0.167	1.25391e-120	SkMu 1	RGD1307554
6.45915e-90	5.50872	0.331	0.255	2.58366e-86	N1	Sort1		9.06947e-17	2.32343	0.358	0.235	3.62779e-13	preB	Tnrc6a		3.942e-124	1.59688	0.73	0.253	1.5768e-120	SkMu 1	Slc25a3
5.5118e-89	2.13476	0.604	0.349	2.20472e-85	N1	Apbb1ip		9.25596e-17	1.64824	0.285	0.271	3.70238e-13	preB	Uap1l1		4.4723e-124	0.399341	0.546	0.216	1.78892e-120	SkMu 1	Bin1
6.38107e-89	1.3592	0.158	0.212	2.55243e-85	N1	Brcc3		1.08242e-16	3.20115	0.05	0.158	4.3297e-13	preB	Lrrcc1		4.66444e-124	2.72058	0.741	0.258	1.86578e-120	SkMu 1	Uqcrh
8.23419e-89	4.34851	0.299	0.256	3.29368e-85	N1	Gng8		1.23239e-16	1.4336	0.265	0.266	4.92958e-13	preB	Aff3		5.40278e-124	1.87273	0.421	0.177	2.16111e-120	SkMu 1	Cacng1
9.12266e-89	2.82802	0.179	0.239	3.64906e-85	N1	Ing2		1.29768e-16	2.3147	0.477	0.179	5.19074e-13	preB	Ralgps2		6.20758e-124	0.462177	0.214	0.162	2.48303e-120	SkMu 1	Chpt1
1.0323e-88	1.66267	0.246	0.232	4.12919e-85	N1	Nr1h2		1.66138e-16	0.449655	0.135	0.169	6.64551e-13	preB	Wdr44		7.23646e-124	4.95515	0.451	0.192	2.89458e-120	SkMu 1	Tpi1
1.66095e-87	2.2311	0.264	0.264	6.6438e-84	N1	Cdc34		1.71555e-16	5.29101	0.494	0.214	6.86221e-13	preB	LOC108348111		1.09868e-123	0.769242	0.444	0.143	4.39472e-120	SkMu 1	Ca3
1.7829e-87	2.43169	0.592	0.293	7.13161e-84	N1	Il17ra		1.74074e-16	0.562723	0.197	0.198	6.96298e-13	preB	Clpx		3.73607e-123	5.81105	0.51	0.205	1.49443e-119	SkMu 1	Ubac1
2.40617e-87	0.804456	0.12	0.191	9.6247e-84	N1	Ube2z		2.228e-16	5.52647	0.215	0.196	8.912e-13	preB	Vcpip1		4.25494e-122	2.8595	0.65	0.215	1.70197e-118	SkMu 1	Timm23
2.56161e-87	1.35175	0.19	0.212	1.02464e-83	N1	Trappc13		2.27695e-16	0.808002	0.357	0.162	9.10778e-13	preB	Rbm41		4.33458e-122	1.4174	0.341	0.15	1.73383e-118	SkMu 1	Klhl41
2.61297e-87	3.21441	0.297	0.188	1.04519e-83	N1	Daglb		3.38902e-16	2.71377	0.336	0.218	1.35561e-12	preB	Gadd45b		2.54631e-120	2.78124	0.214	0.163	1.01852e-116	SkMu 1	Mettl22
2.99866e-87	1.88728	0.228	0.239	1.19946e-83	N1	Prkar1a		3.96019e-16	2.3134	0.27	0.214	1.58408e-12	preB	Zfp830		2.86692e-118	0.902418	0.091	0.165	1.14677e-114	SkMu 1	Ctps1
9.3377e-87	2.6637	0.24	0.282	3.73508e-83	N1	Nckap1l		5.63217e-16	2.21234	0.308	0.262	2.25287e-12	preB	Pik3cd		3.89156e-118	1.17682	0.446	0.161	1.55662e-114	SkMu 1	Ccdc181
1.1041e-86	0.61695	0.31	0.25	4.4164e-83	N1	Slc12a2		7.15216e-16	1.07491	0.415	0.223	2.86087e-12	preB	Palm		1.08175e-117	2.2301	0.299	0.18	4.32701e-114	SkMu 1	Acot13
1.33596e-86	5.73981	0.595	0.279	5.34384e-83	N1	Steap4		7.29084e-16	1.48734	0.257	0.176	2.91633e-12	preB	Prkca		2.7537e-117	1.56731	0.139	0.142	1.10148e-113	SkMu 1	Synm
2.12964e-86	0.300061	0.34	0.345	8.51856e-83	N1	Spop		7.58834e-16	0.818764	0.223	0.181	3.03534e-12	preB	Cwc27		4.6402e-116	3.13284	0.46	0.193	1.85608e-112	SkMu 1	Gmpr
2.47319e-86	0.483834	0.217	0.237	9.89275e-83	N1	Ist1		7.916e-16	4.39926	0.46	0.228	3.1664e-12	preB	Mxd4		9.36986e-115	2.64135	0.663	0.238	3.74794e-111	SkMu 1	Uqcrb.1
3.76896e-86	0.258953	0.19	0.257	1.50758e-82	N1	AABR07018038.1		9.36797e-16	2.63157	0.351	0.227	3.74719e-12	preB	Atf7ip		5.02042e-114	5.19481	0.314	0.175	2.00817e-110	SkMu 1	Snta1
7.29915e-86	3.08478	0.202	0.201	2.91966e-82	N1	Dhx8		9.64967e-16	1.17687	0.254	0.233	3.85987e-12	preB	Chd2		7.44436e-114	1.68333	0.273	0.158	2.97775e-110	SkMu 1	Tcea3
8.27505e-86	4.96516	0.234	0.219	3.31002e-82	N1	Nrbf2		1.17058e-15	1.02433	0.244	0.16	4.68231e-12	preB	Inpp5a		8.41703e-114	2.99172	0.56	0.237	3.36681e-110	SkMu 1	Uqcc2
1.07258e-85	0.431612	0.12	0.194	4.29032e-82	N1	Chuk		1.26207e-15	1.37642	0.523	0.362	5.04826e-12	preB	LOC103689961		2.68741e-113	2.51216	0.38	0.148	1.07496e-109	SkMu 1	Ddit4l
1.23392e-85	2.08915	0.557	0.338	4.93569e-82	N1	Atp6v0c		1.78724e-15	0.86013	0.184	0.212	7.14897e-12	preB	AABR07019086.1		3.54577e-113	4.53112	0.49	0.222	1.41831e-109	SkMu 1	Cdc34
1.31273e-85	0.581863	0.142	0.191	5.2509e-82	N1	Tmem87b		1.94305e-15	2.52422	0.263	0.212	7.77219e-12	preB	Ktn1		6.79853e-113	3.16461	0.329	0.143	2.71941e-109	SkMu 1	Nexn
1.43726e-85	6.1104	0.224	0.182	5.74904e-82	N1	AC134224.2		1.98602e-15	1.65895	0.324	0.254	7.94409e-12	preB	Chd4		1.36861e-111	2.20175	0.373	0.188	5.47443e-108	SkMu 1	Coq9
1.5228e-85	7.65346	0.34	0.262	6.09121e-82	N1	Upf2		2.32232e-15	2.05878	0.43	0.214	9.28928e-12	preB	Bccip		1.53527e-111	2.75567	0.604	0.212	6.14108e-108	SkMu 1	Chchd3
3.24018e-85	2.24365	0.209	0.149	1.29607e-81	N1	Sik1		2.35635e-15	0.609048	0.327	0.29	9.42539e-12	preB	Rab4b		1.63306e-111	3.10082	0.221	0.156	6.53225e-108	SkMu 1	Rtn2
3.65951e-85	0.634801	0.231	0.162	1.4638e-81	N1	Ccny		2.72386e-15	1.11508	0.418	0.182	1.08955e-11	preB	Klf4		5.73991e-111	2.15685	0.087	0.18	2.29596e-107	SkMu 1	Ubtd1
3.69806e-85	1.27368	0.166	0.19	1.47922e-81	N1	Inpp5b		2.89113e-15	2.18907	0.331	0.324	1.15645e-11	preB	Sh3kbp1		1.9945e-110	2.20794	0.277	0.163	7.97801e-107	SkMu 1	Pde4dip
5.88443e-85	1.67176	0.198	0.202	2.35377e-81	N1	Mau2		3.7736e-15	4.27882	0.464	0.199	1.50944e-11	preB	Ube2e3		1.11528e-109	4.47563	0.316	0.15	4.46112e-106	SkMu 1	Pacsin3
7.72873e-85	1.30966	0.209	0.322	3.09149e-81	N1	Mef2a		3.81339e-15	0.655318	0.354	0.325	1.52536e-11	preB	AABR07026424.1		2.11652e-109	5.18648	0.59	0.271	8.46609e-106	SkMu 1	AABR07044711.1
1.04114e-84	0.521253	0.25	0.306	4.16455e-81	N1	N4bp2l2		3.974e-15	2.07966	0.294	0.181	1.5896e-11	preB	Cep95		3.64729e-109	3.82824	0.331	0.198	1.45891e-105	SkMu 1	Smyd2
1.80331e-84	4.00102	0.238	0.172	7.21325e-81	N1	Dcun1d1		5.82781e-15	1.94002	0.267	0.234	2.33112e-11	preB	Ogfr		7.53747e-109	2.62523	0.58	0.219	3.01499e-105	SkMu 1	Ndufs3
2.37278e-84	1.77445	0.191	0.239	9.49112e-81	N1	Nkap		6.00669e-15	1.96333	0.261	0.213	2.40268e-11	preB	Ccdc59		4.15547e-107	1.67449	0.441	0.196	1.66219e-103	SkMu 1	AABR07070043.1
3.58281e-84	0.43237	0.192	0.19	1.43313e-80	N1	Dazap1		6.56908e-15	4.69903	0.338	0.197	2.62763e-11	preB	Xrn1		3.0492e-106	2.15426	0.514	0.24	1.21968e-102	SkMu 1	Isca1
4.12385e-84	4.16187	0.453	0.33	1.64954e-80	N1	Nfkbia		7.14868e-15	0.808152	0.407	0.227	2.85947e-11	preB	Pik3ca		1.07959e-105	3.37641	0.369	0.195	4.31835e-102	SkMu 1	Me1
4.58392e-84	1.69204	0.231	0.155	1.83357e-80	N1	Trim26		7.34607e-15	2.98806	0.335	0.239	2.93843e-11	preB	Impdh2		1.08342e-104	2.48105	0.497	0.224	4.33369e-101	SkMu 1	Mrps36
8.23872e-84	0.334839	0.229	0.227	3.29549e-80	N1	Mrpl53		7.66567e-15	0.427295	0.543	0.287	3.06627e-11	preB	Rpl32		2.04925e-103	2.64416	0.14	0.178	8.19698e-100	SkMu 1	Ggct
1.56804e-83	3.88393	0.193	0.158	6.27214e-80	N1	Tmem43		8.75522e-15	0.529933	0.475	0.285	3.50209e-11	preB	LOC103692785		3.10221e-103	3.85097	0.507	0.245	1.24088e-99	SkMu 1	Hras
2.05871e-83	0.81317	0.198	0.173	8.23485e-80	N1	Samsn1		9.78057e-15	1.92576	0.269	0.197	3.91223e-11	preB	Pcf11		1.34169e-102	6.5912	0.181	0.177	5.36676e-99	SkMu 1	Agl
2.34263e-83	0.486428	0.249	0.311	9.37051e-80	N1	Cr1l		1.11336e-14	0.409576	0.299	0.192	4.45346e-11	preB	Nudt8		1.50294e-101	2.8661	0.66	0.264	6.01174e-98	SkMu 1	Ndufb2
2.89232e-83	1.05979	0.157	0.217	1.15693e-79	N1	Yipf5		1.13789e-14	0.481052	0.301	0.277	4.55158e-11	preB	Git2		4.69995e-101	0.963611	0.109	0.169	1.87998e-97	SkMu 1	Coq8a
3.00811e-83	3.08474	0.29	0.231	1.20325e-79	N1	Sgk1		1.15791e-14	1.35806	0.232	0.19	4.63163e-11	preB	Ofd1		1.40792e-100	1.21766	0.683	0.252	5.6317e-97	SkMu 1	Atp5f1b
5.09105e-83	0.636219	0.161	0.192	2.03642e-79	N1	LOC361985		1.25399e-14	5.69628	0.395	0.176	5.01598e-11	preB	Eif2ak3		1.3746e-99	1.18321	0.169	0.175	5.49839e-96	SkMu 1	Nudt8
7.24783e-83	0.780513	0.199	0.169	2.89913e-79	N1	Mafg		1.31605e-14	4.49835	0.458	0.256	5.26421e-11	preB	AABR07054469.1		2.6078e-98	1.0117	0.601	0.249	1.04312e-94	SkMu 1	Ndufb7
1.0441e-82	0.664337	0.195	0.19	4.1764e-79	N1	Chp1		1.73068e-14	3.87027	0.226	0.181	6.92271e-11	preB	Cdadc1		6.7238e-97	4.10435	0.49	0.229	2.68952e-93	SkMu 1	Bola3
1.59192e-82	3.6907	0.121	0.187	6.36769e-79	N1	Nfu1		1.88306e-14	1.3294	0.229	0.196	7.53224e-11	preB	Thap3		5.72969e-96	0.889187	0.299	0.216	2.29187e-92	SkMu 1	Pkm
1.81569e-82	0.980455	0.13	0.176	7.26276e-79	N1	Txndc15		1.94145e-14	0.271845	0.164	0.2	7.76579e-11	preB	Foxj2		7.65629e-96	1.99216	0.524	0.252	3.06252e-92	SkMu 1	Atp5md
4.33143e-82	0.405747	0.156	0.248	1.73257e-78	N1	Supt5h		1.94622e-14	4.36122	0.421	0.22	7.78488e-11	preB	Phf8		1.36878e-95	5.12971	0.514	0.239	5.47511e-92	SkMu 1	Mrps15
5.19644e-82	0.253219	0.354	0.274	2.07858e-78	N1	LOC689064		2.19319e-14	1.34178	0.268	0.165	8.77277e-11	preB	Arhgap24		1.93223e-95	3.80443	0.174	0.197	7.72891e-92	SkMu 1	Timm8a1
7.85124e-82	0.744049	0.162	0.185	3.1405e-78	N1	Shkbp1		2.21883e-14	2.97024	0.226	0.185	8.87533e-11	preB	Hbs1l		5.41175e-95	1.72879	0.116	0.197	2.1647e-91	SkMu 1	RGD1562136
1.31779e-81	3.40947	0.296	0.23	5.27114e-78	N1	Gch1		2.82407e-14	2.39071	0.37	0.282	1.12963e-10	preB	Fam107b		2.09166e-93	4.72139	0.52	0.253	8.36664e-90	SkMu 1	Bnip3
1.3531e-81	1.56651	0.154	0.188	5.41241e-78	N1	Csnk2a2		3.39819e-14	1.86342	0.249	0.205	1.35928e-10	preB	45353		4.83897e-93	4.94204	0.463	0.224	1.93559e-89	SkMu 1	Ptp4a3
1.35344e-81	3.17311	0.55	0.322	5.41375e-78	N1	Cstb		3.46725e-14	0.703734	0.351	0.269	1.3869e-10	preB	Bcl10		8.35482e-92	2.60131	0.574	0.243	3.34193e-88	SkMu 1	Uqcrfs1
1.87029e-81	0.364516	0.187	0.256	7.48117e-78	N1	Snrnp200		3.92235e-14	4.10006	0.29	0.178	1.56894e-10	preB	Lrrc8c		1.73631e-91	1.16052	0.259	0.203	6.94526e-88	SkMu 1	Rangrf
2.14204e-81	3.14895	0.319	0.27	8.56817e-78	N1	AABR07052458.1		4.72427e-14	2.65876	0.278	0.224	1.88971e-10	preB	Golga4		1.06046e-90	1.78192	0.38	0.232	4.24184e-87	SkMu 1	Pabpc4
5.88258e-81	0.343779	0.197	0.18	2.35303e-77	N1	Gpalpp1		5.76637e-14	1.59079	0.362	0.187	2.30655e-10	preB	Zfp513		1.321e-90	4.21767	0.217	0.21	5.28399e-87	SkMu 1	Rmdn1
7.58931e-81	0.575779	0.178	0.261	3.03572e-77	N1	Atf7ip		7.05745e-14	2.74557	0.501	0.289	2.82298e-10	preB	Nipbl		4.24382e-90	4.56717	0.277	0.208	1.69753e-86	SkMu 1	Bpgm
1.12006e-80	2.6025	0.212	0.184	4.48022e-77	N1	Pkm		9.18092e-14	0.354633	0.169	0.203	3.67237e-10	preB	Ldb1		2.39164e-89	2.10679	0.444	0.235	9.56658e-86	SkMu 1	Mef2c
1.52879e-80	0.551148	0.228	0.27	6.11516e-77	N1	Eapp		9.25992e-14	3.11774	0.318	0.236	3.70397e-10	preB	RGD1311899		8.36396e-89	1.07736	0.616	0.26	3.34558e-85	SkMu 1	Atp5f1a
2.29865e-80	1.17604	0.186	0.172	9.19461e-77	N1	Ankfy1		1.01042e-13	4.64385	0.204	0.207	4.04168e-10	preB	Nipa2		3.12394e-88	5.92338	0.293	0.209	1.24957e-84	SkMu 1	Vamp5
2.53834e-80	3.24493	0.3	0.247	1.01534e-76	N1	Rtfdc1		1.20986e-13	2.61722	0.326	0.197	4.83944e-10	preB	Ccdc174		5.06068e-87	0.835511	0.061	0.193	2.02427e-83	SkMu 1	Rfc4
3.16276e-80	4.36489	0.559	0.28	1.26511e-76	N1	Lyn		1.29815e-13	0.4634	0.277	0.251	5.19259e-10	preB	Gbp5		1.63895e-86	1.80853	0.596	0.283	6.55578e-83	SkMu 1	Park7
3.67493e-80	3.89619	0.228	0.119	1.46997e-76	N1	Antxr2		1.36864e-13	1.11586	0.244	0.161	5.47457e-10	preB	Ring1		2.30316e-86	1.19923	0.691	0.34	9.21266e-83	SkMu 1	Tpt1
4.17806e-80	0.888925	0.346	0.258	1.67122e-76	N1	Slc16a3		1.47462e-13	2.58625	0.243	0.172	5.89847e-10	preB	Kat8		2.3945e-86	1.13617	0.076	0.208	9.57799e-83	SkMu 1	Pcgf5
4.25665e-80	0.323791	0.149	0.28	1.70266e-76	N1	Smarca5		1.52247e-13	3.08487	0.229	0.213	6.08987e-10	preB	Med13		4.02019e-86	3.24111	0.16	0.202	1.60807e-82	SkMu 1	Esrra
6.70215e-80	1.17145	0.254	0.269	2.68086e-76	N1	Mbd2		1.61295e-13	1.20188	0.381	0.327	6.45179e-10	preB	Fos		4.791e-85	4.27736	0.079	0.186	1.9164e-81	SkMu 1	Ttc32
9.65911e-80	0.92726	0.263	0.254	3.86365e-76	N1	Akirin1		1.65341e-13	2.95384	0.272	0.225	6.61365e-10	preB	Rnf145		6.77379e-84	5.23503	0.251	0.213	2.70952e-80	SkMu 1	Idh3a
1.4043e-79	1.06592	0.198	0.254	5.61721e-76	N1	Polr2d		1.68827e-13	0.894283	0.351	0.19	6.75309e-10	preB	Pdcl		6.45279e-83	2.08943	0.48	0.24	2.58112e-79	SkMu 1	Cyc1
1.54747e-79	3.79807	0.32	0.229	6.18988e-76	N1	LOC108348155		1.91862e-13	2.4564	0.205	0.216	7.67449e-10	preB	Kif2a		2.5099e-82	0.716235	0.077	0.177	1.00396e-78	SkMu 1	Acsl1
1.88008e-79	7.28043	0.273	0.206	7.52031e-76	N1	Hlx		2.08441e-13	2.33862	0.485	0.269	8.33763e-10	preB	Irf2		2.11496e-81	2.75902	0.043	0.175	8.45985e-78	SkMu 1	Cacna2d1
2.70271e-79	2.12179	0.573	0.353	1.08108e-75	N1	Prr13		2.10108e-13	4.93084	0.308	0.194	8.40434e-10	preB	Zfp143		1.82698e-80	5.04277	0.311	0.187	7.30794e-77	SkMu 1	Dmpk
4.54073e-79	1.06299	0.193	0.215	1.81629e-75	N1	Hdgfl2		2.55618e-13	3.04798	0.421	0.274	1.02247e-09	preB	Arid4a		2.74115e-78	1.14055	0.639	0.258	1.09646e-74	SkMu 1	Uqcr11
6.46099e-79	0.530354	0.21	0.202	2.5844e-75	N1	Svil		2.75502e-13	1.4234	0.407	0.107	1.10201e-09	preB	Tmsb15b2		3.23224e-78	2.23541	0.2	0.22	1.2929e-74	SkMu 1	Timm10
6.63058e-79	0.61707	0.177	0.197	2.65223e-75	N1	Nfkbib		4.17163e-13	1.08828	0.159	0.181	1.66865e-09	preB	Eci1		5.73091e-78	0.307835	0.146	0.193	2.29237e-74	SkMu 1	Ptgs1
9.38276e-79	0.544608	0.199	0.169	3.7531e-75	N1	Colgalt1		4.63726e-13	2.92691	0.229	0.223	1.8549e-09	preB	Snx4		1.43733e-77	1.2857	0.257	0.219	5.74932e-74	SkMu 1	Carnmt1
1.03434e-78	1.17271	0.203	0.179	4.13736e-75	N1	Cnot11		4.68162e-13	1.47482	0.191	0.201	1.87265e-09	preB	RGD1562747		2.57205e-77	2.04146	0.069	0.187	1.02882e-73	SkMu 1	Tbx15
1.28891e-78	0.919226	0.221	0.219	5.15564e-75	N1	Dctn6		5.04883e-13	3.94407	0.414	0.237	2.01953e-09	preB	Jmjd1c		5.58853e-77	0.541602	0.139	0.208	2.23541e-73	SkMu 1	Nfe2l1
2.53039e-78	5.33517	0.314	0.243	1.01216e-74	N1	Rab18		5.55612e-13	2.55465	0.362	0.167	2.22245e-09	preB	Bst2		1.43436e-76	2.09407	0.173	0.198	5.73745e-73	SkMu 1	Cmc2
2.56953e-78	4.15738	0.255	0.1	1.02781e-74	N1	Bst1		7.53742e-13	3.89168	0.237	0.164	3.01497e-09	preB	Ddx50		2.7635e-76	2.94057	0.147	0.215	1.1054e-72	SkMu 1	Tp53inp2
3.21531e-78	1.92878	0.315	0.188	1.28612e-74	N1	Gadd45g		8.70235e-13	1.60802	0.419	0.22	3.48094e-09	preB	Mplkip		5.74513e-76	1.0635	0.546	0.261	2.29805e-72	SkMu 1	Mdh2
3.73656e-78	1.0346	0.238	0.278	1.49463e-74	N1	Rab4b		9.72313e-13	1.42602	0.347	0.213	3.88925e-09	preB	Cd19		1.20365e-75	2.44264	0.54	0.268	4.81458e-72	SkMu 1	Rnf7
3.93393e-78	1.90896	0.19	0.168	1.57357e-74	N1	Dusp5		1.10216e-12	3.28798	0.475	0.336	4.40863e-09	preB	Tnrc6b		1.52806e-75	2.26296	0.399	0.246	6.11222e-72	SkMu 1	Mrpl12
7.72759e-78	2.48116	0.244	0.221	3.09104e-74	N1	Bles03		1.10742e-12	0.835219	0.455	0.154	4.42968e-09	preB	Sit1		2.82868e-75	0.615775	0.559	0.247	1.13147e-71	SkMu 1	Ndufa5
1.46965e-77	1.62505	0.583	0.274	5.8786e-74	N1	Ctsb		1.19504e-12	0.984946	0.15	0.19	4.78017e-09	preB	Cux1		4.3294e-75	1.48727	0.2	0.221	1.73176e-71	SkMu 1	Mrpl50
1.59532e-77	0.339094	0.215	0.202	6.38128e-74	N1	Pja2		1.28212e-12	0.451004	0.192	0.122	5.12849e-09	preB	Rb1		5.44737e-75	1.92254	0.614	0.254	2.17895e-71	SkMu 1	Atp5po
5.73608e-77	0.261693	0.152	0.166	2.29443e-73	N1	Agtrap		1.31459e-12	2.76592	0.209	0.188	5.25835e-09	preB	Adprm		5.55688e-75	0.857204	0.111	0.188	2.22275e-71	SkMu 1	Pdlim5
1.11172e-76	3.68627	0.546	0.312	4.44688e-73	N1	Sat1		1.36126e-12	0.919574	0.511	0.26	5.44503e-09	preB	Txnip		7.02096e-74	5.18199	0.589	0.27	2.80838e-70	SkMu 1	Ndufb4
1.99114e-76	1.91066	0.203	0.166	7.96457e-73	N1	Spty2d1		1.50854e-12	1.60921	0.394	0.142	6.03417e-09	preB	Egfl6		3.74079e-73	5.25988	0.209	0.218	1.49632e-69	SkMu 1	Thap3
7.93021e-76	0.823546	0.213	0.238	3.17208e-72	N1	Baz1a		1.64194e-12	2.40502	0.379	0.188	6.56775e-09	preB	Stx16		6.12339e-73	5.29958	0.359	0.24	2.44935e-69	SkMu 1	Mrpl42
1.40324e-75	3.84491	0.257	0.146	5.61295e-72	N1	Ptgir		1.66631e-12	1.21008	0.227	0.171	6.66523e-09	preB	Phc2		5.90026e-72	3.93818	0.527	0.266	2.36011e-68	SkMu 1	AABR07053687.1
2.91996e-75	2.11457	0.278	0.2	1.16798e-71	N1	Rhoc		1.75529e-12	1.46155	0.395	0.239	7.02116e-09	preB	Mbnl2		9.65628e-72	0.950139	0.204	0.229	3.86251e-68	SkMu 1	Fxn
1.24019e-74	1.73897	0.295	0.277	4.96076e-71	N1	Bcl10		1.76695e-12	2.49128	0.251	0.205	7.06781e-09	preB	Cry1		4.67516e-71	1.96026	0.239	0.212	1.87006e-67	SkMu 1	Bnip1
1.30425e-74	4.32181	0.336	0.23	5.21701e-71	N1	Irf7		2.10101e-12	3.13068	0.421	0.195	8.40404e-09	preB	St3gal6		5.52391e-71	2.58213	0.333	0.25	2.20956e-67	SkMu 1	Pgp
1.60067e-74	0.648863	0.369	0.297	6.4027e-71	N1	Jaml		2.16591e-12	4.18146	0.435	0.152	8.66365e-09	preB	Pde4b		5.94873e-71	2.03883	0.069	0.189	2.37949e-67	SkMu 1	Ptpn4
1.10529e-73	2.06276	0.166	0.177	4.42117e-70	N1	Ncoa6		2.17347e-12	4.3867	0.489	0.251	8.69386e-09	preB	Ddx17		5.54387e-70	1.27625	0.009	0.203	2.21755e-66	SkMu 1	Ssh2
1.2552e-73	2.79299	0.267	0.202	5.02079e-70	N1	Dbt		2.18158e-12	4.65034	0.391	0.214	8.72631e-09	preB	Adgre5		2.40889e-69	2.02724	0.494	0.267	9.63557e-66	SkMu 1	Fkbp3
1.91306e-73	6.94069	0.085	0.229	7.65224e-70	N1	Taok3		2.58718e-12	3.3609	0.289	0.247	1.03487e-08	preB	Mt-atp8		2.86845e-69	5.42524	0.316	0.237	1.14738e-65	SkMu 1	Optn
7.25991e-73	1.06117	0.252	0.329	2.90397e-69	N1	Sp110		2.63484e-12	3.70723	0.283	0.189	1.05394e-08	preB	Socs1		8.4648e-69	0.974804	0.146	0.23	3.38592e-65	SkMu 1	LOC691921
9.96402e-73	0.417511	0.184	0.218	3.98561e-69	N1	Eif4g3		2.84583e-12	1.62287	0.155	0.171	1.13833e-08	preB	Galk1		1.21143e-68	2.60802	0.427	0.28	4.84572e-65	SkMu 1	Ugp2
1.01917e-72	0.302172	0.577	0.323	4.07666e-69	N1	Cd44		2.85562e-12	2.05788	0.178	0.235	1.14225e-08	preB	Naa35		3.46228e-68	3.25468	0.057	0.216	1.38491e-64	SkMu 1	Serf1
1.01979e-72	0.385771	0.22	0.193	4.07915e-69	N1	Mtmr3		3.0608e-12	0.674186	0.123	0.219	1.22432e-08	preB	Ttc7a		4.84296e-68	2.26141	0.05	0.2	1.93718e-64	SkMu 1	Vars
1.07878e-72	0.280901	0.094	0.192	4.31511e-69	N1	Sec23b		3.67283e-12	2.48824	0.236	0.202	1.46913e-08	preB	Sharpin		5.13201e-68	3.98327	0.267	0.242	2.0528e-64	SkMu 1	Cep19
1.22398e-72	1.68518	0.321	0.278	4.89591e-69	N1	Fam104a		3.85648e-12	5.13414	0.23	0.211	1.54259e-08	preB	Chfr		7.21121e-68	0.974461	0.571	0.274	2.88448e-64	SkMu 1	Ndufa11
1.26544e-72	4.01162	0.292	0.194	5.06175e-69	N1	Ndrg1		5.4696e-12	2.98117	0.298	0.154	2.18784e-08	preB	Enoph1		1.37578e-67	3.00667	0.536	0.262	5.5031e-64	SkMu 1	Ndufb10
1.45643e-72	7.41854	0.243	0.148	5.82574e-69	N1	Palm		5.76589e-12	1.71497	0.205	0.247	2.30636e-08	preB	Washc4		1.97832e-67	5.34403	0.489	0.271	7.91328e-64	SkMu 1	Ndufa3
1.61412e-72	0.511721	0.185	0.174	6.45646e-69	N1	Hnrnpc		5.84572e-12	0.92958	0.149	0.22	2.33829e-08	preB	Hnrnpul2		1.91474e-66	1.8964	0.094	0.218	7.65897e-63	SkMu 1	Trabd
1.86602e-72	2.89582	0.198	0.195	7.46408e-69	N1	Mbp		6.38541e-12	1.71526	0.263	0.228	2.55417e-08	preB	Thrap3		2.66561e-65	3.63996	0.203	0.236	1.06624e-61	SkMu 1	Nomo1
2.5534e-72	5.62159	0.141	0.182	1.02136e-68	N1	Ube4b		7.14978e-12	0.531941	0.233	0.199	2.85991e-08	preB	Gpbp1l1		6.47492e-65	1.24103	0.221	0.194	2.58997e-61	SkMu 1	Lgalsl
2.58254e-72	1.47057	0.195	0.192	1.03302e-68	N1	Retreg2		7.94522e-12	1.11275	0.391	0.187	3.17809e-08	preB	Wdfy4		1.409e-64	4.51831	0.111	0.214	5.636e-61	SkMu 1	Itgae
8.02174e-72	1.00566	0.114	0.195	3.20869e-68	N1	Spsb3		8.58353e-12	4.96164	0.192	0.225	3.43341e-08	preB	Trip11		4.99499e-64	2.89771	0.359	0.237	1.99799e-60	SkMu 1	Pdzrn3
1.33281e-71	0.773354	0.317	0.326	5.33124e-68	N1	Cmip		9.57955e-12	1.22408	0.284	0.253	3.83182e-08	preB	Pbrm1		1.46233e-63	0.331211	0.271	0.216	5.84933e-60	SkMu 1	Map1a
1.61519e-71	1.57665	0.354	0.277	6.46075e-68	N1	AABR07038983.1		9.92117e-12	5.8007	0.353	0.185	3.96847e-08	preB	Ggps1		1.67502e-63	3.53144	0.11	0.22	6.70006e-60	SkMu 1	Cisd3
1.86433e-71	2.99188	0.191	0.225	7.4573e-68	N1	Atf6b		1.04286e-11	0.571914	0.182	0.184	4.17143e-08	preB	Mppe1		2.98686e-62	3.49905	0.131	0.248	1.19474e-58	SkMu 1	Denr
2.00493e-71	2.13244	0.258	0.188	8.0197e-68	N1	Kdm6b		1.13311e-11	1.45734	0.136	0.2	4.53242e-08	preB	Akap10		3.58716e-62	2.85373	0.011	0.213	1.43487e-58	SkMu 1	Dram2
3.40958e-71	1.3795	0.191	0.211	1.36383e-67	N1	Ssh2		1.21332e-11	1.78916	0.262	0.217	4.85328e-08	preB	Mark3		3.00212e-61	0.499192	0.167	0.229	1.20085e-57	SkMu 1	Ccdc28b
4.24916e-71	2.41371	0.261	0.277	1.69967e-67	N1	Mark2		1.26232e-11	2.4894	0.221	0.231	5.04927e-08	preB	Setd5		2.98587e-60	2.63831	0.204	0.233	1.19435e-56	SkMu 1	Fhl3
4.47418e-71	0.277003	0.183	0.272	1.78967e-67	N1	Git2		1.29542e-11	2.62384	0.491	0.262	5.18168e-08	preB	Luc7l3		6.20548e-60	4.41941	0.196	0.254	2.48219e-56	SkMu 1	Polr3k
7.91695e-71	2.09279	0.224	0.189	3.16678e-67	N1	Gsr		1.33793e-11	3.57354	0.345	0.237	5.35173e-08	preB	Efr3a		7.58792e-60	3.64233	0.257	0.25	3.03517e-56	SkMu 1	Dnajc21
9.33308e-71	4.73226	0.205	0.198	3.73323e-67	N1	Cxxc1		1.46468e-11	1.88831	0.367	0.232	5.85874e-08	preB	Vezf1		9.23217e-60	1.22826	0.336	0.233	3.69287e-56	SkMu 1	Tmem126a
1.58261e-70	2.7683	0.167	0.184	6.33045e-67	N1	Klhdc2		1.64413e-11	2.54109	0.456	0.222	6.57654e-08	preB	Zfp292		1.19376e-59	2.78154	0.233	0.243	4.77505e-56	SkMu 1	Idh3b
1.79626e-70	0.717209	0.205	0.219	7.18505e-67	N1	Rab35		1.791e-11	1.78508	0.274	0.18	7.16402e-08	preB	Fcho1		1.33638e-59	4.44882	0.176	0.227	5.34552e-56	SkMu 1	Ndufaf2
3.27852e-70	1.02552	0.213	0.201	1.31141e-66	N1	Oard1		1.82493e-11	3.55476	0.327	0.323	7.2997e-08	preB	Spop		1.90671e-59	0.42444	0.023	0.219	7.62685e-56	SkMu 1	Slc25a16
4.28257e-70	0.289341	0.211	0.252	1.71303e-66	N1	Ttc1		1.86405e-11	3.64787	0.459	0.286	7.4562e-08	preB	Pcmtd1		4.49526e-58	2.06193	0.024	0.229	1.7981e-54	SkMu 1	Prkab1
4.96878e-70	1.29956	0.209	0.16	1.98751e-66	N1	Foxn2		2.1227e-11	2.29787	0.169	0.224	8.49079e-08	preB	Sp140		1.49444e-57	1.82699	0.571	0.312	5.97777e-54	SkMu 1	Sh3glb1
9.50771e-70	3.4657	0.299	0.242	3.80308e-66	N1	Glipr2		2.28263e-11	2.91802	0.303	0.196	9.13054e-08	preB	Senp7		1.56152e-57	1.84202	0.491	0.314	6.24607e-54	SkMu 1	Gpi
1.07774e-69	0.91842	0.147	0.186	4.31095e-66	N1	Phrf1		2.2937e-11	0.435064	0.162	0.173	9.17479e-08	preB	Arel1		4.79269e-57	2.79001	0.447	0.286	1.91708e-53	SkMu 1	Sdhd
3.25986e-69	0.479477	0.196	0.14	1.30394e-65	N1	Gamt		2.45706e-11	0.272866	0.332	0.251	9.82826e-08	preB	G3bp1		1.07846e-56	4.54063	0.097	0.216	4.31385e-53	SkMu 1	Timm9
3.3473e-69	5.2261	0.195	0.231	1.33892e-65	N1	Sema4a		2.91492e-11	2.34238	0.319	0.241	1.16597e-07	preB	Utp23		3.06748e-56	1.16699	0.017	0.217	1.22699e-52	SkMu 1	Yars
4.4946e-69	1.05248	0.215	0.216	1.79784e-65	N1	Maml1		2.96775e-11	2.06137	0.277	0.21	1.1871e-07	preB	Kansl2		5.1045e-56	0.411521	0.166	0.234	2.0418e-52	SkMu 1	Eepd1
5.69581e-69	0.714038	0.549	0.378	2.27832e-65	N1	Gpsm3		3.29928e-11	4.59537	0.25	0.218	1.31971e-07	preB	Slc4a7		1.00688e-55	1.60953	0.279	0.244	4.02754e-52	SkMu 1	Wipi1
7.46548e-69	1.15049	0.212	0.192	2.98619e-65	N1	Eif2b4		3.31361e-11	0.645516	0.223	0.177	1.32545e-07	preB	Dalrd3		2.47775e-55	0.380605	0.45	0.231	9.91101e-52	SkMu 1	Hspb8
8.15083e-69	4.46653	0.311	0.117	3.26033e-65	N1	RGD1565785		3.52182e-11	0.637783	0.328	0.237	1.40873e-07	preB	Ikzf3		3.47477e-55	2.63862	0.073	0.243	1.38991e-51	SkMu 1	Tab2
1.3836e-68	2.30706	0.238	0.248	5.53441e-65	N1	Trim8		3.59928e-11	2.02841	0.451	0.268	1.43971e-07	preB	Bod1l1		7.3931e-55	1.39071	0.261	0.243	2.95724e-51	SkMu 1	Got1
1.86057e-68	1.20647	0.215	0.193	7.4423e-65	N1	Foxj2		5.04825e-11	0.33706	0.174	0.185	2.0193e-07	preB	Zfp518a		1.25926e-54	4.08049	0.227	0.225	5.03703e-51	SkMu 1	Immp1l
3.98501e-68	3.16058	0.313	0.208	1.594e-64	N1	Cnot6l		5.51236e-11	2.64896	0.267	0.184	2.20494e-07	preB	Zfp64		1.79423e-54	2.81329	0.054	0.24	7.17694e-51	SkMu 1	Ccdc25
3.99151e-68	1.55843	0.172	0.198	1.5966e-64	N1	Morf4l2		6.36146e-11	3.09122	0.261	0.154	2.54458e-07	preB	Usp6nl		6.2739e-54	0.510928	0.11	0.254	2.50956e-50	SkMu 1	Gbe1
4.64599e-68	0.888687	0.177	0.249	1.85839e-64	N1	Fam13b		6.86194e-11	0.831091	0.294	0.219	2.74478e-07	preB	Trim34		2.88756e-53	3.74752	0.489	0.264	1.15502e-49	SkMu 1	Ndufa12
6.75114e-68	5.71198	0.298	0.229	2.70045e-64	N1	Dynlt1		6.91209e-11	0.820277	0.128	0.193	2.76483e-07	preB	Ugcg		8.67218e-52	0.618806	0.331	0.27	3.46887e-48	SkMu 1	Pink1
9.08626e-68	0.565762	0.2	0.198	3.6345e-64	N1	Fbxl12		7.69129e-11	2.33804	0.319	0.165	3.07652e-07	preB	Zfc3h1		5.2607e-50	1.37801	0.211	0.222	2.10428e-46	SkMu 1	Gpc1
1.61938e-67	0.825679	0.136	0.264	6.47752e-64	N1	Zfr		9.25976e-11	6.352	0.358	0.179	3.70391e-07	preB	Dgkd		2.64514e-49	3.9618	0.046	0.237	1.05806e-45	SkMu 1	Fam136a
2.11862e-67	0.493372	0.152	0.221	8.47447e-64	N1	Plcl2		9.49232e-11	3.7745	0.329	0.18	3.79693e-07	preB	Gsap		3.54438e-49	1.12482	0.127	0.266	1.41775e-45	SkMu 1	mrpl24
2.50943e-67	0.344763	0.145	0.173	1.00377e-63	N1	Wdr83		1.31247e-10	2.19139	0.202	0.192	5.24986e-07	preB	Rc3h2		5.14697e-48	3.33204	0.091	0.249	2.05879e-44	SkMu 1	Mxi1
7.13517e-67	5.83598	0.358	0.251	2.85407e-63	N1	Emb		1.3146e-10	3.19403	0.405	0.204	5.25841e-07	preB	Kmt5b		1.09072e-47	4.73287	0.18	0.267	4.36289e-44	SkMu 1	Acyp1
7.62244e-67	2.62448	0.236	0.226	3.04898e-63	N1	Mpv17l2		1.57821e-10	0.666272	0.239	0.264	6.31284e-07	preB	Snx6		4.33248e-47	3.4837	0.374	0.28	1.73299e-43	SkMu 1	Ndufaf8
8.83322e-67	1.3477	0.514	0.282	3.53329e-63	N1	Lst1		2.07083e-10	1.39607	0.251	0.197	8.28333e-07	preB	Gapvd1		6.60383e-47	2.83912	0.019	0.211	2.64153e-43	SkMu 1	Kremen1
1.00022e-66	3.47793	0.227	0.178	4.00089e-63	N1	Bin3		2.19439e-10	0.807874	0.445	0.286	8.77755e-07	preB	Rbm3		7.31851e-47	2.33812	0.133	0.264	2.9274e-43	SkMu 1	Rsl24d1
1.26422e-66	4.25708	0.21	0.176	5.0569e-63	N1	Slk		2.89534e-10	4.00224	0.401	0.232	1.15814e-06	preB	Senp6		2.1161e-46	3.20599	0.023	0.243	8.4644e-43	SkMu 1	Adipor2
1.58261e-66	0.821151	0.224	0.193	6.33046e-63	N1	Suds3		2.94113e-10	1.21482	0.189	0.205	1.17645e-06	preB	LOC294154		4.35299e-46	1.51624	0.064	0.245	1.7412e-42	SkMu 1	Nudcd2
1.89653e-66	2.11678	0.192	0.204	7.58614e-63	N1	Egln2		3.58422e-10	0.98896	0.262	0.263	1.43369e-06	preB	Stim1		1.38195e-45	1.91242	0.016	0.206	5.5278e-42	SkMu 1	Secisbp2
2.55977e-66	2.30496	0.333	0.252	1.02391e-62	N1	Trib1		3.99346e-10	1.32222	0.207	0.198	1.59739e-06	preB	Epc2		1.53733e-45	1.68182	0.28	0.279	6.14931e-42	SkMu 1	Yeats4
3.66856e-66	0.51528	0.174	0.257	1.46743e-62	N1	Prpf6		4.43682e-10	2.67926	0.371	0.233	1.77473e-06	preB	Sec63		2.57091e-45	0.732663	0.03	0.214	1.02836e-41	SkMu 1	Ogt
3.71719e-66	1.95237	0.246	0.296	1.48688e-62	N1	Snw1		4.53632e-10	4.322	0.206	0.25	1.81453e-06	preB	Ulk2		9.61473e-45	0.790273	0.104	0.259	3.84589e-41	SkMu 1	Hsdl2
1.09167e-65	1.28044	0.284	0.279	4.36668e-62	N1	Ubl3		5.09339e-10	3.98839	0.44	0.214	2.03735e-06	preB	Sh3bp5		1.39095e-44	0.87944	0.056	0.253	5.56378e-41	SkMu 1	Pcnp
1.72678e-65	3.29277	0.28	0.19	6.90712e-62	N1	Kif1b		5.41328e-10	1.68637	0.241	0.208	2.16531e-06	preB	RGD1311595		4.81323e-44	3.39205	0.09	0.246	1.92529e-40	SkMu 1	Rnaseh2a
2.42726e-65	4.37053	0.541	0.299	9.70903e-62	N1	Gadd45a		5.44538e-10	4.47806	0.286	0.222	2.17815e-06	preB	Dnttip2		3.30589e-43	3.61635	0.13	0.26	1.32236e-39	SkMu 1	Pithd1
3.02499e-65	3.59527	0.488	0.271	1.21e-61	N1	Susd6		5.50685e-10	0.580704	0.272	0.179	2.20274e-06	preB	Rps6kb2		5.50844e-43	1.18078	0.084	0.236	2.20338e-39	SkMu 1	Fbxo9
3.75113e-65	1.58507	0.57	0.347	1.50045e-61	N1	Sri		5.5218e-10	4.03318	0.309	0.216	2.20872e-06	preB	Gpank1		4.61999e-42	3.85723	0.18	0.273	1.84799e-38	SkMu 1	Mrpl53
4.18396e-65	4.27028	0.304	0.205	1.67359e-61	N1	Pmaip1		5.55032e-10	6.56559	0.221	0.191	2.22013e-06	preB	Krit1		6.35615e-42	0.668633	0.127	0.275	2.54246e-38	SkMu 1	Cnot7
4.38543e-65	1.49426	0.231	0.206	1.75417e-61	N1	Gpank1		5.74589e-10	1.01715	0.259	0.172	2.29836e-06	preB	Hist1h2ao.1		1.14991e-41	5.37183	0.486	0.316	4.59965e-38	SkMu 1	LOC100364335
8.17532e-65	0.38351	0.238	0.16	3.27013e-61	N1	Cic		6.21192e-10	0.971211	0.173	0.287	2.48477e-06	preB	Arfgef1		1.84136e-40	3.46683	0.256	0.292	7.36546e-37	SkMu 1	LOC294154
1.2238e-64	0.709901	0.153	0.21	4.89518e-61	N1	Mdp1		6.50776e-10	1.93781	0.188	0.17	2.60311e-06	preB	Socs5		3.39173e-40	5.58761	0.166	0.281	1.35669e-36	SkMu 1	Mrpl30
1.32563e-64	3.14112	0.575	0.271	5.30251e-61	N1	Sirpd		6.85569e-10	3.66063	0.222	0.2	2.74228e-06	preB	Fam204a		4.72811e-40	5.41299	0.036	0.233	1.89125e-36	SkMu 1	Gcc2
1.36908e-64	0.598112	0.156	0.161	5.4763e-61	N1	Plxdc2		7.06509e-10	0.9553	0.154	0.253	2.82604e-06	preB	Arhgap25		5.57015e-40	2.92584	0.074	0.249	2.22806e-36	SkMu 1	Stard7
1.68536e-64	1.05751	0.119	0.229	6.74143e-61	N1	Smarcc2		7.19921e-10	2.78779	0.206	0.205	2.87968e-06	preB	Osbpl11		5.69979e-40	0.48341	0.101	0.259	2.27992e-36	SkMu 1	Rcsd1
2.82407e-64	4.23199	0.212	0.158	1.12963e-60	N1	Arid3a		9.62368e-10	3.59317	0.418	0.182	3.84947e-06	preB	Map3k8		2.16793e-39	1.33598	0.086	0.251	8.6717e-36	SkMu 1	Sms
3.38803e-64	2.15032	0.547	0.377	1.35521e-60	N1	Clec2g		1.11445e-09	1.9015	0.361	0.182	4.4578e-06	preB	Gga3		3.8891e-39	1.75631	0.017	0.25	1.55564e-35	SkMu 1	Ppil4
4.55256e-64	0.762913	0.236	0.217	1.82102e-60	N1	Kcmf1		1.11891e-09	6.48628	0.268	0.198	4.47565e-06	preB	Creb1		7.98459e-39	4.83249	0.126	0.257	3.19384e-35	SkMu 1	Rhoq
5.51273e-64	1.85869	0.186	0.172	2.20509e-60	N1	Rnaseh2a		1.16157e-09	0.970184	0.185	0.173	4.64629e-06	preB	Tardbp		8.79726e-39	2.3064	0.011	0.247	3.5189e-35	SkMu 1	Hsd3b7
1.50425e-63	0.593069	0.167	0.204	6.01699e-60	N1	Sdhaf2		1.21238e-09	1.9093	0.266	0.271	4.84951e-06	preB	Tank		1.4965e-38	0.877568	0.027	0.264	5.98602e-35	SkMu 1	Ttc7a
4.68083e-63	5.37442	0.129	0.183	1.87233e-59	N1	Ppil2		1.3219e-09	1.12891	0.243	0.221	5.28759e-06	preB	Mpnd		5.10588e-38	4.35596	0.017	0.247	2.04235e-34	SkMu 1	Rnf111
5.5735e-63	2.88131	0.281	0.252	2.2294e-59	N1	Stat6		1.41675e-09	2.2343	0.244	0.197	5.667e-06	preB	Fndc3a		6.03419e-38	2.70328	0.11	0.282	2.41368e-34	SkMu 1	Exosc4
1.02811e-62	1.24989	0.201	0.118	4.11244e-59	N1	Ccrl2		1.63063e-09	5.32222	0.313	0.198	6.52254e-06	preB	Dmtf1		6.29449e-38	2.81583	0.07	0.271	2.5178e-34	SkMu 1	Tdg
4.32159e-62	3.18115	0.192	0.137	1.72864e-58	N1	Ifih1		1.64498e-09	1.44216	0.286	0.22	6.57993e-06	preB	Lrrc8d		7.70635e-38	3.72592	0.127	0.254	3.08254e-34	SkMu 1	Polr3d
4.93092e-62	0.394346	0.214	0.149	1.97237e-58	N1	Cant1		1.78345e-09	4.43756	0.249	0.23	7.13378e-06	preB	Cdk12		1.0915e-37	5.5084	0.226	0.274	4.36599e-34	SkMu 1	Cox20
1.08238e-61	4.41563	0.275	0.303	4.32953e-58	N1	Ripor2		2.00165e-09	2.65752	0.194	0.18	8.0066e-06	preB	Ripk2		1.64412e-37	1.99865	0.076	0.261	6.57647e-34	SkMu 1	Ubl4a
1.18859e-61	3.82772	0.324	0.223	4.75435e-58	N1	Gadd45b		2.2102e-09	0.494491	0.269	0.213	8.84082e-06	preB	Eps15l1		6.67498e-37	1.25354	0.074	0.255	2.66999e-33	SkMu 1	Tfdp1
1.39239e-61	0.825624	0.184	0.203	5.56955e-58	N1	Rab1a		2.21519e-09	2.13089	0.338	0.195	8.86075e-06	preB	Il2rg		6.85548e-37	3.2967	0.289	0.296	2.74219e-33	SkMu 1	Kcmf1
3.23821e-61	1.67475	0.192	0.175	1.29528e-57	N1	Lrrfip2		2.27549e-09	2.63179	0.52	0.281	9.10194e-06	preB	Nop53		9.21568e-37	1.48257	0.226	0.283	3.68627e-33	SkMu 1	Naa50
3.3206e-61	0.438655	0.094	0.231	1.32824e-57	N1	Uimc1		2.52964e-09	3.89729	0.28	0.212	1.01186e-05	preB	Ccm2		2.35355e-36	1.56808	0.011	0.236	9.41422e-33	SkMu 1	Terf1
3.85395e-61	1.67587	0.58	0.289	1.54158e-57	N1	Siglec5		2.92717e-09	2.85797	0.238	0.207	1.17087e-05	preB	Ahdc1		6.88015e-36	1.21535	0.389	0.328	2.75206e-32	SkMu 1	Ube2b
5.77199e-61	1.3214	0.149	0.169	2.3088e-57	N1	Unc50		3.14241e-09	0.464558	0.207	0.23	1.25696e-05	preB	Usp48		1.15323e-35	1.38783	0.037	0.245	4.61292e-32	SkMu 1	Fam192a
8.94268e-61	0.708389	0.19	0.218	3.57707e-57	N1	Rae1		3.3823e-09	3.69464	0.441	0.31	1.35292e-05	preB	Grasp		2.24976e-35	5.54697	0.159	0.271	8.99903e-32	SkMu 1	Cgrrf1
1.00089e-60	2.25873	0.296	0.264	4.00357e-57	N1	Svip		3.5513e-09	0.998154	0.203	0.167	1.42052e-05	preB	Amn1		2.44665e-35	0.893188	0.637	0.393	9.7866e-32	SkMu 1	Mt-nd4
1.51243e-60	1.70528	0.186	0.179	6.04973e-57	N1	AABR07015729.1		3.61373e-09	2.05307	0.369	0.201	1.44549e-05	preB	Ccdc107		3.35653e-35	0.611683	0.033	0.27	1.34261e-31	SkMu 1	Set
1.99073e-60	0.664999	0.218	0.246	7.96293e-57	N1	Otud5		4.59566e-09	2.87037	0.328	0.184	1.83826e-05	preB	Aftph		6.03213e-35	3.12795	0.273	0.281	2.41285e-31	SkMu 1	Emc6
4.70068e-60	2.31145	0.167	0.161	1.88027e-56	N1	Zfp236		4.63311e-09	2.08803	0.294	0.132	1.85324e-05	preB	Ddah2		1.14971e-34	1.15096	0.456	0.32	4.59884e-31	SkMu 1	Fxyd1
7.52596e-60	4.99267	0.206	0.127	3.01038e-56	N1	Ndufaf7		4.68238e-09	1.68393	0.482	0.315	1.87295e-05	preB	AC134224.1		1.53832e-34	0.715139	0.151	0.289	6.1533e-31	SkMu 1	Ddx1
1.00739e-59	0.326331	0.186	0.197	4.02956e-56	N1	Ap2b1		4.81645e-09	2.98489	0.246	0.202	1.92658e-05	preB	Pwwp2a		2.68479e-34	2.90515	0.28	0.303	1.07391e-30	SkMu 1	Chchd1
1.15154e-59	0.928759	0.204	0.201	4.60616e-56	N1	Slc25a28		4.84744e-09	2.71901	0.242	0.224	1.93897e-05	preB	Fxr1		5.7541e-34	2.80623	0.059	0.27	2.30164e-30	SkMu 1	Taf12
1.8051e-59	4.39703	0.097	0.245	7.22041e-56	N1	Ep400		4.89742e-09	2.77765	0.224	0.173	1.95897e-05	preB	Dcun1d1		7.02856e-34	0.539069	0.653	0.429	2.81142e-30	SkMu 1	Mt-co1
1.80913e-59	0.403358	0.156	0.236	7.2365e-56	N1	Emd		4.93625e-09	1.67441	0.284	0.165	1.9745e-05	preB	Smg7		9.06084e-34	0.699644	0.056	0.261	3.62434e-30	SkMu 1	Mark3
3.25344e-59	1.03388	0.234	0.193	1.30138e-55	N1	Naxd		4.94207e-09	3.89234	0.279	0.185	1.97683e-05	preB	Zfp637		2.62323e-33	0.463718	0.081	0.238	1.04929e-29	SkMu 1	Lmcd1
5.57961e-59	0.680274	0.202	0.196	2.23184e-55	N1	Lin37		4.97818e-09	1.55729	0.212	0.194	1.99127e-05	preB	Dhx40		6.50939e-33	5.26849	0.25	0.276	2.60376e-29	SkMu 1	Acadm
6.14459e-59	0.893541	0.178	0.145	2.45784e-55	N1	Vav1		5.44119e-09	0.754891	0.479	0.261	2.17648e-05	preB	Ctcf		3.41962e-32	1.45153	0.367	0.306	1.36785e-28	SkMu 1	Arpc5l
6.62602e-59	3.27484	0.365	0.246	2.65041e-55	N1	Ptafr		5.66192e-09	6.37729	0.377	0.223	2.26477e-05	preB	Stx8		6.30812e-32	5.43069	0.141	0.29	2.52325e-28	SkMu 1	Mrpl45
1.16766e-58	4.04158	0.204	0.236	4.67063e-55	N1	Tox4		5.96818e-09	0.766745	0.243	0.202	2.38727e-05	preB	Cnot4		4.10567e-31	1.68478	0.149	0.268	1.64227e-27	SkMu 1	Dnajc2
1.41044e-58	0.930326	0.215	0.21	5.64176e-55	N1	Cnot3		6.10392e-09	2.00186	0.264	0.19	2.44157e-05	preB	Gatad2b		1.27633e-30	2.83094	0.05	0.257	5.10534e-27	SkMu 1	Hirip3
1.55076e-58	3.01651	0.282	0.234	6.20304e-55	N1	Trappc5		6.10828e-09	2.22971	0.21	0.212	2.44331e-05	preB	Ap3d1		2.91335e-30	1.41572	0.087	0.281	1.16534e-26	SkMu 1	Josd2
1.93019e-58	2.52224	0.245	0.32	7.72074e-55	N1	Ppp4r3b		6.34201e-09	4.32472	0.234	0.192	2.53681e-05	preB	Prpf39		3.99276e-30	1.27793	0.151	0.313	1.59711e-26	SkMu 1	Zfand3
2.21723e-58	3.23815	0.26	0.16	8.86892e-55	N1	Zc3h12a		6.79603e-09	5.24833	0.239	0.198	2.71841e-05	preB	Tmub2		4.36269e-30	1.10253	0.373	0.306	1.74508e-26	SkMu 1	Ndufa8
2.60571e-58	1.93663	0.218	0.196	1.04228e-54	N1	Bicra		6.80329e-09	5.71048	0.395	0.177	2.72132e-05	preB	Zfp386		6.11273e-30	4.31125	0.089	0.265	2.44509e-26	SkMu 1	Kpna1
3.34571e-58	1.75802	0.336	0.312	1.33828e-54	N1	Ptk2b		6.87838e-09	2.06515	0.229	0.177	2.75135e-05	preB	AABR07049755.1		8.92555e-30	3.30883	0.046	0.266	3.57022e-26	SkMu 1	Vrk3
4.92533e-58	1.94808	0.179	0.201	1.97013e-54	N1	Kansl2		8.15587e-09	0.609777	0.252	0.273	3.26235e-05	preB	Ube2q1		2.23708e-29	0.912652	0.337	0.299	8.94832e-26	SkMu 1	Fmc1
6.84159e-58	0.458273	0.197	0.222	2.73663e-54	N1	Mpc2		8.21901e-09	1.66208	0.238	0.249	3.2876e-05	preB	Sp1		4.42517e-29	5.22062	0.139	0.297	1.77007e-25	SkMu 1	Mrpl58
7.80806e-58	5.14595	0.334	0.214	3.12322e-54	N1	Fes		8.77423e-09	3.46962	0.29	0.245	3.50969e-05	preB	Smndc1		5.61836e-29	3.51597	0.093	0.274	2.24735e-25	SkMu 1	Chchd5
8.04862e-58	1.29687	0.211	0.219	3.21945e-54	N1	B3gat3		9.03523e-09	1.31551	0.383	0.262	3.61409e-05	preB	Iah1		8.67809e-29	1.61651	0.334	0.297	3.47124e-25	SkMu 1	Polr2m
8.37815e-58	5.41504	0.551	0.333	3.35126e-54	N1	Kras		9.67749e-09	0.968991	0.229	0.186	3.87099e-05	preB	Ssbp3		9.55109e-29	3.2525	0.151	0.295	3.82043e-25	SkMu 1	Dnajb6
8.71009e-58	0.989543	0.143	0.201	3.48404e-54	N1	Azi2		1.08463e-08	0.804278	0.321	0.236	4.33853e-05	preB	Cpsf6		1.04597e-28	2.55547	0.227	0.293	4.18389e-25	SkMu 1	Cox14
2.51699e-57	0.834562	0.177	0.173	1.0068e-53	N1	Sidt2		1.22147e-08	3.45053	0.306	0.227	4.88587e-05	preB	Otud5		1.32668e-28	3.32449	0.14	0.277	5.30674e-25	SkMu 1	Rex1bd
2.63946e-57	1.68572	0.225	0.243	1.05578e-53	N1	Pcmtd2		1.30252e-08	1.99166	0.466	0.245	5.21008e-05	preB	Xrn2		6.61526e-28	0.918221	0.11	0.277	2.6461e-24	SkMu 1	Chordc1
5.02282e-57	3.27045	0.224	0.186	2.00913e-53	N1	Usp4		1.31775e-08	2.47175	0.25	0.237	5.27102e-05	preB	Cwf19l2		7.51298e-28	2.73327	0.164	0.292	3.00519e-24	SkMu 1	Ccz1b
3.60582e-56	1.97006	0.13	0.193	1.44233e-52	N1	Pdzd11		1.48347e-08	2.70139	0.315	0.19	5.93389e-05	preB	Ints6		1.43864e-27	1.91146	0.109	0.29	5.75458e-24	SkMu 1	Dctn6
3.62717e-56	2.12829	0.271	0.246	1.45087e-52	N1	Mid1ip1		1.53371e-08	3.83531	0.368	0.167	6.13483e-05	preB	Hdac5		1.52871e-27	2.08425	0.323	0.285	6.11482e-24	SkMu 1	Pigp
8.57924e-56	0.86212	0.233	0.183	3.4317e-52	N1	Tmem9b		1.74537e-08	1.78078	0.322	0.211	6.98148e-05	preB	Trafd1		6.13722e-27	2.59967	0.09	0.284	2.45489e-23	SkMu 1	Nifk
8.95959e-56	5.33773	0.564	0.274	3.58384e-52	N1	Ogfrl1		1.81027e-08	1.92884	0.214	0.206	7.24108e-05	preB	Mterf1		8.85469e-27	0.795812	0.157	0.25	3.54187e-23	SkMu 1	Vldlr
9.21341e-56	0.644141	0.152	0.207	3.68536e-52	N1	RGD1560065		1.84642e-08	1.75895	0.433	0.325	7.38568e-05	preB	Ankrd11		9.33617e-27	0.856144	0.057	0.281	3.73447e-23	SkMu 1	Akip1
1.29024e-55	1.12115	0.172	0.285	5.16095e-52	N1	Ranbp2		2.00546e-08	4.48697	0.151	0.176	8.02183e-05	preB	Sec23ip		1.12191e-26	3.27267	0.014	0.285	4.48764e-23	SkMu 1	Rbbp8
1.8444e-55	7.82672	0.346	0.246	7.37761e-52	N1	Gk		2.03538e-08	5.31315	0.197	0.206	8.14153e-05	preB	Dhx38		1.44171e-26	4.29949	0.101	0.307	5.76683e-23	SkMu 1	Rnf5
2.1622e-55	2.73841	0.213	0.202	8.64881e-52	N1	Phf23		2.21045e-08	0.50582	0.283	0.15	8.8418e-05	preB	Arrdc2		1.7706e-26	0.484601	0.011	0.262	7.0824e-23	SkMu 1	Plekha3
3.12228e-55	2.42495	0.372	0.28	1.24891e-51	N1	Tspan8		2.32277e-08	1.33585	0.261	0.155	9.29108e-05	preB	Dnajb4		1.79469e-26	2.02276	0.459	0.311	7.17876e-23	SkMu 1	Ndufa7
5.54689e-55	1.97721	0.181	0.129	2.21876e-51	N1	Bach1		2.59114e-08	2.29976	0.253	0.206	0.000103645	preB	Phf2		4.51154e-26	4.49561	0.246	0.296	1.80462e-22	SkMu 1	Mpst
7.06703e-55	2.69949	0.162	0.176	2.82681e-51	N1	RGD1563941		2.91624e-08	1.26819	0.325	0.234	0.00011665	preB	Rnf44		2.50239e-25	6.59949	0.027	0.287	1.00095e-21	SkMu 1	Osbp
8.32849e-55	1.69684	0.169	0.192	3.3314e-51	N1	Sde2		3.27346e-08	2.2278	0.362	0.158	0.000130938	preB	Traf3ip3		5.29366e-25	2.24616	0.037	0.293	2.11747e-21	SkMu 1	Prkrip1
9.4399e-55	0.342652	0.154	0.277	3.77596e-51	N1	Rad21		3.61105e-08	5.46231	0.436	0.23	0.000144442	preB	Mvb12a		5.44177e-25	2.51017	0.413	0.314	2.17671e-21	SkMu 1	Glo1
1.03591e-54	1.16041	0.185	0.182	4.14364e-51	N1	Ip6k2		3.91345e-08	0.680226	0.265	0.188	0.000156538	preB	Parp14		7.72939e-25	3.60837	0.044	0.278	3.09176e-21	SkMu 1	Ogfr
1.03864e-54	0.837081	0.225	0.178	4.15458e-51	N1	Agfg1		4.24198e-08	0.824647	0.224	0.177	0.000169679	preB	Yrdc		2.98329e-24	1.66243	0.136	0.28	1.19331e-20	SkMu 1	Asph
5.7066e-54	4.2152	0.38	0.278	2.28264e-50	N1	Cxcr2		4.75313e-08	4.69659	0.222	0.178	0.000190125	preB	Samd4b		5.90521e-24	1.24546	0.13	0.293	2.36208e-20	SkMu 1	Ube2g1
6.16482e-54	3.43302	0.281	0.307	2.46593e-50	N1	Ralbp1		5.06474e-08	2.93661	0.315	0.179	0.00020259	preB	Galnt7		7.03471e-24	0.619116	0.016	0.275	2.81388e-20	SkMu 1	Arfgef1
7.14267e-54	4.92136	0.413	0.374	2.85707e-50	N1	Mob1a		5.24531e-08	2.52364	0.362	0.245	0.000209813	preB	Ppp1r10		3.30482e-23	1.10718	0.101	0.297	1.32193e-19	SkMu 1	Eif4e3
1.22924e-53	1.49556	0.166	0.25	4.91695e-50	N1	Dnm2		5.4757e-08	4.87996	0.429	0.161	0.000219028	preB	Camk2d		3.45903e-23	1.55437	0.047	0.277	1.38361e-19	SkMu 1	Gnl3l
1.34815e-53	0.719015	0.162	0.197	5.39261e-50	N1	Esrra		5.55376e-08	2.68915	0.284	0.179	0.000222151	preB	Gadd45g		5.66938e-23	0.702482	0.054	0.312	2.26775e-19	SkMu 1	Usp15
1.36307e-53	2.10052	0.18	0.164	5.45228e-50	N1	Vps13d		5.95231e-08	1.27212	0.497	0.314	0.000238092	preB	Prpf4b		7.86315e-23	3.66381	0.233	0.306	3.14526e-19	SkMu 1	C1qbp
2.56576e-53	1.27836	0.217	0.224	1.02631e-49	N1	Golph3		6.49956e-08	2.02216	0.346	0.173	0.000259982	preB	Arfip2		1.07522e-22	0.452799	0.08	0.304	4.30089e-19	SkMu 1	Tmem230
6.83361e-53	2.88914	0.202	0.204	2.73344e-49	N1	Pdcd7		6.57544e-08	1.05137	0.197	0.232	0.000263018	preB	RGD1563941		1.4023e-22	3.69791	0.083	0.279	5.6092e-19	SkMu 1	Trim35
1.1256e-52	0.708514	0.142	0.185	4.50239e-49	N1	Bak1		6.64776e-08	2.11434	0.319	0.193	0.00026591	preB	Chd1		1.57905e-22	6.11834	0.256	0.284	6.31619e-19	SkMu 1	Mrps28
1.13419e-52	0.267646	0.188	0.252	4.53677e-49	N1	Flii		6.91125e-08	0.425629	0.218	0.199	0.00027645	preB	Kif3b		3.42132e-22	0.779228	0.04	0.299	1.36853e-18	SkMu 1	Cwf19l2
1.39023e-52	3.59584	0.374	0.285	5.56092e-49	N1	Il1r2		7.15016e-08	3.15529	0.287	0.189	0.000286006	preB	Apba3		9.33463e-22	1.67252	0.08	0.311	3.73385e-18	SkMu 1	Ufsp2
1.94128e-52	2.49809	0.17	0.183	7.76514e-49	N1	Anapc2		7.32485e-08	3.14465	0.278	0.161	0.000292994	preB	Sirt5		1.93258e-21	1.17657	0.143	0.306	7.73034e-18	SkMu 1	Mrps35
2.56619e-52	0.506776	0.191	0.306	1.02648e-48	N1	Itga4		7.65584e-08	3.34613	0.32	0.215	0.000306234	preB	Arhgef18		1.98657e-21	2.74428	0.103	0.307	7.94626e-18	SkMu 1	LOC499235
3.38226e-52	4.75447	0.569	0.254	1.3529e-48	N1	Fcgr1a		7.82172e-08	4.49597	0.424	0.218	0.000312869	preB	Snap29		3.93529e-21	2.63464	0.294	0.291	1.57412e-17	SkMu 1	Ndufb6
8.95259e-52	1.2042	0.269	0.223	3.58104e-48	N1	Cybc1		7.99676e-08	0.42311	0.176	0.183	0.00031987	preB	Rbm6		5.70284e-21	0.434488	0.011	0.289	2.28114e-17	SkMu 1	Tmpo
1.16256e-51	0.279073	0.194	0.243	4.65023e-48	N1	Ube2a		8.16786e-08	1.42518	0.291	0.271	0.000326714	preB	Tmem206		1.10201e-20	2.1604	0.009	0.303	4.40804e-17	SkMu 1	Mkrn1
1.1888e-51	1.82814	0.198	0.353	4.75521e-48	N1	Cd81		8.40893e-08	0.963026	0.383	0.262	0.000336357	preB	Akt1		1.37904e-20	4.47644	0.121	0.289	5.51615e-17	SkMu 1	Mrpl21
1.5136e-51	1.73652	0.368	0.265	6.05439e-48	N1	Mxi1		8.97805e-08	2.33857	0.28	0.22	0.000359122	preB	Prdm2		2.28217e-20	1.88825	0.04	0.293	9.12867e-17	SkMu 1	Dnajc1
2.00274e-51	2.0845	0.142	0.17	8.01097e-48	N1	Tmem141		9.43506e-08	2.5261	0.261	0.231	0.000377402	preB	Ythdc1		3.13122e-20	4.10106	0.137	0.313	1.25249e-16	SkMu 1	Dnlz
2.33135e-51	0.332776	0.524	0.322	9.32539e-48	N1	Msrb1		1.01309e-07	0.606853	0.188	0.236	0.000405237	preB	Trim8		3.53601e-20	1.53599	0.076	0.298	1.4144e-16	SkMu 1	Raf1
2.47567e-51	3.39514	0.149	0.179	9.90266e-48	N1	Hsdl2		1.07937e-07	4.71705	0.416	0.284	0.000431748	preB	Kdm5a		4.37181e-20	2.21249	0.03	0.287	1.74872e-16	SkMu 1	Gaa
2.63738e-51	3.07193	0.188	0.166	1.05495e-47	N1	Smim3		1.11115e-07	1.16666	0.293	0.225	0.000444459	preB	Zcchc7		4.86905e-20	1.45782	0.211	0.328	1.94762e-16	SkMu 1	Zfp106
2.76804e-51	0.920297	0.238	0.253	1.10721e-47	N1	Elovl1		1.12101e-07	1.15868	0.253	0.231	0.000448405	preB	Zfp329		9.52788e-20	2.31305	0.447	0.33	3.81115e-16	SkMu 1	Ndufa2
3.30281e-51	0.683964	0.163	0.255	1.32112e-47	N1	Hdlbp		1.14297e-07	5.01885	0.309	0.207	0.00045719	preB	Btbd7		1.07214e-19	1.48379	0.027	0.281	4.28854e-16	SkMu 1	Trafd1
6.42353e-51	2.82682	0.223	0.196	2.56941e-47	N1	RGD1305178		1.34915e-07	2.74845	0.433	0.188	0.000539659	preB	Csrnp1		1.73652e-19	1.11914	0.019	0.218	6.94609e-16	SkMu 1	Bcl2l11
1.62926e-50	2.05682	0.132	0.159	6.51706e-47	N1	Herpud2		1.49572e-07	1.97795	0.263	0.239	0.000598289	preB	Tbpl1		2.68166e-19	0.392815	0.073	0.314	1.07266e-15	SkMu 1	Hdgf
2.07404e-50	2.27529	0.155	0.162	8.29617e-47	N1	Ifnar2		1.59448e-07	3.53229	0.341	0.24	0.00063779	preB	Chd3		2.70281e-19	0.77597	0.18	0.297	1.08112e-15	SkMu 1	Pkig
6.19561e-50	6.38082	0.324	0.205	2.47825e-46	N1	Sbno2		1.68348e-07	2.87244	0.248	0.21	0.000673392	preB	Prpf18		3.12569e-19	1.61331	0.146	0.286	1.25028e-15	SkMu 1	Mnat1
1.19535e-49	3.2109	0.176	0.174	4.7814e-46	N1	Socs1		1.85092e-07	5.46316	0.289	0.202	0.000740369	preB	Elk4		8.52204e-19	1.45594	0.093	0.427	3.40881e-15	SkMu 1	Vcp
8.30336e-49	1.91967	0.147	0.217	3.32135e-45	N1	Denr		1.96577e-07	2.06389	0.237	0.192	0.00078631	preB	Ip6k2		9.26703e-19	1.86184	0.383	0.349	3.70681e-15	SkMu 1	Glul
8.76586e-49	1.01953	0.179	0.177	3.50634e-45	N1	Por		2.12922e-07	3.06256	0.11	0.172	0.000851687	preB	Esd		1.43254e-18	1.35708	0.011	0.277	5.73016e-15	SkMu 1	Cd2ap
9.37519e-49	0.251496	0.199	0.238	3.75007e-45	N1	Nat9		2.3563e-07	1.42514	0.212	0.254	0.000942518	preB	Tnip1		5.19927e-18	1.71785	0.349	0.322	2.07971e-14	SkMu 1	Dph3
1.25757e-48	1.96807	0.356	0.192	5.03027e-45	N1	Gmpr2		2.36168e-07	4.13867	0.22	0.174	0.000944671	preB	45358		5.73354e-18	0.329624	0.076	0.319	2.29342e-14	SkMu 1	Nus1
1.27857e-48	2.65118	0.312	0.239	5.11427e-45	N1	Ampd3		2.58438e-07	2.38789	0.218	0.214	0.00103375	preB	Agfg1		7.61468e-18	1.2242	0.304	0.342	3.04587e-14	SkMu 1	Ppp1cb
1.59343e-48	0.370322	0.207	0.239	6.37374e-45	N1	Timm8b		2.615e-07	0.79666	0.256	0.175	0.001046	preB	Arid5a		3.46584e-17	2.69343	0.193	0.306	1.38634e-13	SkMu 1	Fxr1
1.95248e-48	5.11725	0.207	0.158	7.80993e-45	N1	Irgm		2.72131e-07	1.51076	0.199	0.225	0.00108852	preB	Zfp622		3.81847e-17	0.465853	0.187	0.329	1.52739e-13	SkMu 1	Pnpla8
3.17097e-48	4.83503	0.565	0.329	1.26839e-44	N1	Atg3		2.86134e-07	2.74373	0.439	0.234	0.00114454	preB	Arhgap17		8.64808e-17	0.952193	0.046	0.296	3.45923e-13	SkMu 1	Naa15
3.97122e-48	0.511298	0.329	0.36	1.58849e-44	N1	Plekhj1		3.05233e-07	4.22569	0.323	0.231	0.00122093	preB	Dennd6a		1.0369e-16	3.53726	0.033	0.287	4.14761e-13	SkMu 1	Wdr43
4.77107e-48	0.752531	0.258	0.315	1.90843e-44	N1	Hectd1		3.15444e-07	1.06978	0.224	0.149	0.00126178	preB	Atl2		3.65497e-16	2.92032	0.007	0.292	1.46199e-12	SkMu 1	Swap70
7.3244e-48	2.34798	0.108	0.181	2.92976e-44	N1	Gpr108		3.20471e-07	1.29049	0.406	0.147	0.00128188	preB	Smad1		3.93592e-16	6.41507	0.399	0.335	1.57437e-12	SkMu 1	Eif3j
9.69305e-48	1.65322	0.239	0.13	3.87722e-44	N1	Cndp2		3.24225e-07	4.53619	0.277	0.169	0.0012969	preB	RGD1563888		6.1647e-16	2.05078	0.029	0.303	2.46588e-12	SkMu 1	Flot2
1.01087e-47	4.92697	0.566	0.266	4.04347e-44	N1	Rab11fip1		4.19452e-07	0.657253	0.258	0.222	0.00167781	preB	Cxxc1		1.00215e-15	1.27979	0.046	0.263	4.0086e-12	SkMu 1	Stk4
1.14229e-47	0.803392	0.206	0.238	4.56918e-44	N1	Ap1m1		4.66737e-07	1.30498	0.102	0.256	0.00186695	preB	P2rx4		1.02803e-15	2.82876	0.029	0.293	4.1121e-12	SkMu 1	Bcap29
1.1867e-47	3.46124	0.237	0.18	4.74681e-44	N1	Nudt9		4.87458e-07	5.49282	0.4	0.17	0.00194983	preB	Tlnrd1		1.12548e-15	2.15076	0.184	0.314	4.5019e-12	SkMu 1	Fam174a
1.29607e-47	1.38145	0.285	0.323	5.18428e-44	N1	Ccpg1		5.96566e-07	2.22912	0.388	0.182	0.00238626	preB	Tcf4		2.12127e-15	1.50123	0.409	0.313	8.48509e-12	SkMu 1	Ndufs5
1.33955e-47	5.29697	0.274	0.164	5.35822e-44	N1	Dbp		6.21784e-07	1.91697	0.189	0.197	0.00248714	preB	Wwp2		1.34291e-14	1.08871	0.463	0.357	5.37165e-11	SkMu 1	Vdac2
1.52818e-47	0.569336	0.177	0.183	6.11271e-44	N1	Fbxo38		6.25194e-07	4.05785	0.232	0.214	0.00250078	preB	AABR07059168.2		1.52107e-14	3.1114	0.017	0.29	6.08427e-11	SkMu 1	Zcchc9
1.82788e-47	7.01235	0.281	0.175	7.3115e-44	N1	Arid5a		6.25415e-07	3.27666	0.318	0.232	0.00250166	preB	Adnp		1.83241e-14	3.20389	0.327	0.35	7.32964e-11	SkMu 1	Higd1a
2.16038e-47	1.27036	0.13	0.232	8.64153e-44	N1	Sh2b1		7.27751e-07	1.50483	0.315	0.261	0.00291101	preB	Plekha5		1.54359e-13	2.23852	0.269	0.31	6.17435e-10	SkMu 1	Etfb
2.78167e-47	4.9121	0.291	0.193	1.11267e-43	N1	Gbp2		7.33357e-07	4.19775	0.27	0.19	0.00293343	preB	Dhx9		1.78257e-13	3.09914	0.014	0.307	7.13027e-10	SkMu 1	Pkn1
3.72306e-47	3.49109	0.212	0.193	1.48922e-43	N1	LOC100365697		7.78467e-07	1.61928	0.478	0.248	0.00311387	preB	Cct2		1.969e-13	1.2601	0.013	0.311	7.87602e-10	SkMu 1	Tvp23b
4.79965e-47	0.697975	0.104	0.209	1.91986e-43	N1	Mllt10		8.00175e-07	3.97567	0.238	0.231	0.0032007	preB	Usp16		2.0372e-13	0.985882	0.024	0.307	8.14879e-10	SkMu 1	Tnpo1
5.67883e-47	0.628909	0.143	0.191	2.27153e-43	N1	Armc8		9.3308e-07	0.463244	0.312	0.218	0.00373232	preB	Rnf114		2.09533e-13	1.14406	0.056	0.319	8.38134e-10	SkMu 1	Trappc2b
5.92013e-47	0.926785	0.524	0.346	2.36805e-43	N1	Anxa2		1.06516e-06	2.34027	0.246	0.246	0.00426062	preB	Zfp148		2.50886e-13	1.83021	0.031	0.285	1.00354e-09	SkMu 1	Snrpa1
6.67251e-47	1.93093	0.206	0.157	2.669e-43	N1	Osbpl9		1.20638e-06	3.5613	0.237	0.17	0.00482551	preB	AABR07030590.1		2.59516e-13	2.89026	0.077	0.29	1.03806e-09	SkMu 1	LOC100362980
6.81008e-47	0.441751	0.135	0.202	2.72403e-43	N1	Nelfb		1.2549e-06	1.7454	0.288	0.204	0.00501961	preB	Crem		2.80339e-13	1.11268	0.164	0.326	1.12135e-09	SkMu 1	Ube2v2
7.34393e-47	2.91025	0.263	0.179	2.93757e-43	N1	Mctp2		1.69183e-06	5.07458	0.261	0.183	0.00676734	preB	Riok1		4.44746e-13	3.22596	0.046	0.316	1.77898e-09	SkMu 1	Sra1
1.01884e-46	4.39001	0.102	0.226	4.07535e-43	N1	Ubac2		1.77473e-06	2.44804	0.335	0.265	0.00709891	preB	Ostm1		6.47079e-13	3.36098	0.027	0.309	2.58832e-09	SkMu 1	Dhx15
1.02734e-46	0.565107	0.17	0.269	4.10936e-43	N1	Cltc		1.89245e-06	7.25392	0.217	0.242	0.00756979	preB	Ppip5k1		6.53698e-13	0.990724	0.266	0.345	2.61479e-09	SkMu 1	Spop
1.13466e-46	1.24501	0.246	0.168	4.53863e-43	N1	Arfgap3		2.01697e-06	1.44369	0.202	0.179	0.00806789	preB	Insig1		7.23477e-13	3.8839	0.043	0.306	2.89391e-09	SkMu 1	Ipo7
1.1886e-46	1.81453	0.251	0.228	4.75441e-43	N1	RGD1562136		2.10134e-06	1.21734	0.342	0.183	0.00840535	preB	Vhl		8.79273e-13	2.63295	0.094	0.329	3.51709e-09	SkMu 1	Dnajc7
1.75871e-46	1.08069	0.202	0.29	7.03483e-43	N1	Api5		2.14424e-06	2.84294	0.315	0.188	0.00857696	preB	Chd9		1.17583e-12	0.589754	0.073	0.313	4.70331e-09	SkMu 1	Zfp330
1.83556e-46	0.976498	0.542	0.378	7.34225e-43	N1	Tsc22d3		2.43991e-06	5.37989	0.282	0.207	0.00975965	preB	Med1		1.36329e-12	1.24247	0.131	0.321	5.45315e-09	SkMu 1	Mrps16
3.03292e-46	0.620637	0.166	0.18	1.21317e-42	N1	Ercc3		2.75528e-06	0.559782	0.239	0.205	0.0110211	preB	Slain1		1.60407e-12	2.006	0.374	0.319	6.41629e-09	SkMu 1	Pfdn1
3.58061e-46	1.33662	0.164	0.227	1.43225e-42	N1	Zcchc17		2.85775e-06	4.21374	0.38	0.201	0.011431	preB	Rere		1.86229e-12	0.830258	0.069	0.322	7.44917e-09	SkMu 1	Ube2d2
5.36591e-46	6.99649	0.225	0.166	2.14637e-42	N1	Ero1a		2.894e-06	1.57835	0.301	0.218	0.011576	preB	Slfn13		2.07177e-12	3.45589	0.016	0.309	8.28706e-09	SkMu 1	Sf3b6
6.06008e-46	0.525293	0.202	0.156	2.42403e-42	N1	Cep120		3.01228e-06	5.19038	0.337	0.213	0.0120491	preB	Proser1		2.33114e-12	4.76902	0.05	0.323	9.32456e-09	SkMu 1	Cyb5r1
8.06505e-46	2.62469	0.266	0.27	3.22602e-42	N1	Arrb2		3.0622e-06	2.33222	0.248	0.323	0.0122488	preB	Tsc22d3		2.72662e-12	0.926424	0.533	0.365	1.09065e-08	SkMu 1	Eef1g
8.88412e-46	2.3735	0.184	0.178	3.55365e-42	N1	Map3k2		3.44624e-06	2.07459	0.146	0.197	0.013785	preB	Gls		3.22257e-12	1.99986	0.333	0.338	1.28903e-08	SkMu 1	Banf1
9.20284e-46	0.535332	0.183	0.154	3.68114e-42	N1	Fam122a		4.56989e-06	2.84707	0.427	0.255	0.0182795	preB	Upf3b		3.8253e-12	0.589772	0.474	0.344	1.53012e-08	SkMu 1	LOC108349548
1.20905e-45	3.07682	0.559	0.329	4.8362e-42	N1	Fam32a		5.2471e-06	0.302213	0.278	0.228	0.0209884	preB	Pdcd7		3.96867e-12	0.856534	0.49	0.355	1.58747e-08	SkMu 1	Gpx4
1.33594e-45	5.43625	0.366	0.251	5.34378e-42	N1	Oas1k		5.32903e-06	6.38165	0.287	0.22	0.0213161	preB	Birc6		1.49109e-11	2.07404	0.026	0.315	5.96436e-08	SkMu 1	Sidt2
2.55802e-45	1.46392	0.133	0.195	1.02321e-41	N1	Ccndbp1		5.5811e-06	2.24485	0.203	0.196	0.0223244	preB	Prr14l		1.7915e-11	0.31268	0.136	0.334	7.16601e-08	SkMu 1	Cdv3
2.98797e-45	0.739641	0.17	0.225	1.19519e-41	N1	Smim7		5.64765e-06	1.00483	0.472	0.269	0.0225906	preB	Hnrnpa1		2.68004e-11	0.525757	0.204	0.328	1.07201e-07	SkMu 1	Fam89b
3.94914e-45	2.25114	0.212	0.161	1.57966e-41	N1	AABR07021988.1		5.98253e-06	6.18703	0.327	0.168	0.0239301	preB	Zc3h11a		1.09597e-10	0.591809	0.161	0.374	4.38389e-07	SkMu 1	Mt-nd6
5.96487e-45	1.52656	0.214	0.27	2.38595e-41	N1	Akirin2		6.0948e-06	0.845068	0.259	0.265	0.0243792	preB	Ptk2b		1.33851e-10	0.396125	0.053	0.323	5.35402e-07	SkMu 1	Nop16
7.09954e-45	6.23358	0.293	0.186	2.83982e-41	N1	Snx18		6.24268e-06	0.349426	0.327	0.251	0.0249707	preB	Lmbrd1		1.79156e-10	1.6262	0.424	0.342	7.16625e-07	SkMu 1	Rtn4
8.07379e-45	4.02785	0.054	0.217	3.22951e-41	N1	Ehmt2		6.54355e-06	3.21629	0.206	0.193	0.0261742	preB	Cul4b		1.88282e-10	0.496886	0.25	0.401	7.5313e-07	SkMu 1	Bloc1s1
1.13842e-44	6.60662	0.244	0.171	4.55368e-41	N1	Etfbkmt		6.68705e-06	1.69624	0.38	0.254	0.0267482	preB	Ell3		3.58244e-10	2.60029	0.034	0.294	1.43297e-06	SkMu 1	Mtus1
1.33112e-44	1.42132	0.356	0.237	5.3245e-41	N1	Ralb		7.36248e-06	0.776016	0.129	0.263	0.0294499	preB	Ptpn12		4.87174e-10	1.00333	0.477	0.362	1.9487e-06	SkMu 1	Pebp1
1.52402e-44	4.11983	0.257	0.187	6.09607e-41	N1	Slc37a3		7.57027e-06	5.2249	0.244	0.13	0.0302811	preB	Gkap1		4.87957e-10	2.19292	0.083	0.313	1.95183e-06	SkMu 1	Hagh
1.83831e-44	1.68821	0.215	0.152	7.35324e-41	N1	Chmp4bl1		8.63097e-06	2.9746	0.355	0.196	0.0345239	preB	Pik3r1		5.80118e-10	0.712156	0.146	0.357	2.32047e-06	SkMu 1	Eif4ebp1
2.52532e-44	0.275346	0.153	0.192	1.01013e-40	N1	Gsk3a		9.05063e-06	2.07794	0.373	0.271	0.0362025	preB	Ash1l		8.40506e-10	5.46658	0.07	0.334	3.36202e-06	SkMu 1	Bloc1s2
4.44208e-44	5.11606	0.338	0.198	1.77683e-40	N1	Pi16		9.48825e-06	2.83077	0.281	0.207	0.037953	preB	Smad7		1.05777e-09	4.89224	0.119	0.328	4.23108e-06	SkMu 1	Dusp3
1.07959e-43	1.94702	0.163	0.215	4.31836e-40	N1	Alkbh5		1.09034e-05	2.3214	0.072	0.173	0.0436135	preB	Cep57		1.2155e-09	6.83573	0.149	0.324	4.86202e-06	SkMu 1	Ciao2a
1.15699e-43	3.63952	0.365	0.239	4.62795e-40	N1	Lilrb2		1.16285e-05	3.41007	0.359	0.179	0.0465139	preB	AABR07064719.2		1.24055e-09	5.14185	0.023	0.314	4.96218e-06	SkMu 1	Ncoa1
1.22492e-43	0.386962	0.244	0.171	4.8997e-40	N1	AABR07033564.2		1.18533e-05	0.837616	0.321	0.178	0.0474132	preB	AC134224.2		1.25526e-09	1.95432	0.199	0.342	5.02105e-06	SkMu 1	LOC100360828
1.27785e-43	0.306814	0.176	0.232	5.11139e-40	N1	Fmc1		1.46386e-05	3.64479	0.286	0.205	0.0585543	preB	Rbm45		1.34565e-09	3.54411	0.117	0.341	5.38261e-06	SkMu 1	Dcaf11
1.42068e-43	5.52847	0.304	0.237	5.68273e-40	N1	Mical1		1.4918e-05	1.00972	0.213	0.218	0.0596721	preB	Shoc2		1.5052e-09	0.577021	0.48	0.37	6.02078e-06	SkMu 1	Cnbp
1.65372e-43	2.86557	0.215	0.193	6.6149e-40	N1	Ccdc88b		1.56224e-05	1.45487	0.148	0.215	0.0624897	preB	LOC108351520		2.6567e-09	0.878688	0.197	0.308	1.06268e-05	SkMu 1	Etfa
1.99782e-43	0.639419	0.183	0.219	7.99127e-40	N1	Gatad2a		1.61709e-05	3.12629	0.335	0.256	0.0646835	preB	Eif4a2		7.19725e-09	1.28498	0.154	0.341	2.8789e-05	SkMu 1	Ahsa1
2.77536e-43	3.62176	0.228	0.187	1.11014e-39	N1	Vps54		1.65788e-05	1.24923	0.183	0.154	0.0663151	preB	Mpg		1.06178e-08	0.804311	0.067	0.349	4.24712e-05	SkMu 1	Sbds
3.35413e-43	1.16221	0.217	0.252	1.34165e-39	N1	Zfp638		1.80178e-05	0.398308	0.284	0.272	0.0720714	preB	Eif4g3		1.2599e-08	1.10117	0.123	0.337	5.03962e-05	SkMu 1	Eif4e
3.5997e-43	3.74844	0.568	0.278	1.43988e-39	N1	C5ar1		1.88678e-05	5.30638	0.321	0.293	0.0754712	preB	Cyp2u1		1.29021e-08	2.89594	0.011	0.298	5.16084e-05	SkMu 1	LOC103690002
6.26675e-43	2.15315	0.3	0.175	2.5067e-39	N1	Mafk		1.99829e-05	1.75476	0.202	0.23	0.0799315	preB	Ascc3		2.1484e-08	1.10261	0.239	0.318	8.59359e-05	SkMu 1	Polr2k
1.00532e-42	1.10084	0.131	0.169	4.02128e-39	N1	Entr1		2.03145e-05	3.28686	0.347	0.291	0.081258	preB	Crebbp		3.38417e-08	2.03706	0.171	0.379	0.000135367	SkMu 1	Snx5
1.34829e-42	0.780734	0.167	0.114	5.39317e-39	N1	Bmp2k		2.17379e-05	0.739596	0.22	0.279	0.0869515	preB	Lrp10		4.99922e-08	0.580136	0.103	0.33	0.000199969	SkMu 1	Klc1
1.54449e-42	0.766184	0.121	0.194	6.17798e-39	N1	Tatdn2		2.26144e-05	7.90133	0.395	0.191	0.0904577	preB	Zfp326		5.76776e-08	3.70315	0.076	0.299	0.00023071	SkMu 1	Mapk6
3.04076e-42	2.19897	0.519	0.36	1.2163e-38	N1	Tnfaip8		2.31336e-05	3.22634	0.066	0.137	0.0925343	preB	Gpatch4		7.26343e-08	0.363579	0.216	0.326	0.000290537	SkMu 1	Phb
3.1049e-42	4.59732	0.242	0.184	1.24196e-38	N1	Mindy1		2.32021e-05	5.90797	0.392	0.186	0.0928084	preB	Mtf2		1.02911e-07	0.409849	0.203	0.375	0.000411645	SkMu 1	Mapkapk2
3.36471e-42	2.23772	0.286	0.348	1.34588e-38	N1	RT1-S3		2.46665e-05	2.7614	0.325	0.233	0.0986658	preB	Rell1		1.08625e-07	1.63478	0.064	0.337	0.000434499	SkMu 1	Lsm8
4.3547e-42	4.34947	0.549	0.265	1.74188e-38	N1	RGD1563400		2.61651e-05	4.36185	0.138	0.162	0.104661	preB	AABR07015057.1		3.36726e-07	2.72274	0.097	0.348	0.0013469	SkMu 1	AABR07072356.1
5.33034e-42	0.766166	0.154	0.228	2.13214e-38	N1	Ptpn2		2.65867e-05	4.54004	0.323	0.18	0.106347	preB	Cspp1		4.04859e-07	0.358955	0.083	0.333	0.00161944	SkMu 1	Pcmtd1
5.52086e-42	2.36372	0.194	0.13	2.20834e-38	N1	Rnf149		2.89218e-05	2.66026	0.238	0.2	0.115687	preB	Swt1		4.47142e-07	0.458685	0.13	0.32	0.00178857	SkMu 1	Rabggtb
5.70314e-42	1.05657	0.271	0.184	2.28125e-38	N1	Map3k8		3.02308e-05	2.95866	0.219	0.229	0.120923	preB	Ppil4		4.96861e-07	6.58561	0.033	0.331	0.00198744	SkMu 1	Cpsf6
6.51088e-42	3.44267	0.539	0.351	2.60435e-38	N1	Tagln2		3.04272e-05	3.65657	0.469	0.296	0.121709	preB	Rbm25l1		5.49575e-07	0.761761	0.184	0.332	0.0021983	SkMu 1	LOC108348111
2.32646e-41	1.97066	0.199	0.267	9.30585e-38	N1	Snx6		3.0938e-05	1.45577	0.312	0.227	0.123752	preB	Rela		5.88315e-07	0.483648	0.111	0.345	0.00235326	SkMu 1	Lsm14a
3.50136e-41	0.910813	0.1	0.204	1.40054e-37	N1	Kctd18		3.12098e-05	2.43496	0.258	0.199	0.124839	preB	Ttf1		6.47147e-07	0.321065	0.063	0.325	0.00258859	SkMu 1	Mrps26
3.55778e-41	1.00762	0.213	0.191	1.42311e-37	N1	Pbx2		3.61104e-05	1.01702	0.347	0.234	0.144442	preB	AABR07039356.2		1.04006e-06	4.57198	0.4	0.364	0.00416024	SkMu 1	Cox17
3.57595e-41	1.32385	0.249	0.309	1.43038e-37	N1	Ankrd13a		3.6725e-05	4.4189	0.492	0.284	0.1469	preB	Atrx.1		1.19832e-06	1.99996	0.537	0.436	0.00479328	SkMu 1	Mt-nd5
4.14659e-41	6.05598	0.358	0.229	1.65864e-37	N1	St3gal4		3.8094e-05	3.01144	0.361	0.203	0.152376	preB	Vamp2		4.7626e-06	0.291793	0.026	0.339	0.0190504	SkMu 1	Lysmd2
4.33566e-41	1.02976	0.32	0.181	1.73427e-37	N1	Asah1		3.97161e-05	4.36887	0.36	0.202	0.158864	preB	Ddx54		5.20233e-06	0.774392	0.08	0.333	0.0208093	SkMu 1	Akirin2
6.54445e-41	3.7119	0.367	0.284	2.61778e-37	N1	Dgat2		4.42983e-05	1.9119	0.409	0.253	0.177193	preB	Slc12a6		5.41889e-06	0.317607	0.106	0.358	0.0216755	SkMu 1	Atp6v1d
6.89866e-41	1.8425	0.252	0.286	2.75946e-37	N1	Ifnar1		4.49371e-05	2.09763	0.281	0.21	0.179748	preB	Setx		7.1645e-06	0.259978	0.046	0.334	0.028658	SkMu 1	Rpia
9.48247e-41	0.855575	0.237	0.281	3.79299e-37	N1	Hsbp1		5.04667e-05	1.52607	0.227	0.222	0.201867	preB	Skil		7.20027e-06	2.53803	0.066	0.326	0.0288011	SkMu 1	Eef2k
1.0442e-40	4.43941	0.555	0.309	4.17681e-37	N1	Cpne3		5.8547e-05	0.635069	0.127	0.176	0.234188	preB	Pkn2		7.43262e-06	1.80048	0.287	0.258	0.0297305	SkMu 1	LOC689064
1.34915e-40	1.28059	0.232	0.217	5.39659e-37	N1	Akt1		6.01862e-05	3.47668	0.31	0.174	0.240745	preB	Ttc33		1.54357e-05	3.71445	0.083	0.339	0.0617428	SkMu 1	Uxt
1.43407e-40	1.24554	0.217	0.167	5.73628e-37	N1	AABR07029605.1		6.07805e-05	0.744863	0.128	0.186	0.243122	preB	Dnajb12		1.64176e-05	3.18195	0.031	0.289	0.0656704	SkMu 1	Upf3b
1.88614e-40	4.06574	0.558	0.288	7.54456e-37	N1	Card19		6.61572e-05	2.66437	0.288	0.231	0.264629	preB	Birc2		2.03309e-05	3.1269	0.099	0.346	0.0813236	SkMu 1	Ywhag
2.98765e-40	0.916979	0.199	0.262	1.19506e-36	N1	C1d		6.88259e-05	1.00313	0.268	0.295	0.275304	preB	Rpe		2.83841e-05	2.01184	0.07	0.356	0.113537	SkMu 1	Plekhj1
3.65676e-40	0.707508	0.146	0.216	1.4627e-36	N1	Clp1		7.45465e-05	2.13071	0.309	0.167	0.298186	preB	Pym1		3.07322e-05	1.99354	0.293	0.443	0.122929	SkMu 1	Mt-atp8
4.21955e-40	0.87421	0.514	0.368	1.68782e-36	N1	Grb2		7.82613e-05	0.252657	0.234	0.225	0.313045	preB	Dnaaf2		4.19916e-05	0.42782	0.024	0.341	0.167966	SkMu 1	Caprin1
4.22759e-40	3.61766	0.207	0.205	1.69104e-36	N1	Swt1		8.47551e-05	4.61293	0.207	0.206	0.339021	preB	Trpm7		5.28756e-05	1.30954	0.086	0.315	0.211502	SkMu 1	Oxa1l
5.78919e-40	4.5594	0.567	0.339	2.31567e-36	N1	Acot7		8.62376e-05	0.665345	0.331	0.199	0.34495	preB	Tax1bp3		5.43054e-05	2.1724	0.15	0.345	0.217222	SkMu 1	Cript
1.53218e-39	0.264556	0.152	0.226	6.12874e-36	N1	Eif1ad		8.87912e-05	1.38001	0.146	0.206	0.355165	preB	Cd55		6.54277e-05	1.49778	0.147	0.343	0.261711	SkMu 1	Cul3
1.7669e-39	4.99881	0.538	0.284	7.06759e-36	N1	Picalm		8.91122e-05	1.06465	0.176	0.152	0.356449	preB	AABR07032135.1		7.9427e-05	0.780571	0.306	0.359	0.317708	SkMu 1	Rtraf
1.96349e-39	7.04485	0.202	0.142	7.85394e-36	N1	Hdac5		9.05352e-05	4.88778	0.241	0.147	0.362141	preB	Zrsr2		0.000101736	0.998644	0.111	0.356	0.406942	SkMu 1	Orai1
2.22562e-39	0.349813	0.374	0.31	8.90247e-36	N1	Ccnd3		9.41906e-05	0.668703	0.222	0.333	0.376762	preB	Fmnl1		0.000172686	1.0453	0.047	0.331	0.690743	SkMu 1	Cir1
2.3172e-39	2.11236	0.198	0.186	9.26879e-36	N1	Gga1		9.68908e-05	0.827492	0.336	0.211	0.387563	preB	Cbll1		0.000173306	0.30226	0.439	0.379	0.693222	SkMu 1	Hint1
2.84465e-39	2.24547	0.397	0.335	1.13786e-35	N1	Slc38a2		0.000100374	1.41131	0.274	0.215	0.401497	preB	Acadm		0.000318364	0.748054	0.069	0.341	1	SkMu 1	Fam104a
4.8662e-39	1.0034	0.203	0.189	1.94648e-35	N1	Prpf3		0.000103602	3.84722	0.238	0.179	0.41441	preB	RGD1304587		0.000368269	1.03249	0.261	0.326	1	SkMu 1	Tecr
5.02148e-39	3.21858	0.21	0.277	2.00859e-35	N1	AABR07028902.1		0.000103961	0.300537	0.324	0.305	0.415844	preB	Pik3c2b		0.00044183	0.805015	0.269	0.345	1	SkMu 1	Eif4a2
5.14108e-39	0.531616	0.175	0.211	2.05643e-35	N1	Ythdf1		0.000111629	4.29822	0.334	0.212	0.446517	preB	Limd1		0.000512199	0.510311	0.033	0.333	1	SkMu 1	Ing2
6.88364e-39	0.727826	0.113	0.195	2.75346e-35	N1	Txndc12		0.000131526	3.28191	0.291	0.182	0.526103	preB	Tada2b		0.000590134	0.472033	0.014	0.399	1	SkMu 1	Mob1a
1.19316e-38	6.45213	0.23	0.177	4.77263e-35	N1	Rgs2		0.00014887	2.97057	0.27	0.185	0.595479	preB	Ccdc137		0.000711383	0.427987	0.056	0.36	1	SkMu 1	Trip12
3.11104e-38	1.75856	0.546	0.377	1.24442e-34	N1	Cdc42se1		0.000165514	5.38101	0.354	0.213	0.662055	preB	Chd6		0.000809523	1.07207	0.099	0.358	1	SkMu 1	Vamp2
3.8141e-38	0.57446	0.294	0.188	1.52564e-34	N1	Nfe2l2		0.000169868	2.19105	0.324	0.237	0.679471	preB	Setd2		0.0010846	0.538701	0.191	0.358	1	SkMu 1	Pdap1
4.23888e-38	0.833646	0.19	0.256	1.69555e-34	N1	Gnb1		0.000170902	1.68215	0.251	0.235	0.683607	preB	Stat6		0.00166087	0.847562	0.077	0.352	1	SkMu 1	Mob4
4.44441e-38	3.49083	0.525	0.383	1.77776e-34	N1	Ucp2		0.000176286	1.59496	0.311	0.17	0.705145	preB	Fundc1		0.00180959	0.329979	0.101	0.373	1	SkMu 1	Snrpd3
6.9298e-38	4.92756	0.208	0.243	2.77192e-34	N1	Rraga		0.000181929	0.492853	0.221	0.163	0.727715	preB	Ehbp1l1		0.00293687	0.386357	0.026	0.345	1	SkMu 1	Copa
7.51381e-38	1.15401	0.212	0.19	3.00552e-34	N1	Phf20l1.1		0.000187061	4.2351	0.393	0.266	0.748245	preB	Ech1		0.00302304	0.841364	0.066	0.341	1	SkMu 1	Cfdp1
7.82292e-38	2.22337	0.263	0.218	3.12917e-34	N1	NEWGENE-1306210		0.000187989	2.34365	0.316	0.239	0.751957	preB	Kat6a		0.00340912	2.68177	0.431	0.365	1	SkMu 1	Tomm7
8.88274e-38	1.10372	0.146	0.208	3.5531e-34	N1	F8a1		0.000201951	1.4933	0.158	0.182	0.807803	preB	Med14		0.00545875	0.77177	0.041	0.391	1	SkMu 1	Hspa4
1.0882e-37	0.446527	0.167	0.224	4.35282e-34	N1	Exosc4		0.00020222	3.77233	0.397	0.196	0.80888	preB	Igbp1		0.00596584	2.30851	0.043	0.353	1	SkMu 1	Oser1
1.08852e-37	1.87035	0.508	0.33	4.35408e-34	N1	Aldoa		0.000218337	5.22542	0.25	0.223	0.873346	preB	Mettl23		0.0095069	1.05443	0.167	0.346	1	SkMu 1	Cacybp
1.1859e-37	1.06772	0.234	0.171	4.74361e-34	N1	Narf		0.000220332	1.50346	0.389	0.251	0.881329	preB	AC094217.1		0.00996598	0.484569	0.033	0.287	1	SkMu 1	Chd2
1.2666e-37	2.28932	0.266	0.202	5.0664e-34	N1	Ube2d2		0.000226384	0.618617	0.289	0.293	0.905537	preB	LOC100362980		0	7.45439	0.967	0.127	0	Endo 1	Cdh5
4.21717e-37	0.537749	0.2	0.184	1.68687e-33	N1	St6galnac4		0.000235969	3.46897	0.388	0.183	0.943874	preB	N4bp2l1		0	6.34917	0.934	0.12	0	Endo 1	Flt1
8.0799e-37	0.931137	0.233	0.224	3.23196e-33	N1	Purb		0.000239679	1.48054	0.293	0.251	0.958715	preB	Rnf111		0	6.26074	0.975	0.163	0	Endo 1	Cav1
1.4157e-36	1.17144	0.171	0.225	5.66282e-33	N1	Atg101		0.000275249	3.31532	0.327	0.198	1	preB	Dyrk2		0	6.05454	0.961	0.199	0	Endo 1	Bst2
1.73995e-36	4.68277	0.262	0.188	6.95981e-33	N1	Klhl2		0.000279554	1.952	0.416	0.307	1	preB	Tor1aip1		0	5.60937	0.924	0.136	0	Endo 1	Cxcl12
1.88138e-36	3.99531	0.361	0.223	7.52551e-33	N1	Plin2		0.000279582	5.10009	0.263	0.165	1	preB	Armc5		0	5.23574	0.952	0.127	0	Endo 1	Adgrf5
2.03505e-36	2.67156	0.207	0.15	8.1402e-33	N1	Hsd17b11		0.000287888	1.53079	0.244	0.202	1	preB	Rpp25l		0	4.41569	0.988	0.176	0	Endo 1	Fabp4
2.51089e-36	1.61468	0.17	0.203	1.00436e-32	N1	Slu7		0.000301534	2.10407	0.262	0.192	1	preB	Wdtc1		6.31662e-302	5.12696	0.93	0.17	2.52665e-298	Endo 1	Cavin2
3.12139e-36	0.494338	0.189	0.271	1.24856e-32	N1	Ccm2		0.000390265	1.64572	0.286	0.187	1	preB	Nfat5		1.90002e-299	7.6468	0.916	0.167	7.60008e-296	Endo 1	RT1-T24-4
5.36778e-36	1.86988	0.199	0.172	2.14711e-32	N1	Xrcc1		0.000398842	2.04188	0.037	0.288	1	preB	Dap		3.10141e-293	7.80288	0.917	0.14	1.24056e-289	Endo 1	Cav2
1.21622e-35	2.4574	0.544	0.357	4.86488e-32	N1	Max		0.000431319	2.74339	0.309	0.262	1	preB	Usp3		1.95827e-291	4.76001	0.95	0.191	7.83307e-288	Endo 1	Anxa3
1.38203e-35	2.33793	0.504	0.219	5.52813e-32	N1	Egr1		0.000433348	2.6868	0.252	0.23	1	preB	RGD1307100		1.05953e-289	4.24671	0.919	0.133	4.2381e-286	Endo 1	Emcn
2.39488e-35	1.97518	0.19	0.182	9.57952e-32	N1	Tbc1d23		0.000450053	1.48438	0.22	0.189	1	preB	Atg12		9.89349e-289	5.88066	0.919	0.204	3.9574e-285	Endo 1	Rgcc
5.97602e-35	6.74077	0.203	0.157	2.39041e-31	N1	Igtp		0.000483194	2.65739	0.44	0.182	1	preB	Evl		9.47397e-285	4.28797	0.911	0.156	3.78959e-281	Endo 1	Epas1
6.40315e-35	1.91739	0.173	0.216	2.56126e-31	N1	Mark3		0.00051417	0.983864	0.335	0.196	1	preB	Taf1d		2.15101e-279	8.25265	0.892	0.152	8.60404e-276	Endo 1	Jam2
1.63031e-34	6.87088	0.213	0.195	6.52124e-31	N1	Rnf10		0.000551473	0.759728	0.339	0.165	1	preB	Plxnd1		4.71735e-277	4.92914	0.9	0.137	1.88694e-273	Endo 1	Aqp1
1.66976e-34	6.89851	0.238	0.164	6.67903e-31	N1	Tdrd7		0.000579391	3.82256	0.416	0.205	1	preB	Foxo1		6.45884e-276	7.52674	0.911	0.169	2.58354e-272	Endo 1	Nrp1
1.67605e-34	1.14276	0.232	0.234	6.70419e-31	N1	Rnf44		0.000584618	0.375423	0.315	0.152	1	preB	Grap		3.03365e-273	6.58133	0.866	0.111	1.21346e-269	Endo 1	Kdr
1.96032e-34	2.10168	0.292	0.312	7.84129e-31	N1	Ppp6r1		0.000597343	1.69205	0.232	0.206	1	preB	Dok1		2.08737e-271	3.50982	0.913	0.208	8.34948e-268	Endo 1	Ramp2
3.44148e-34	4.30941	0.225	0.214	1.37659e-30	N1	Mdm2		0.000602266	3.37779	0.271	0.22	1	preB	Nfyc		3.59638e-271	6.3152	0.838	0.116	1.43855e-267	Endo 1	Cyyr1
3.46378e-34	2.17754	0.294	0.287	1.38551e-30	N1	Ddx3x		0.000608564	0.532134	0.424	0.367	1	preB	RT1-CE10		3.27654e-269	3.2131	0.97	0.372	1.31061e-265	Endo 1	Itm2b
5.77123e-34	0.842478	0.089	0.29	2.30849e-30	N1	Numa1		0.000608678	3.07243	0.267	0.212	1	preB	Tmem43		1.10109e-267	2.3515	0.908	0.175	4.40436e-264	Endo 1	Clu
7.32063e-34	1.86222	0.23	0.217	2.92825e-30	N1	Ddx41		0.000612168	2.71062	0.37	0.255	1	preB	Utp3		4.33519e-267	6.82062	0.871	0.162	1.73408e-263	Endo 1	Slc9a3r2
8.79028e-34	2.05305	0.14	0.204	3.51611e-30	N1	Tm2d2		0.000618601	0.56268	0.498	0.273	1	preB	Eef1a1		5.56267e-260	9.93548	0.856	0.152	2.22507e-256	Endo 1	Rnpep
1.14083e-33	1.29863	0.274	0.323	4.56331e-30	N1	Clk1		0.000653821	4.21042	0.327	0.166	1	preB	Serinc5		3.10449e-259	7.26403	0.822	0.111	1.2418e-255	Endo 1	Podxl
1.34677e-33	0.546784	0.101	0.206	5.38708e-30	N1	Cc2d1b		0.00067916	2.02704	0.25	0.159	1	preB	Jakmip1		4.53137e-259	4.7011	0.911	0.264	1.81255e-255	Endo 1	Cavin1
1.47097e-33	0.586391	0.344	0.382	5.8839e-30	N1	Cdkn1b		0.000705541	0.851629	0.253	0.153	1	preB	LOC100174910		2.97961e-258	3.80512	0.97	0.429	1.19184e-254	Endo 1	Tmsb4x
1.74995e-33	0.768429	0.19	0.25	6.99979e-30	N1	Rnpepl1		0.000787634	2.05601	0.284	0.23	1	preB	Trmt1		1.5157e-255	8.81202	0.827	0.147	6.06278e-252	Endo 1	Mgll
2.57691e-33	1.26556	0.186	0.207	1.03076e-29	N1	Vps26b		0.000833693	5.2447	0.333	0.21	1	preB	Kidins220		9.93068e-245	3.79259	0.969	0.476	3.97227e-241	Endo 1	B2m
3.25882e-33	2.63597	0.178	0.194	1.30353e-29	N1	Ino80c		0.000870303	5.21784	0.2	0.18	1	preB	Wdr91		1.28714e-244	2.04156	0.931	0.236	5.14855e-241	Endo 1	Srgn
3.43932e-33	6.59484	0.171	0.203	1.37573e-29	N1	Cnot10		0.000881268	1.47317	0.274	0.219	1	preB	Cul5		3.23188e-244	4.87447	0.897	0.272	1.29275e-240	Endo 1	Ifi27
3.62489e-33	2.06464	0.128	0.184	1.44995e-29	N1	Pmm2		0.000904412	0.711715	0.259	0.226	1	preB	Ddx41		8.85536e-244	5.69634	0.839	0.153	3.54214e-240	Endo 1	Egfl7
3.98139e-33	4.01446	0.292	0.275	1.59255e-29	N1	Hist1h2ao.2		0.000918098	4.66376	0.226	0.222	1	preB	Agpat1		6.67045e-243	2.61398	0.92	0.29	2.66818e-239	Endo 1	Cd81
4.84396e-33	1.91339	0.22	0.175	1.93758e-29	N1	Btbd10		0.000958067	4.94183	0.27	0.166	1	preB	Mapk1ip1		9.71881e-241	6.42867	0.796	0.108	3.88753e-237	Endo 1	Gpihbp1
5.5605e-33	1.49376	0.171	0.201	2.2242e-29	N1	Vta1		0.00100143	2.17508	0.425	0.177	1	preB	Atad1		1.43651e-240	8.29741	0.835	0.169	5.74603e-237	Endo 1	Tspan13
7.61249e-33	1.11786	0.227	0.226	3.045e-29	N1	Eif4e3		0.00109584	2.1734	0.309	0.229	1	preB	Strn3		2.5265e-238	8.42759	0.877	0.21	1.0106e-234	Endo 1	Gstp1
1.07301e-32	1.63946	0.26	0.199	4.29202e-29	N1	Tle4		0.00114886	1.82861	0.406	0.254	1	preB	Zfp36l1		1.55739e-237	4.62435	0.92	0.344	6.22955e-234	Endo 1	RT1-CE4
1.80718e-32	0.654929	0.297	0.341	7.22871e-29	N1	Lrrfip1		0.00125477	1.65252	0.483	0.27	1	preB	Ddx39b		2.55738e-237	5.95509	0.777	0.117	1.02295e-233	Endo 1	Adgrg1
1.98047e-32	0.661098	0.2	0.252	7.92188e-29	N1	Sh2d3c		0.00127333	2.47203	0.253	0.219	1	preB	Faf2		1.27374e-235	5.71457	0.78	0.117	5.09495e-232	Endo 1	Sox17
2.23901e-32	0.573499	0.251	0.329	8.95606e-29	N1	Crebrf		0.00128379	5.33152	0.38	0.211	1	preB	Trim41		1.75695e-235	3.85343	0.825	0.154	7.02778e-232	Endo 1	Rtn1
2.25282e-32	2.02782	0.21	0.083	9.01127e-29	N1	Sfxn5		0.00137939	2.16567	0.26	0.187	1	preB	Helz		5.51516e-235	4.61787	0.825	0.142	2.20606e-231	Endo 1	Esam
2.91084e-32	2.26464	0.239	0.187	1.16433e-28	N1	Ccdc174		0.00140051	1.30766	0.311	0.205	1	preB	LOC103694082		1.01364e-230	5.59991	0.772	0.136	4.05457e-227	Endo 1	Clic5
3.07885e-32	1.18011	0.118	0.239	1.23154e-28	N1	Secisbp2l		0.00144662	1.2432	0.204	0.225	1	preB	Zbtb8os		7.02016e-230	6.59135	0.793	0.089	2.80807e-226	Endo 1	Ca4
4.50359e-32	1.41782	0.262	0.231	1.80144e-28	N1	Rab6a		0.0014473	2.82464	0.164	0.256	1	preB	Rab5b		1.3056e-227	5.11532	0.793	0.141	5.22241e-224	Endo 1	Upp1
5.08262e-32	0.698345	0.314	0.328	2.03305e-28	N1	Stag2		0.00148029	3.65078	0.287	0.254	1	preB	Nkap		2.33583e-226	5.18301	0.842	0.172	9.34331e-223	Endo 1	RT1-T24-3
6.31159e-32	0.768504	0.247	0.313	2.52463e-28	N1	Cyb5a		0.00152919	1.25687	0.248	0.208	1	preB	Tmem80		4.10649e-225	5.60176	0.807	0.164	1.64259e-221	Endo 1	AC141102.1
6.40573e-32	7.26402	0.175	0.201	2.56229e-28	N1	Prpf18		0.00167214	2.16856	0.227	0.276	1	preB	Wipf1		5.2128e-219	4.59452	0.807	0.22	2.08512e-215	Endo 1	Hspb1
8.97253e-32	3.91961	0.547	0.323	3.58901e-28	N1	Cklf		0.00180401	1.45071	0.355	0.211	1	preB	Tp53		2.17957e-214	6.17603	0.725	0.104	8.71828e-211	Endo 1	Ptprb
1.01601e-31	1.18155	0.318	0.358	4.06404e-28	N1	Ptpn18		0.00181102	0.465361	0.164	0.178	1	preB	Tusc2		6.02211e-210	1.83471	0.824	0.178	2.40884e-206	Endo 1	Stmn1
1.19051e-31	0.408195	0.265	0.2	4.76205e-28	N1	Pxn		0.00203379	4.00076	0.216	0.209	1	preB	Tet2		1.42958e-205	3.18382	0.735	0.116	5.71831e-202	Endo 1	Mmrn2
1.3863e-31	1.26478	0.099	0.276	5.5452e-28	N1	Chd8		0.00210942	4.02672	0.368	0.201	1	preB	Mfng		1.5189e-204	4.54235	0.724	0.126	6.07559e-201	Endo 1	Nrarp
1.61847e-31	1.95498	0.186	0.175	6.47389e-28	N1	Bet1l		0.00216491	2.79592	0.22	0.16	1	preB	Ddx10		1.93803e-202	4.77027	0.702	0.107	7.75211e-199	Endo 1	Adgrl4
2.70643e-31	1.68817	0.166	0.226	1.08257e-27	N1	Psme4		0.00222438	4.23097	0.204	0.156	1	preB	Epm2aip1		6.14449e-202	4.87866	0.811	0.222	2.4578e-198	Endo 1	Eng
2.75761e-31	1.75811	0.109	0.225	1.10304e-27	N1	Vps35		0.0022381	1.42328	0.364	0.214	1	preB	Idh2		1.60892e-200	5.64671	0.722	0.134	6.4357e-197	Endo 1	Rasip1
2.92462e-31	1.69121	0.199	0.166	1.16985e-27	N1	Lysmd3		0.00224128	5.61091	0.225	0.198	1	preB	Kdm3a		1.5391e-198	8.44862	0.774	0.182	6.1564e-195	Endo 1	Tjp1
5.02333e-31	0.407453	0.182	0.198	2.00933e-27	N1	Phf1		0.00253299	2.83463	0.255	0.201	1	preB	Apaf1		2.5228e-198	8.40842	0.683	0.106	1.00912e-194	Endo 1	Cmtm8
5.05541e-31	0.471589	0.089	0.228	2.02217e-27	N1	Med21		0.00263391	4.36816	0.22	0.181	1	preB	Hmgxb4		5.55362e-197	5.90456	0.763	0.132	2.22145e-193	Endo 1	Id1
7.16132e-31	2.00045	0.489	0.37	2.86453e-27	N1	Akap13		0.00264398	2.83492	0.29	0.195	1	preB	Trmt10a		7.49145e-197	3.74511	0.699	0.107	2.99658e-193	Endo 1	RGD1310587
7.52546e-31	0.257941	0.149	0.187	3.01019e-27	N1	Crbn		0.00274019	4.15152	0.255	0.197	1	preB	Med12		2.46854e-195	2.69192	0.839	0.277	9.87418e-192	Endo 1	Cltb
9.28395e-31	1.07791	0.19	0.217	3.71358e-27	N1	Camk2g		0.00320827	2.65413	0.321	0.181	1	preB	Mef2d		4.62915e-194	3.18991	0.755	0.151	1.85166e-190	Endo 1	Bcam
1.21838e-30	2.79319	0.28	0.172	4.87353e-27	N1	Fcho2		0.00324688	4.74622	0.256	0.198	1	preB	Tlk2		2.39554e-192	6.35866	0.732	0.157	9.58217e-189	Endo 1	Itga6
1.24937e-30	1.8391	0.336	0.215	4.99748e-27	N1	LOC100359539		0.00332118	3.33659	0.243	0.182	1	preB	Csnk1e		1.86323e-191	4.61777	0.71	0.116	7.4529e-188	Endo 1	Tinagl1
1.60182e-30	2.31075	0.238	0.203	6.4073e-27	N1	Acox1		0.00332612	2.62285	0.295	0.191	1	preB	Fbxo8		3.21615e-188	1.06069	0.874	0.298	1.28646e-184	Endo 1	Myl12a
2.33442e-30	5.57691	0.232	0.164	9.33768e-27	N1	Cd274		0.00334005	1.58562	0.319	0.223	1	preB	Rbbp6		1.69348e-187	5.24068	0.741	0.183	6.77391e-184	Endo 1	Kitlg
2.36058e-30	1.09755	0.211	0.242	9.44234e-27	N1	Safb		0.00353942	2.67297	0.26	0.17	1	preB	Ccdc50		2.61587e-186	0.504723	0.891	0.265	1.04635e-182	Endo 1	Igfbp7
2.39776e-30	2.54379	0.232	0.152	9.59103e-27	N1	Cspp1		0.00357568	2.95008	0.439	0.249	1	preB	Srsf6		2.64552e-186	2.78873	0.827	0.317	1.05821e-182	Endo 1	Cavin3
2.40576e-30	0.629193	0.224	0.269	9.62304e-27	N1	Szrd1		0.00373358	4.20231	0.226	0.151	1	preB	Slc17a9		9.3216e-186	4.94595	0.755	0.189	3.72864e-182	Endo 1	Cd320
2.56812e-30	0.924943	0.311	0.361	1.02725e-26	N1	Gpbp1		0.00393376	3.99438	0.261	0.2	1	preB	Pdlim2		1.10138e-185	6.42308	0.691	0.122	4.40553e-182	Endo 1	Car2
3.01294e-30	2.57587	0.229	0.172	1.20517e-26	N1	Dusp18		0.00414452	1.59141	0.217	0.239	1	preB	Eloa		5.13566e-184	4.59859	0.855	0.277	2.05426e-180	Endo 1	Icam2
3.54353e-30	1.23803	0.193	0.249	1.41741e-26	N1	Fbxw2		0.00415727	1.58185	0.189	0.172	1	preB	Ankzf1		2.17999e-183	1.21771	0.81	0.244	8.71996e-180	Endo 1	S100a16
5.01244e-30	3.38678	0.299	0.242	2.00498e-26	N1	Gon7		0.00439449	3.18983	0.342	0.186	1	preB	Pex6		1.32969e-182	3.82095	0.71	0.154	5.31876e-179	Endo 1	Rflnb
1.08934e-29	0.475954	0.444	0.303	4.35736e-26	N1	Map4k1		0.00450926	5.13314	0.284	0.184	1	preB	Tpcn1		4.64544e-179	4.71269	0.652	0.089	1.85817e-175	Endo 1	Gimap4
1.26152e-29	1.70367	0.156	0.288	5.04609e-26	N1	Ubtf		0.00484617	1.62994	0.252	0.189	1	preB	Asxl1		1.10361e-177	6.46728	0.858	0.343	4.41445e-174	Endo 1	Ifitm2
2.04541e-29	1.99395	0.175	0.164	8.18164e-26	N1	Inpp5k		0.00524551	1.24268	0.299	0.241	1	preB	Ppp1r11		5.04205e-177	5.51799	0.73	0.165	2.01682e-173	Endo 1	S1pr1
2.31583e-29	1.5049	0.187	0.183	9.26332e-26	N1	Bnip2		0.00525422	1.35246	0.292	0.185	1	preB	C1galt1		5.6305e-176	6.23546	0.735	0.183	2.2522e-172	Endo 1	Tie1
3.01556e-29	1.59475	0.165	0.191	1.20622e-25	N1	Uchl5		0.0052881	0.941812	0.341	0.28	1	preB	Mef2a		5.10211e-175	3.57195	0.725	0.16	2.04085e-171	Endo 1	Tspan12
3.21992e-29	2.24661	0.56	0.343	1.28797e-25	N1	Vsir		0.00530889	0.861332	0.303	0.188	1	preB	Rest		2.05347e-172	5.71203	0.83	0.274	8.21388e-169	Endo 1	Clec2g
5.52177e-29	1.5292	0.183	0.188	2.20871e-25	N1	Fbh1		0.00536859	3.2303	0.343	0.123	1	preB	Gimap6		1.01517e-171	8.46501	0.727	0.153	4.06067e-168	Endo 1	Tmem88
9.13913e-29	1.30451	0.242	0.262	3.65565e-25	N1	LOC103690002		0.00635588	1.29365	0.324	0.208	1	preB	Tspan3		3.5999e-171	4.86264	0.828	0.287	1.43996e-167	Endo 1	Cd59
1.37648e-28	2.72894	0.185	0.237	5.50594e-25	N1	Gdi1		0.00680447	4.25016	0.212	0.211	1	preB	Secisbp2l		2.70881e-170	2.70625	0.836	0.263	1.08352e-166	Endo 1	Crip2
1.67964e-28	1.7825	0.123	0.238	6.71857e-25	N1	Gtf2b		0.00698951	2.62312	0.35	0.153	1	preB	Arl5a		1.92455e-165	2.73336	0.783	0.255	7.69818e-162	Endo 1	Fabp5
3.47674e-28	3.17717	0.196	0.203	1.3907e-24	N1	Ddx52		0.00726517	3.34685	0.221	0.175	1	preB	Ccdc112		1.3515e-163	6.14779	0.643	0.116	5.406e-160	Endo 1	Cyp4b1
3.50559e-28	2.8206	0.206	0.196	1.40224e-24	N1	Med7		0.00749736	5.76507	0.328	0.218	1	preB	Esco1		1.45789e-158	3.35424	0.688	0.149	5.83156e-155	Endo 1	Clec14a
3.8197e-28	1.30217	0.144	0.237	1.52788e-24	N1	Sh3gl1		0.00761913	3.78936	0.354	0.137	1	preB	Fryl		1.45403e-157	1.54206	0.814	0.298	5.81613e-154	Endo 1	Map1lc3a
6.32367e-28	3.94293	0.538	0.313	2.52947e-24	N1	Rnf167		0.00767308	1.20144	0.361	0.233	1	preB	Mgat1		1.11081e-154	4.91579	0.683	0.152	4.44325e-151	Endo 1	Tcim
6.7115e-28	1.91219	0.41	0.346	2.6846e-24	N1	Cir1		0.00786521	0.306655	0.33	0.239	1	preB	Nfyb		2.01736e-154	4.86865	0.665	0.172	8.06946e-151	Endo 1	Dock9
7.63165e-28	3.04165	0.531	0.335	3.05266e-24	N1	Zyx		0.00805065	4.46999	0.455	0.246	1	preB	Unc119b		2.24528e-154	0.553181	0.897	0.389	8.98112e-151	Endo 1	Calm1
1.06439e-27	2.27311	0.215	0.156	4.25758e-24	N1	Hspa13		0.00819652	7.07271	0.368	0.19	1	preB	Dido1		1.06657e-151	7.08277	0.613	0.104	4.26626e-148	Endo 1	Itga1
1.44343e-27	3.00766	0.272	0.174	5.77374e-24	N1	Dtx3l		0.00911229	1.9189	0.318	0.195	1	preB	Ireb2		1.43195e-151	6.10574	0.643	0.178	5.72782e-148	Endo 1	Mpzl1
1.72441e-27	2.25229	0.23	0.157	6.89764e-24	N1	Adrb2		0.00999807	2.3522	0.265	0.226	1	preB	Tra2a		2.53016e-150	6.78809	0.573	0.12	1.01206e-146	Endo 1	Gimap5
2.16073e-27	3.15653	0.2	0.181	8.64293e-24	N1	Lamtor3		0	10.6291	0.918	0.291	0	B	Fcmr		4.0802e-150	4.60288	0.627	0.121	1.63208e-146	Endo 1	Calhm5
2.50229e-27	6.36244	0.357	0.246	1.00092e-23	N1	Eva1b		0	5.70485	0.954	0.269	0	B	Cd79b		1.07493e-149	2.52139	0.637	0.167	4.2997e-146	Endo 1	Mgst2
3.04976e-27	5.1904	0.299	0.261	1.2199e-23	N1	Flot2		0	3.56827	0.953	0.2	0	B	AABR07060872.1		1.57909e-149	2.09777	0.732	0.211	6.31637e-146	Endo 1	Ets1
3.63109e-27	0.661974	0.2	0.225	1.45243e-23	N1	Trappc6b		0	3.3918	0.881	0.126	0	B	Cd74		6.41139e-149	6.33669	0.721	0.206	2.56456e-145	Endo 1	Pim3
7.14493e-27	6.19785	0.201	0.208	2.85797e-23	N1	Dnttip1		0	3.09548	0.94	0.239	0	B	Ighm		4.48382e-147	2.70357	0.722	0.244	1.79353e-143	Endo 1	Id3
7.67821e-27	3.19295	0.334	0.24	3.07129e-23	N1	Triobp		0	2.32838	0.889	0.171	0	B	AABR07034739.1		3.61766e-146	4.93552	0.782	0.266	1.44706e-142	Endo 1	RT1-S3
7.70586e-27	1.04609	0.499	0.347	3.08234e-23	N1	Hmgn2		2.06939e-298	6.34346	0.833	0.228	8.27758e-295	B	RT1-Db1		5.81655e-145	2.15893	0.856	0.351	2.32662e-141	Endo 1	Ifitm3
8.91656e-27	1.70478	0.133	0.211	3.56662e-23	N1	Dda1		7.50882e-261	1.55179	0.906	0.362	3.00353e-257	B	Rps27		8.00558e-145	7.15002	0.554	0.11	3.20223e-141	Endo 1	Fam89a
1.0747e-26	2.0257	0.24	0.185	4.29879e-23	N1	Ccdc97		4.89433e-259	9.15643	0.819	0.353	1.95773e-255	B	Cd37		2.24036e-144	6.96962	0.552	0.103	8.96146e-141	Endo 1	Ushbp1
1.56213e-26	0.58625	0.243	0.169	6.2485e-23	N1	Med31		1.6039e-240	5.03212	0.821	0.209	6.41559e-237	B	Ptprcap		3.3194e-143	4.82471	0.557	0.141	1.32776e-139	Endo 1	Erg
2.61932e-26	3.84998	0.319	0.203	1.04773e-22	N1	Rnasel		4.87287e-232	1.71527	0.552	0.142	1.94915e-228	B	Cnr2		8.67994e-143	8.45466	0.666	0.19	3.47198e-139	Endo 1	Plcb4
3.67578e-26	2.27807	0.526	0.292	1.47031e-22	N1	Eif4ebp1		4.91703e-228	1.24592	0.877	0.354	1.96681e-224	B	Btg1		3.65104e-142	5.85226	0.552	0.094	1.46042e-138	Endo 1	Nos3
3.84928e-26	1.93763	0.155	0.146	1.53971e-22	N1	Emc2		1.1615e-212	5.85119	0.752	0.272	4.64601e-209	B	RT1-Da		8.33472e-142	3.51281	0.657	0.153	3.33389e-138	Endo 1	F11r
4.46289e-26	0.58255	0.11	0.169	1.78515e-22	N1	Kat8		8.07646e-211	3.1436	0.765	0.13	3.23058e-207	B	Ifi30		2.75242e-141	5.93056	0.582	0.134	1.10097e-137	Endo 1	Myo10
5.64094e-26	1.48395	0.166	0.191	2.25638e-22	N1	Dnajb1		5.45889e-210	6.15536	0.818	0.373	2.18355e-206	B	Ptpn6		1.7777e-140	5.12722	0.75	0.254	7.1108e-137	Endo 1	Tcf4
9.11745e-26	2.19174	0.171	0.137	3.64698e-22	N1	Atp7a		9.02925e-209	5.1509	0.805	0.278	3.6117e-205	B	Cd69		2.89004e-139	4.29303	0.725	0.243	1.15602e-135	Endo 1	Ehd2
9.19884e-26	1.95176	0.145	0.179	3.67954e-22	N1	Oxsr1		7.29808e-203	2.73463	0.612	0.186	2.91923e-199	B	Bcl3		2.02338e-136	6.86461	0.613	0.176	8.09352e-133	Endo 1	Lpar6
1.00936e-25	2.12737	0.182	0.314	4.03743e-22	N1	Ing1		9.94941e-203	0.976569	0.904	0.385	3.97977e-199	B	Rps14		6.79823e-135	2.04414	0.554	0.125	2.71929e-131	Endo 1	Ecscr
1.03483e-25	7.02885	0.407	0.271	4.13932e-22	N1	Clec4e		6.90506e-188	4.3298	0.785	0.246	2.76202e-184	B	Arpc5l		1.73721e-134	3.58837	0.733	0.266	6.94883e-131	Endo 1	Rras
1.04177e-25	2.25596	0.208	0.175	4.16709e-22	N1	Pttg1ip		1.43355e-181	4.15935	0.739	0.162	5.73419e-178	B	Cyb561a3		2.37072e-134	4.34322	0.777	0.229	9.48289e-131	Endo 1	Slc28a2
1.32395e-25	0.867665	0.172	0.127	5.29579e-22	N1	Arhgap26		1.42276e-178	1.10838	0.461	0.093	5.69102e-175	B	AABR07004228.1		1.28379e-132	4.40765	0.69	0.191	5.13517e-129	Endo 1	Cdh13
1.43184e-25	6.74575	0.2	0.156	5.72735e-22	N1	Aftph		4.10008e-174	9.57686	0.732	0.211	1.64003e-170	B	Tnfrsf13c		1.04125e-131	6.60122	0.599	0.16	4.16501e-128	Endo 1	Rasgrp3
1.5419e-25	0.524521	0.217	0.188	6.16761e-22	N1	LOC294154		1.13006e-172	6.04455	0.592	0.151	4.52022e-169	B	Trim14		1.41402e-130	1.6223	0.702	0.195	5.65609e-127	Endo 1	Thbd
1.95596e-25	1.89678	0.276	0.173	7.82384e-22	N1	Pik3r5		5.19574e-171	4.14264	0.763	0.231	2.07829e-167	B	AABR07002700.1		2.8561e-128	8.24274	0.546	0.096	1.14244e-124	Endo 1	Tspan8
2.09119e-25	0.870993	0.145	0.265	8.36475e-22	N1	Hnrnpul2		2.41802e-168	6.93104	0.758	0.204	9.67206e-165	B	Ppdpf		3.5839e-128	4.49931	0.616	0.183	1.43356e-124	Endo 1	Eepd1
2.41287e-25	2.08946	0.248	0.197	9.65147e-22	N1	Baz2b		4.26047e-162	1.69197	0.729	0.308	1.70419e-158	B	Cnbp		4.9434e-127	7.76458	0.526	0.106	1.97736e-123	Endo 1	Gimap9
2.78567e-25	2.80678	0.261	0.237	1.11427e-21	N1	Azin1		6.98153e-159	1.25624	0.776	0.323	2.79261e-155	B	Rpl35		7.40769e-127	1.22377	0.813	0.358	2.96307e-123	Endo 1	RT1-A2
3.69043e-25	0.84927	0.521	0.322	1.47617e-21	N1	Ptms		1.29356e-157	2.87309	0.756	0.282	5.17423e-154	B	Rps11		4.88282e-126	8.67508	0.601	0.135	1.95313e-122	Endo 1	Tmem204
7.2351e-25	1.75289	0.171	0.206	2.89404e-21	N1	Mettl6		1.65941e-154	6.19045	0.702	0.206	6.63765e-151	B	Pou2f2		2.29366e-125	5.27877	0.585	0.163	9.17464e-122	Endo 1	Cd200
8.18361e-25	2.49138	0.378	0.278	3.27344e-21	N1	Plp2		2.69179e-154	0.519133	0.119	0.202	1.07672e-150	B	Myb		8.16038e-125	5.4153	0.491	0.099	3.26415e-121	Endo 1	Sox18
8.91973e-25	0.322666	0.186	0.185	3.56789e-21	N1	Ap3s1		6.09273e-151	5.50545	0.421	0.08	2.43709e-147	B	Ccnd2		3.75006e-124	4.29167	0.68	0.213	1.50002e-120	Endo 1	Plk2
1.07134e-24	0.799498	0.23	0.272	4.28536e-21	N1	Sipa1		8.15003e-149	1.97572	0.568	0.224	3.26001e-145	B	Susd3		3.98065e-124	7.1965	0.54	0.136	1.59226e-120	Endo 1	Palmd
1.19378e-24	1.46328	0.201	0.206	4.77514e-21	N1	Ppip5k1		4.79943e-144	5.08925	0.499	0.128	1.91977e-140	B	Zfp105		1.94703e-122	2.24461	0.693	0.247	7.7881e-119	Endo 1	Ece1
1.28655e-24	1.00329	0.241	0.192	5.14619e-21	N1	Slbp		9.43045e-144	0.785306	0.521	0.166	3.77218e-140	B	Unc45a		1.38097e-121	5.9552	0.515	0.113	5.52388e-118	Endo 1	Kank3
1.46821e-24	3.13536	0.534	0.25	5.87284e-21	N1	Igsf6		5.16129e-143	4.39871	0.513	0.135	2.06452e-139	B	Scamp4		2.81436e-120	4.62416	0.66	0.217	1.12575e-116	Endo 1	Cdc42ep3
2.25059e-24	1.24402	0.206	0.176	9.00236e-21	N1	Fem1c		1.93258e-142	0.560067	0.493	0.086	7.7303e-139	B	AABR07034636.1		3.15501e-120	4.41174	0.569	0.137	1.262e-116	Endo 1	Rgs16
2.26583e-24	1.97867	0.234	0.192	9.06333e-21	N1	Synj1		2.81925e-140	2.93483	0.468	0.198	1.1277e-136	B	Zc3h12a		1.51414e-119	6.78565	0.52	0.132	6.05657e-116	Endo 1	Myct1
2.43575e-24	0.299378	0.14	0.228	9.74298e-21	N1	Neurl3		7.90609e-138	2.18039	0.735	0.358	3.16244e-134	B	Msn		2.88428e-119	5.95052	0.563	0.156	1.15371e-115	Endo 1	Apol3
2.71587e-24	1.42973	0.13	0.241	1.08635e-20	N1	Smarcd2		2.32952e-136	1.08608	0.475	0.217	9.31809e-133	B	Fgd3		3.30529e-119	6.70275	0.487	0.098	1.32212e-115	Endo 1	Dgke
2.81063e-24	1.58998	0.183	0.202	1.12425e-20	N1	Tpgs2		3.56087e-131	5.17826	0.489	0.142	1.42435e-127	B	Togaram1		5.35696e-117	2.42234	0.718	0.262	2.14278e-113	Endo 1	Pdlim1
9.60368e-24	2.25237	0.294	0.216	3.84147e-20	N1	Ccl3		9.04589e-131	0.882767	0.461	0.153	3.61836e-127	B	Cbl		1.25716e-116	7.19892	0.495	0.08	5.02863e-113	Endo 1	Aplnr
1.68671e-23	1.20309	0.203	0.161	6.74685e-20	N1	Ccdc90b		1.13415e-125	0.778279	0.671	0.316	4.53661e-122	B	Zfp706		3.53718e-116	7.45917	0.468	0.093	1.41487e-112	Endo 1	AABR07001389.1
1.99701e-23	1.00099	0.138	0.173	7.98805e-20	N1	Atp6v1a		1.50349e-123	2.77025	0.633	0.325	6.01396e-120	B	Dbnl		5.63519e-115	6.77235	0.479	0.104	2.25408e-111	Endo 1	Bcl6b
4.26591e-23	0.403332	0.178	0.175	1.70636e-19	N1	Camta2		1.5393e-123	5.73085	0.663	0.24	6.1572e-120	B	RT1-Ba		1.24881e-114	2.40435	0.782	0.321	4.99522e-111	Endo 1	RT1-CE5
4.88841e-23	1.13888	0.201	0.196	1.95536e-19	N1	Cgrrf1		1.77672e-123	1.35597	0.484	0.157	7.10688e-120	B	AABR07049755.1		3.62747e-114	2.03162	0.68	0.24	1.45099e-110	Endo 1	Col4a1
5.05921e-23	3.47153	0.145	0.189	2.02369e-19	N1	Gak		2.6587e-123	3.34015	0.502	0.193	1.06348e-119	B	Pdlim7		1.49755e-113	4.47225	0.527	0.113	5.99019e-110	Endo 1	Pde2a
9.66357e-23	2.10933	0.186	0.163	3.86543e-19	N1	Stxbp2		1.47545e-118	2.11484	0.493	0.193	5.9018e-115	B	Sde2		4.65018e-112	4.81415	0.652	0.228	1.86007e-108	Endo 1	Ier5l
1.34209e-22	3.21907	0.323	0.223	5.36837e-19	N1	Vmp1		9.90749e-117	1.50949	0.489	0.166	3.96299e-113	B	Ttc5		4.05523e-109	2.9858	0.691	0.292	1.62209e-105	Endo 1	Btg2
1.64079e-22	2.22708	0.172	0.214	6.56315e-19	N1	Yipf3		2.53624e-116	5.29054	0.688	0.223	1.0145e-112	B	Cd72		4.10404e-108	1.06654	0.583	0.162	1.64162e-104	Endo 1	Lrg1
1.88379e-22	0.888126	0.182	0.18	7.53517e-19	N1	Rbm18		3.35023e-116	4.25422	0.452	0.178	1.34009e-112	B	Terf2ip		8.74669e-108	2.41951	0.749	0.291	3.49868e-104	Endo 1	Aplp2
1.92615e-22	1.26795	0.127	0.159	7.7046e-19	N1	Spart		7.34637e-116	3.03865	0.374	0.19	2.93855e-112	B	RT1-S3		1.30225e-107	1.21849	0.774	0.352	5.20901e-104	Endo 1	Psme1
2.65703e-22	1.72767	0.224	0.221	1.06281e-18	N1	Rnf181		2.38252e-115	1.70779	0.464	0.18	9.5301e-112	B	Pes1		1.54048e-107	1.42209	0.775	0.354	6.16193e-104	Endo 1	H3f3b
2.874e-22	4.50242	0.182	0.295	1.1496e-18	N1	Utp3		1.19183e-114	0.518921	0.729	0.363	4.76731e-111	B	Rpl29		6.01766e-106	1.95126	0.785	0.377	2.40706e-102	Endo 1	Cd48
2.90323e-22	1.84969	0.21	0.219	1.16129e-18	N1	Col4a3bp		1.93626e-113	2.43413	0.431	0.172	7.74505e-110	B	Rnf216		6.72193e-105	3.72727	0.479	0.1	2.68877e-101	Endo 1	Lipe
3.35837e-22	0.843487	0.181	0.159	1.34335e-18	N1	Rap1b		3.08066e-113	3.01269	0.459	0.151	1.23227e-109	B	Papolg		1.48994e-104	4.92984	0.52	0.15	5.95976e-101	Endo 1	Akap2
7.34935e-22	3.9006	0.413	0.292	2.93974e-18	N1	Jmjd1c		4.70068e-113	2.24247	0.487	0.228	1.88027e-109	B	Ubxn6		1.58231e-102	3.61068	0.588	0.177	6.32924e-99	Endo 1	Tek
7.8213e-22	0.772184	0.235	0.205	3.12852e-18	N1	E2f2		8.90015e-113	2.06705	0.434	0.154	3.56006e-109	B	Tnfrsf26		1.8978e-102	3.49612	0.607	0.192	7.59119e-99	Endo 1	Uaca
8.20079e-22	4.86946	0.174	0.178	3.28032e-18	N1	Pcnp		1.25767e-112	1.24396	0.703	0.326	5.0307e-109	B	Eif3f		3.14811e-101	5.59752	0.47	0.13	1.25924e-97	Endo 1	Efna1
1.11761e-21	1.31333	0.218	0.188	4.47043e-18	N1	Shc1		1.52645e-112	2.85	0.434	0.22	6.10581e-109	B	Hebp2		3.87309e-100	4.69451	0.732	0.334	1.54924e-96	Endo 1	Ctsl
1.11847e-21	0.956254	0.182	0.271	4.4739e-18	N1	LOC102556337		1.85995e-110	0.775439	0.701	0.303	7.43981e-107	B	Rpl7		5.67617e-99	4.4608	0.476	0.128	2.27047e-95	Endo 1	Mfng
1.36374e-21	5.71908	0.152	0.147	5.45496e-18	N1	Isyna1		2.28367e-110	2.03621	0.741	0.405	9.13466e-107	B	Cd53		1.97454e-98	4.2417	0.621	0.246	7.89817e-95	Endo 1	Chmp2b
1.83062e-21	0.851546	0.092	0.234	7.32247e-18	N1	Tmem170a		3.49422e-109	4.29649	0.499	0.211	1.39769e-105	B	Ocel1		2.90843e-98	2.78779	0.69	0.284	1.16337e-94	Endo 1	AABR07029581.1
1.84936e-21	0.294665	0.166	0.181	7.39744e-18	N1	Phf21a		7.70851e-109	1.91586	0.679	0.123	3.0834e-105	B	AABR07034739.3		1.39149e-97	6.19206	0.448	0.13	5.56594e-94	Endo 1	Sh2d3c
2.15949e-21	3.7539	0.344	0.294	8.63795e-18	N1	Irf1		2.22365e-108	1.02456	0.703	0.353	8.8946e-105	B	Rpl37		4.07764e-97	5.14895	0.476	0.107	1.63106e-93	Endo 1	Pdgfb
2.23561e-21	1.9278	0.2	0.251	8.94244e-18	N1	Tbc1d15		1.34099e-107	4.0957	0.08	0.17	5.36394e-104	B	Gsto1		7.55068e-97	1.07257	0.813	0.45	3.02027e-93	Endo 1	Tagln2
2.3619e-21	1.93255	0.147	0.21	9.44759e-18	N1	Fam192a		3.44205e-107	0.403798	0.388	0.183	1.37682e-103	B	Pias4		3.17107e-95	2.94977	0.629	0.26	1.26843e-91	Endo 1	Tmem205
4.51257e-21	0.637148	0.155	0.181	1.80503e-17	N1	Orai3		7.1648e-107	1.30612	0.403	0.132	2.86592e-103	B	Ppp2r1b		4.57001e-94	1.17348	0.747	0.347	1.828e-90	Endo 1	Myl12b
4.98076e-21	0.853709	0.263	0.259	1.9923e-17	N1	Actg1		3.03797e-105	2.65278	0.457	0.196	1.21519e-101	B	Gga1		8.77674e-94	1.65371	0.708	0.335	3.5107e-90	Endo 1	Jun
5.62619e-21	0.255079	0.162	0.167	2.25047e-17	N1	G6pd		4.36006e-105	0.57204	0.675	0.349	1.74402e-101	B	Rps24		1.79611e-92	5.06807	0.415	0.113	7.18444e-89	Endo 1	Rnf125
7.02434e-21	2.46668	0.233	0.174	2.80974e-17	N1	B4galt3		1.35346e-104	0.335296	0.679	0.355	5.41384e-101	B	Rpsa		1.94298e-92	1.21542	0.775	0.399	7.77191e-89	Endo 1	Sdcbp
8.48769e-21	1.15366	0.407	0.389	3.39508e-17	N1	Atf4		3.44619e-104	2.46529	0.192	0.219	1.37847e-100	B	Ano6		3.48784e-92	1.17828	0.736	0.316	1.39514e-88	Endo 1	Msn
9.8299e-21	0.902243	0.211	0.272	3.93196e-17	N1	Pkn1		3.00508e-103	3.364	0.498	0.066	1.20203e-99	B	Ccl17		4.03152e-92	3.42731	0.487	0.123	1.61261e-88	Endo 1	AC099444.2
1.33668e-20	6.2822	0.134	0.174	5.34673e-17	N1	Polg2		4.05177e-103	4.84326	0.441	0.129	1.62071e-99	B	Fgfr1op		7.38026e-92	6.60808	0.388	0.102	2.9521e-88	Endo 1	Dach1
1.89503e-20	0.253271	0.304	0.309	7.58013e-17	N1	Riok3		1.85926e-102	0.800318	0.183	0.238	7.43705e-99	B	Neil1		4.12011e-91	5.30976	0.7	0.319	1.64804e-87	Endo 1	Sertad1
2.24628e-20	1.85918	0.335	0.286	8.98511e-17	N1	Rab10		2.31385e-102	0.552934	0.581	0.314	9.25542e-99	B	Stk17b		6.97607e-91	1.75057	0.697	0.307	2.79043e-87	Endo 1	Fkbp1a
2.28272e-20	0.416218	0.115	0.204	9.13089e-17	N1	Tm9sf3		3.10375e-102	1.94737	0.336	0.198	1.2415e-98	B	Klf6		1.01559e-90	3.42494	0.404	0.098	4.06237e-87	Endo 1	Shroom4
2.53873e-20	2.40382	0.228	0.16	1.01549e-16	N1	Dcaf12		6.53269e-102	3.37412	0.584	0.146	2.61308e-98	B	Pxdc1		4.11821e-90	2.70464	0.741	0.354	1.64728e-86	Endo 1	Atp5if1
3.28257e-20	0.963156	0.247	0.346	1.31303e-16	N1	Cdc5l		9.78651e-102	1.10673	0.428	0.181	3.9146e-98	B	Tug1		5.99941e-90	3.95069	0.582	0.199	2.39976e-86	Endo 1	Ifit2
4.47312e-20	0.73017	0.254	0.355	1.78925e-16	N1	Hp1bp3		4.55472e-101	2.58413	0.689	0.221	1.82189e-97	B	Spib		6.82758e-90	1.82068	0.661	0.247	2.73103e-86	Endo 1	Dhrs3
7.58001e-20	6.79712	0.241	0.191	3.032e-16	N1	Adam17		6.46837e-101	1.36267	0.433	0.161	2.58735e-97	B	Zfp236		1.17613e-89	0.951556	0.746	0.377	4.70451e-86	Endo 1	Prdx1
8.49943e-20	1.01407	0.156	0.129	3.39977e-16	N1	Mapkapk3		2.64098e-100	0.952913	0.422	0.165	1.05639e-96	B	Cdadc1		1.25628e-89	4.07323	0.668	0.293	5.02512e-86	Endo 1	Sptbn1
8.59561e-20	2.8272	0.352	0.17	3.43824e-16	N1	Tmem268		3.92915e-98	5.17895	0.688	0.279	1.57166e-94	B	Csk		2.66994e-88	7.55595	0.42	0.105	1.06797e-84	Endo 1	Eva1a
9.11277e-20	0.689433	0.116	0.238	3.64511e-16	N1	Hdac2		1.92505e-97	9.76132	0.648	0.256	7.70018e-94	B	Gga2		6.27681e-88	8.79403	0.384	0.086	2.51072e-84	Endo 1	Slc1a1
1.25784e-19	1.8728	0.26	0.224	5.03136e-16	N1	Atp6v1b2		6.40543e-97	1.78372	0.368	0.141	2.56217e-93	B	Gigyf1		1.36894e-86	4.59162	0.663	0.229	5.47575e-83	Endo 1	Jup
1.78036e-19	2.87615	0.361	0.265	7.12143e-16	N1	Rhob		1.25068e-96	1.46222	0.654	0.327	5.00272e-93	B	Srp14		1.55615e-86	4.07213	0.421	0.112	6.2246e-83	Endo 1	Gimap7
2.67132e-19	3.26941	0.238	0.259	1.06853e-15	N1	Ssbp3		1.04074e-95	2.57747	0.223	0.259	4.16297e-92	B	Lmo4		8.26402e-86	3.95056	0.401	0.081	3.30561e-82	Endo 1	Sox7
2.77044e-19	4.93241	0.324	0.23	1.10818e-15	N1	Serinc3		1.09585e-95	3.63215	0.601	0.31	4.38339e-92	B	Grk6		1.19335e-85	5.30139	0.402	0.082	4.7734e-82	Endo 1	Tmem255b
3.23416e-19	2.30839	0.301	0.16	1.29366e-15	N1	Itprip.1		6.59271e-94	1.66048	0.112	0.203	2.63708e-90	B	Helz		4.12946e-85	2.49401	0.395	0.1	1.65178e-81	Endo 1	Gata2
3.26466e-19	2.35378	0.171	0.26	1.30587e-15	N1	Nrbp1		1.55996e-93	2.40027	0.445	0.134	6.23983e-90	B	Rai1		8.95424e-85	3.97799	0.559	0.224	3.58169e-81	Endo 1	Sgk1
3.36092e-19	2.32571	0.3	0.207	1.34437e-15	N1	Acap2		2.46693e-93	8.20486	0.652	0.215	9.86773e-90	B	Mef2c		1.9373e-84	0.385395	0.772	0.373	7.7492e-81	Endo 1	RT1-A1
5.14816e-19	3.66911	0.383	0.26	2.05926e-15	N1	Fetub		5.2086e-92	0.950777	0.361	0.208	2.08344e-88	B	Itprip.1		6.90022e-84	2.95707	0.654	0.315	2.76009e-80	Endo 1	Slfn5
7.84766e-19	1.16257	0.141	0.193	3.13907e-15	N1	Zfp622		5.47322e-92	2.13905	0.484	0.199	2.18929e-88	B	Hsf2		2.42796e-83	6.22901	0.576	0.227	9.71182e-80	Endo 1	Tmem140
7.99271e-19	1.82628	0.16	0.125	3.19708e-15	N1	Dusp3		3.95476e-91	3.29402	0.415	0.159	1.5819e-87	B	Vps4a		3.63459e-83	5.25443	0.585	0.227	1.45384e-79	Endo 1	Arhgap29
8.91643e-19	1.25442	0.541	0.376	3.56657e-15	N1	Reep5		6.66867e-91	0.8865	0.514	0.248	2.66747e-87	B	Ap1m1		1.0529e-82	0.836886	0.722	0.374	4.21161e-79	Endo 1	Dynll1
3.25551e-18	7.51076	0.333	0.243	1.3022e-14	N1	Klf6		1.02895e-90	1.95112	0.537	0.302	4.1158e-87	B	Brd2		1.73923e-81	1.46197	0.677	0.274	6.95693e-78	Endo 1	Eva1b
3.8415e-18	4.92584	0.278	0.208	1.5366e-14	N1	Chmp3		4.91466e-90	1.51498	0.459	0.194	1.96586e-86	B	Mtg2		2.87725e-81	2.18901	0.654	0.293	1.1509e-77	Endo 1	Ppdpf
4.04169e-18	0.812523	0.116	0.171	1.61668e-14	N1	Cyp4v3		9.42668e-90	1.69328	0.362	0.161	3.77067e-86	B	Zbed4		1.90725e-79	6.46745	0.491	0.187	7.629e-76	Endo 1	Cdc42ep1
5.43709e-18	2.2304	0.274	0.179	2.17484e-14	N1	Ppp2r2d		1.24692e-89	1.09992	0.386	0.138	4.98769e-86	B	Zfp871		3.12951e-79	1.89892	0.694	0.3	1.2518e-75	Endo 1	Psmb9
7.93963e-18	1.54135	0.209	0.205	3.17585e-14	N1	Eloa		1.35565e-89	1.85083	0.639	0.318	5.42258e-86	B	Rpl30		5.03332e-79	1.60762	0.713	0.323	2.01333e-75	Endo 1	Sar1a
9.14509e-18	3.72209	0.344	0.207	3.65804e-14	N1	Fam241a		1.36312e-89	3.95281	0.483	0.071	5.45248e-86	B	Nuak1		1.22523e-78	6.53549	0.474	0.142	4.9009e-75	Endo 1	Galnt18
9.49651e-18	1.89556	0.236	0.211	3.7986e-14	N1	Tmem30a		3.27072e-89	0.770976	0.694	0.395	1.30829e-85	B	Ptprc		1.70802e-78	8.77109	0.393	0.095	6.83208e-75	Endo 1	Ablim3
1.00194e-17	1.28662	0.498	0.395	4.00776e-14	N1	Ldha		1.76672e-87	0.431763	0.188	0.239	7.06688e-84	B	Snapin		3.69378e-78	2.21237	0.644	0.279	1.47751e-74	Endo 1	Sh3bp5
1.03177e-17	7.05233	0.187	0.18	4.1271e-14	N1	RGD1309748		8.65354e-87	1.34761	0.448	0.194	3.46141e-83	B	Shkbp1		6.0464e-78	3.99174	0.663	0.326	2.41856e-74	Endo 1	Atf4
1.16553e-17	1.06906	0.392	0.402	4.6621e-14	N1	Rasgrp2		2.91312e-86	1.8868	0.461	0.228	1.16525e-82	B	Imp3		6.38824e-78	5.26738	0.471	0.156	2.5553e-74	Endo 1	Hspa12b
2.40908e-17	1.98198	0.191	0.166	9.6363e-14	N1	B9d2		4.31809e-86	0.750627	0.642	0.338	1.72724e-82	B	Snrpd2		7.70863e-78	1.083	0.392	0.11	3.08345e-74	Endo 1	Fam110d
2.65187e-17	0.286979	0.113	0.322	1.06075e-13	N1	Casp1		4.48409e-86	0.756521	0.654	0.319	1.79363e-82	B	Rpl17		1.04268e-77	1.03646	0.694	0.333	4.17071e-74	Endo 1	Itgb1
2.8965e-17	1.87831	0.412	0.358	1.1586e-13	N1	Ddx6		3.87162e-84	1.14374	0.391	0.144	1.54865e-80	B	Mex3c		1.27194e-77	3.49768	0.513	0.216	5.08778e-74	Endo 1	Fli1
3.60195e-17	5.7564	0.226	0.179	1.44078e-13	N1	Camlg		6.28678e-84	5.01694	0.369	0.137	2.51471e-80	B	Mtmr9		1.77604e-77	1.58206	0.63	0.303	7.10417e-74	Endo 1	Hspa1b
4.22648e-17	1.49912	0.246	0.219	1.69059e-13	N1	Polr3k		8.10472e-84	2.21714	0.464	0.137	3.24189e-80	B	Tubgcp5		1.40972e-76	5.93146	0.576	0.198	5.63887e-73	Endo 1	RGD1565355
4.68815e-17	0.576436	0.304	0.218	1.87526e-13	N1	Mgst2		9.09005e-83	1.36349	0.412	0.183	3.63602e-79	B	Gpr132		7.08788e-76	7.27229	0.36	0.095	2.83515e-72	Endo 1	Gimap8
5.38954e-17	6.22315	0.308	0.219	2.15582e-13	N1	St7l		1.06016e-82	1.69269	0.138	0.193	4.24062e-79	B	Casp8ap2		5.70264e-75	4.17381	0.342	0.088	2.28106e-71	Endo 1	Clec1a
6.00352e-17	2.28244	0.294	0.238	2.40141e-13	N1	Map3k3		1.67314e-82	0.652728	0.663	0.189	6.69255e-79	B	Ly6e		5.96846e-75	3.19039	0.718	0.381	2.38738e-71	Endo 1	Cstb
7.20557e-17	3.30357	0.262	0.146	2.88223e-13	N1	Ppp2r3c		2.38521e-82	8.12935	0.64	0.295	9.54086e-79	B	Ms4a1		1.78543e-74	1.29407	0.587	0.245	7.14174e-71	Endo 1	Rftn1
1.00626e-16	4.83662	0.521	0.294	4.02503e-13	N1	Ifngr1		3.72267e-82	1.24373	0.411	0.141	1.48907e-78	B	Ccdc181		3.0381e-74	5.03937	0.532	0.197	1.21524e-70	Endo 1	Notch1
1.67446e-16	1.18127	0.157	0.159	6.69784e-13	N1	Niban1		7.38614e-82	1.90755	0.175	0.269	2.95445e-78	B	Cerk		5.22354e-74	0.697949	0.651	0.267	2.08941e-70	Endo 1	Fermt2
1.79659e-16	4.45894	0.39	0.237	7.18636e-13	N1	Oasl		8.9427e-82	2.17723	0.369	0.205	3.57708e-78	B	Strip1		5.48698e-74	0.781387	0.775	0.466	2.19479e-70	Endo 1	Ddx5
2.17641e-16	2.11646	0.159	0.163	8.70565e-13	N1	Bloc1s3		1.49009e-81	0.811691	0.659	0.332	5.96036e-78	B	Rps7		1.65714e-73	7.40421	0.323	0.075	6.62857e-70	Endo 1	Sox15
2.21824e-16	3.12725	0.432	0.348	8.87295e-13	N1	Cited2		7.8391e-81	1.44343	0.335	0.216	3.13564e-77	B	Asl		1.68759e-73	6.34342	0.663	0.282	6.75038e-70	Endo 1	Rassf1
2.83581e-16	2.51122	0.171	0.18	1.13433e-12	N1	Zfp524		1.16659e-80	2.35464	0.167	0.295	4.66638e-77	B	Gsta6		1.45184e-71	8.37966	0.396	0.101	5.80738e-68	Endo 1	Gimap6
3.59004e-16	5.6355	0.309	0.213	1.43602e-12	N1	Tbpl1		1.59781e-80	0.316678	0.212	0.206	6.39124e-77	B	Hnrnpr		2.93182e-71	0.94049	0.557	0.225	1.17273e-67	Endo 1	Meox2
4.05601e-16	0.561394	0.425	0.376	1.62241e-12	N1	Klf3		2.53583e-79	2.09238	0.436	0.214	1.01433e-75	B	Abhd17b		3.43644e-71	6.42791	0.448	0.173	1.37458e-67	Endo 1	Gng11
4.43214e-16	1.01118	0.152	0.19	1.77285e-12	N1	Rab5b		3.36074e-79	2.80941	0.426	0.186	1.3443e-75	B	Tor4a		1.00202e-70	7.14484	0.451	0.181	4.00807e-67	Endo 1	RGD1308428
6.39572e-16	2.80828	0.422	0.273	2.55829e-12	N1	AABR07026424.1		7.31611e-79	0.455614	0.471	0.244	2.92644e-75	B	Rogdi		3.12225e-70	1.5519	0.501	0.174	1.2489e-66	Endo 1	Rnd1
9.75443e-16	3.99279	0.271	0.21	3.90177e-12	N1	Fgd3		1.30707e-78	1.62051	0.661	0.216	5.22827e-75	B	Fcrla		3.88064e-70	1.06634	0.544	0.234	1.55226e-66	Endo 1	Mtus1
1.27743e-15	3.64615	0.219	0.188	5.10972e-12	N1	Tbcc		1.63933e-78	2.50384	0.659	0.343	6.55733e-75	B	LOC108349594		9.39718e-70	3.28768	0.451	0.177	3.75887e-66	Endo 1	Efnb2
1.28631e-15	2.2578	0.161	0.207	5.14525e-12	N1	Zfand2b		1.64056e-78	0.78826	0.176	0.192	6.56224e-75	B	Lrrc8c		1.00027e-69	0.278861	0.71	0.368	4.00107e-66	Endo 1	Rps21
1.35864e-15	3.14437	0.225	0.174	5.43457e-12	N1	Pmm1		3.26298e-78	3.09063	0.541	0.26	1.30519e-74	B	Tbc1d10c		1.03908e-69	3.82277	0.415	0.143	4.1563e-66	Endo 1	Dapk2
1.36449e-15	3.74755	0.53	0.251	5.45796e-12	N1	Tpd52		3.23853e-77	1.60263	0.334	0.179	1.29541e-73	B	Gls		3.06282e-69	7.45055	0.432	0.171	1.22513e-65	Endo 1	Bcl2l1
1.71883e-15	4.20568	0.214	0.219	6.87532e-12	N1	AABR07021955.1		4.20568e-77	0.311023	0.405	0.204	1.68227e-73	B	Osbp		1.26269e-68	4.55563	0.432	0.142	5.05076e-65	Endo 1	Sdc3
1.90533e-15	2.30376	0.276	0.205	7.62132e-12	N1	Map7d1		4.73107e-77	6.29997	0.62	0.244	1.89243e-73	B	Ptprj		4.44467e-68	7.12913	0.449	0.16	1.77787e-64	Endo 1	Afdn
2.08101e-15	5.37175	0.219	0.176	8.32404e-12	N1	Gpr132		7.66616e-77	3.6779	0.504	0.289	3.06646e-73	B	Itsn2		8.74295e-68	5.06086	0.61	0.227	3.49718e-64	Endo 1	Hes1
2.25013e-15	2.51174	0.252	0.172	9.00053e-12	N1	Comt		1.26733e-76	3.57895	0.402	0.236	5.0693e-73	B	Oxa1l		1.72473e-67	4.23351	0.498	0.182	6.8989e-64	Endo 1	Tnfsf10
3.05943e-15	4.36222	0.365	0.259	1.22377e-11	N1	Osm		4.09972e-76	0.786326	0.374	0.165	1.63989e-72	B	Tsnax		4.70816e-67	2.30799	0.663	0.311	1.88326e-63	Endo 1	Rab11a
3.25577e-15	3.53457	0.27	0.198	1.30231e-11	N1	Oser1		9.88307e-76	5.52198	0.639	0.344	3.95323e-72	B	Dok3		5.47882e-67	0.991374	0.569	0.266	2.19153e-63	Endo 1	Elk3
4.59875e-15	1.53639	0.158	0.188	1.8395e-11	N1	Sertad1		2.17469e-75	0.920744	0.668	0.323	8.69876e-72	B	Rps8		3.12203e-66	3.6727	0.702	0.333	1.24881e-62	Endo 1	Slfn2
5.65893e-15	2.34238	0.203	0.224	2.26357e-11	N1	Ssna1		7.806e-75	1.28772	0.477	0.253	3.1224e-71	B	LOC100360413		4.75231e-66	4.91595	0.479	0.184	1.90092e-62	Endo 1	Akr1c14
6.81659e-15	0.626703	0.183	0.21	2.72663e-11	N1	Rap2c		1.31058e-74	2.23153	0.375	0.188	5.24232e-71	B	Sertad3		5.62526e-66	6.65104	0.393	0.103	2.2501e-62	Endo 1	Etl4
7.0166e-15	7.04174	0.265	0.199	2.80664e-11	N1	Atg7		3.94668e-74	1.00608	0.166	0.235	1.57867e-70	B	Setd5		1.09212e-65	2.20746	0.345	0.106	4.36847e-62	Endo 1	Spns2
7.44015e-15	0.287535	0.211	0.35	2.97606e-11	N1	Pfdn2		1.30719e-73	1.20911	0.131	0.207	5.22876e-70	B	Snrnp35		1.72853e-65	6.90344	0.459	0.184	6.9141e-62	Endo 1	Impdh1
8.14109e-15	0.785366	0.208	0.198	3.25644e-11	N1	Abraxas2		1.75917e-73	0.41088	0.612	0.352	7.03668e-70	B	LOC684988		3.05714e-65	4.2626	0.301	0.065	1.22286e-61	Endo 1	Mall
8.44648e-15	4.52168	0.41	0.279	3.37859e-11	N1	LOC685048		2.04093e-73	3.00472	0.283	0.187	8.16371e-70	B	Dennd2d		1.23083e-64	7.27616	0.434	0.126	4.92331e-61	Endo 1	Arhgef15
8.86793e-15	4.22114	0.205	0.189	3.54717e-11	N1	Aggf1		2.48597e-73	0.594652	0.444	0.224	9.94388e-70	B	Ufd1		1.4391e-64	5.07619	0.362	0.091	5.75638e-61	Endo 1	S100a3
9.99446e-15	0.659708	0.512	0.358	3.99778e-11	N1	Cox17		5.20773e-73	6.1393	0.432	0.165	2.08309e-69	B	Hadh		2.04044e-64	1.46456	0.674	0.31	8.16177e-61	Endo 1	Serpinb6a
1.09013e-14	3.32177	0.152	0.19	4.36052e-11	N1	Sel1l		1.21995e-72	0.563194	0.329	0.249	4.87978e-69	B	Prkcd		5.64347e-63	3.10207	0.385	0.099	2.25739e-59	Endo 1	Inka2
1.61715e-14	2.70219	0.19	0.2	6.46861e-11	N1	Phf20l1		1.91611e-72	1.31039	0.436	0.23	7.66445e-69	B	Micu2		6.35724e-63	4.46151	0.527	0.23	2.5429e-59	Endo 1	Lgals9
1.84257e-14	5.72563	0.267	0.205	7.37027e-11	N1	Cyld		1.28389e-71	5.94888	0.461	0.227	5.13555e-68	B	Rab29		4.15078e-62	1.48849	0.555	0.215	1.66031e-58	Endo 1	AABR07021544.1
1.88903e-14	2.85629	0.158	0.19	7.55612e-11	N1	Ifit1		1.94032e-71	0.674516	0.634	0.323	7.76127e-68	B	Rpl37a		4.50209e-62	5.17086	0.335	0.061	1.80083e-58	Endo 1	Notch4
2.32173e-14	5.08471	0.46	0.29	9.28693e-11	N1	Grina		1.67666e-70	0.827978	0.441	0.271	6.70662e-67	B	Eif4b		4.99736e-62	2.77302	0.448	0.196	1.99894e-58	Endo 1	Rassf3
2.80127e-14	0.522085	0.245	0.335	1.12051e-10	N1	Rbm5		4.42862e-70	2.0701	0.404	0.233	1.77145e-66	B	Gak		7.63263e-62	2.14431	0.505	0.194	3.05305e-58	Endo 1	Jam3
2.97161e-14	2.28297	0.327	0.3	1.18864e-10	N1	Rab11a		1.93046e-69	3.71347	0.325	0.132	7.72184e-66	B	Rhof		2.00897e-61	1.4922	0.34	0.073	8.03587e-58	Endo 1	Tmem252
3.33995e-14	1.02023	0.199	0.153	1.33598e-10	N1	Naa80		4.16929e-69	1.16623	0.482	0.278	1.66772e-65	B	Dhx36		2.45032e-61	2.0995	0.649	0.387	9.80129e-58	Endo 1	Jund
4.42237e-14	1.65779	0.387	0.299	1.76895e-10	N1	Ifitm1		1.17721e-68	2.40411	0.374	0.134	4.70885e-65	B	Gpr18		9.57325e-61	0.801457	0.304	0.089	3.8293e-57	Endo 1	Klhl4
4.93063e-14	2.85364	0.236	0.204	1.97225e-10	N1	Pnpla7		1.37533e-68	2.88704	0.327	0.209	5.50132e-65	B	Tdrd7		1.80216e-60	4.24384	0.438	0.202	7.20866e-57	Endo 1	Hhex
6.67528e-14	1.69814	0.184	0.171	2.67011e-10	N1	Rassf3		2.08441e-68	0.597687	0.621	0.366	8.33765e-65	B	LOC108348287		3.59761e-60	1.25916	0.537	0.231	1.43904e-56	Endo 1	Pls3
8.64917e-14	0.457512	0.21	0.231	3.45967e-10	N1	Rnh1		2.22751e-68	1.11151	0.502	0.309	8.91005e-65	B	Sh3kbp1		5.13111e-60	8.4889	0.237	0.073	2.05245e-56	Endo 1	AABR07030086.2
1.04744e-13	0.811054	0.179	0.201	4.18974e-10	N1	Slc28a2		7.53306e-68	1.65828	0.335	0.174	3.01322e-64	B	Hipk2		9.61623e-60	6.18828	0.239	0.048	3.84649e-56	Endo 1	Alpl
1.34595e-13	5.65839	0.263	0.238	5.3838e-10	N1	Lrp10		1.07668e-67	0.683444	0.631	0.328	4.30671e-64	B	Rps16		1.1717e-59	1.5786	0.647	0.307	4.68678e-56	Endo 1	Actn4
1.65919e-13	2.34447	0.228	0.152	6.63674e-10	N1	LOC690000		1.70985e-67	1.19424	0.277	0.238	6.8394e-64	B	Cd99		1.34228e-59	8.44607	0.295	0.076	5.36912e-56	Endo 1	Jag2
1.66106e-13	4.54327	0.306	0.192	6.64426e-10	N1	Dusp7		3.3848e-67	2.20641	0.329	0.188	1.35392e-63	B	Ankfy1		1.38537e-59	1.45327	0.328	0.106	5.54149e-56	Endo 1	Myo1b
2.42084e-13	0.779745	0.147	0.218	9.68337e-10	N1	Trappc4		1.86197e-66	1.35691	0.144	0.188	7.44789e-63	B	Zfp280d		5.17305e-59	6.86249	0.303	0.082	2.06922e-55	Endo 1	Mecom
2.79086e-13	5.62697	0.224	0.174	1.11634e-09	N1	Hsd17b4		2.03395e-66	1.48961	0.528	0.306	8.13581e-63	B	Pitpna		9.33962e-59	3.07884	0.448	0.186	3.73585e-55	Endo 1	Pcdh19
4.00538e-13	4.79668	0.268	0.148	1.60215e-09	N1	Bcl6		2.54388e-66	7.3417	0.14	0.188	1.01755e-62	B	Ints8		9.81496e-58	3.4855	0.608	0.293	3.92598e-54	Endo 1	Tspan7
5.48451e-13	2.87425	0.312	0.294	2.19381e-09	N1	Rb1cc1		5.50256e-66	3.64764	0.558	0.371	2.20102e-62	B	Vasp		1.10394e-57	0.826498	0.685	0.353	4.41578e-54	Endo 1	LOC691807
5.85558e-13	3.28212	0.202	0.222	2.34223e-09	N1	Crlf2		6.19836e-66	0.924164	0.153	0.247	2.47934e-62	B	Samsn1		1.37359e-57	0.612526	0.657	0.325	5.49437e-54	Endo 1	Gabarapl2
6.06708e-13	3.83465	0.518	0.304	2.42683e-09	N1	Myd88		9.1009e-66	2.11182	0.386	0.153	3.64036e-62	B	Socs5		3.63287e-57	3.64782	0.493	0.2	1.45315e-53	Endo 1	Gchfr
6.10482e-13	2.63014	0.373	0.29	2.44193e-09	N1	Tap1		3.40886e-65	0.485305	0.607	0.309	1.36354e-61	B	Rpl14		4.58433e-57	2.84222	0.331	0.129	1.83373e-53	Endo 1	Gpr4
6.34907e-13	5.08302	0.388	0.211	2.53963e-09	N1	Tnfrsf1a		4.74961e-65	5.29409	0.457	0.279	1.89984e-61	B	Ndfip2		5.61811e-57	6.5666	0.404	0.182	2.24724e-53	Endo 1	Fam241a
6.72638e-13	3.72824	0.437	0.286	2.69055e-09	N1	Ctsf		5.52411e-65	0.666278	0.639	0.33	2.20964e-61	B	Rpl24		5.91551e-57	1.8311	0.496	0.181	2.36621e-53	Endo 1	Cd274
8.80656e-13	2.56269	0.239	0.182	3.52262e-09	N1	Txnrd1		1.24304e-64	3.40317	0.373	0.18	4.97216e-61	B	Rbmx2		6.12764e-57	1.38375	0.56	0.261	2.45106e-53	Endo 1	Utrn
9.37711e-13	2.28063	0.216	0.177	3.75084e-09	N1	Cebpg		2.66013e-64	0.706694	0.16	0.145	1.06405e-60	B	Zwint		9.91384e-57	1.49202	0.654	0.328	3.96553e-53	Endo 1	Bnip3l
1.01241e-12	2.00938	0.172	0.129	4.04964e-09	N1	Dgat1		3.55406e-64	0.911409	0.373	0.221	1.42162e-60	B	Cgrrf1		1.98151e-56	5.02707	0.37	0.12	7.92603e-53	Endo 1	Prex2
1.05377e-12	2.01554	0.205	0.187	4.21508e-09	N1	Adipor2		3.59901e-64	1.15846	0.181	0.186	1.4396e-60	B	Plxnd1		2.46304e-56	2.54398	0.591	0.271	9.85215e-53	Endo 1	Sec14l1
1.12016e-12	2.97274	0.201	0.185	4.48065e-09	N1	Slc25a11		4.89652e-64	1.85885	0.157	0.24	1.95861e-60	B	Zfp329		4.38486e-55	8.20538	0.217	0.046	1.75395e-51	Endo 1	Pdcd1lg2
1.12564e-12	2.32721	0.196	0.152	4.50255e-09	N1	Edem2		1.29537e-63	3.50391	0.659	0.292	5.18146e-60	B	Plekha2		5.52286e-55	7.25701	0.303	0.119	2.20914e-51	Endo 1	Lmo7
1.56155e-12	2.56659	0.468	0.33	6.24619e-09	N1	Atp6v0b		1.3591e-63	1.94307	0.337	0.134	5.43638e-60	B	Tepsin		3.65384e-54	1.86797	0.607	0.288	1.46153e-50	Endo 1	Ehd1
1.58892e-12	4.62829	0.409	0.259	6.35568e-09	N1	Oscar		1.39189e-63	1.19741	0.156	0.255	5.56756e-60	B	Vangl2		3.00884e-53	3.23237	0.644	0.35	1.20354e-49	Endo 1	Ppp1r15a
4.31481e-12	1.22616	0.218	0.182	1.72592e-08	N1	Ezh1		1.54846e-63	1.11792	0.373	0.219	6.19383e-60	B	Zfpl1		3.66576e-53	2.9649	0.441	0.184	1.46631e-49	Endo 1	Isg15
4.5747e-12	4.34422	0.179	0.197	1.82988e-08	N1	Llph		2.57416e-63	0.596594	0.613	0.323	1.02966e-59	B	Rps15a		6.22179e-53	7.4716	0.315	0.096	2.48872e-49	Endo 1	Sigirr
4.62208e-12	3.91317	0.28	0.199	1.84883e-08	N1	Slc6a6		3.16247e-63	0.910146	0.521	0.242	1.26499e-59	B	St3gal5		2.69334e-52	2.03842	0.462	0.184	1.07734e-48	Endo 1	Cxcr4
9.09442e-12	4.76582	0.515	0.247	3.63777e-08	N1	Fgr		3.78205e-63	0.389748	0.186	0.182	1.51282e-59	B	Ttc3		1.14088e-51	0.285626	0.582	0.301	4.56351e-48	Endo 1	Mdfic
1.10331e-11	3.23756	0.253	0.186	4.41323e-08	N1	U2af1l4		5.68623e-63	2.02625	0.394	0.246	2.27449e-59	B	Tdg		7.8276e-51	3.3782	0.429	0.187	3.13104e-47	Endo 1	Tspan2
1.12141e-11	3.14751	0.34	0.217	4.48565e-08	N1	Ndel1		5.88926e-63	4.27847	0.192	0.239	2.35571e-59	B	Aff4		1.2049e-50	6.38074	0.387	0.178	4.81959e-47	Endo 1	Ahr
1.95394e-11	4.82367	0.201	0.2	7.81577e-08	N1	Prkab1		8.48872e-63	1.57758	0.645	0.357	3.39549e-59	B	LOC103689961		1.38668e-50	3.11969	0.29	0.094	5.54671e-47	Endo 1	Dysf
2.3465e-11	1.71384	0.148	0.131	9.38599e-08	N1	Tent5a		1.28255e-62	1.2872	0.394	0.187	5.13022e-59	B	Phrf1		1.78854e-50	4.18622	0.599	0.289	7.15415e-47	Endo 1	Hexim1
2.61127e-11	2.06641	0.201	0.207	1.04451e-07	N1	Zdhhc18		2.30842e-62	1.24191	0.157	0.168	9.23367e-59	B	Dnajb4		4.05226e-50	5.75424	0.418	0.196	1.6209e-46	Endo 1	Rgs3
3.09458e-11	0.753933	0.282	0.244	1.23783e-07	N1	Man2b1		5.72748e-62	1.26566	0.353	0.226	2.29099e-58	B	Golga7		2.55712e-49	4.81043	0.412	0.174	1.02285e-45	Endo 1	Adrb2
3.16093e-11	3.22599	0.398	0.249	1.26437e-07	N1	Usp32		7.65057e-62	2.08017	0.146	0.178	3.06023e-58	B	Arl5a		8.77747e-49	2.40539	0.616	0.304	3.51099e-45	Endo 1	Psmb10
4.29064e-11	5.9737	0.185	0.194	1.71626e-07	N1	Tmem230		1.60329e-61	3.06496	0.271	0.161	6.41314e-58	B	Dhrs1		3.15931e-48	3.83435	0.356	0.146	1.26372e-44	Endo 1	Oas1a
4.30463e-11	2.53894	0.365	0.352	1.72185e-07	N1	Sfr1		2.64868e-61	1.97089	0.077	0.138	1.05947e-57	B	Ssx2ip		4.76914e-48	8.37736	0.332	0.135	1.90766e-44	Endo 1	LOC100365112
4.36916e-11	1.74823	0.243	0.182	1.74766e-07	N1	Tmx4		3.99218e-61	2.053	0.321	0.162	1.59687e-57	B	Wdr43		3.80449e-47	1.59577	0.569	0.28	1.5218e-43	Endo 1	Ppp2r5a
5.61517e-11	1.85234	0.173	0.154	2.24607e-07	N1	Mindy3		4.4475e-61	0.287822	0.602	0.322	1.779e-57	B	Rps27a.1		4.54239e-47	1.83714	0.501	0.253	1.81695e-43	Endo 1	LOC108348175
5.61946e-11	4.11303	0.419	0.262	2.24778e-07	N1	Cd300lb		1.42005e-60	0.314822	0.575	0.322	5.68018e-57	B	Rps3a		4.68057e-47	7.41058	0.29	0.118	1.87223e-43	Endo 1	Prag1
7.21361e-11	1.34576	0.261	0.173	2.88544e-07	N1	Pxk		2.21446e-60	0.54631	0.187	0.242	8.85784e-57	B	Klhl8		4.98439e-47	4.71885	0.41	0.184	1.99376e-43	Endo 1	Scarf1
7.4475e-11	3.70203	0.277	0.174	2.979e-07	N1	Ppt2		3.00603e-60	3.98227	0.176	0.241	1.20241e-56	B	Ext1		6.45537e-47	4.61097	0.349	0.153	2.58215e-43	Endo 1	RGD1306556
9.47736e-11	0.338832	0.231	0.182	3.79094e-07	N1	Smpd1		7.49509e-59	0.870798	0.232	0.258	2.99804e-55	B	Pbrm1		1.2125e-46	3.91288	0.479	0.259	4.85002e-43	Endo 1	Pik3c2a
1.79472e-10	0.506721	0.173	0.201	7.17888e-07	N1	Raf1		7.70854e-59	0.538836	0.552	0.354	3.08341e-55	B	Grb2		1.55405e-46	8.13356	0.413	0.207	6.21618e-43	Endo 1	Trim25
2.18378e-10	1.69105	0.462	0.203	8.73511e-07	N1	Lilrb3l		8.34405e-59	0.892088	0.594	0.331	3.33762e-55	B	Rps23		4.64747e-46	5.0932	0.496	0.278	1.85899e-42	Endo 1	Luzp1
2.19163e-10	3.53928	0.262	0.201	8.7665e-07	N1	Il6r		1.24771e-58	0.538945	0.372	0.157	4.99086e-55	B	Arid4b		1.36248e-45	5.90815	0.34	0.075	5.44993e-42	Endo 1	Pcdh12
2.61653e-10	0.680621	0.201	0.215	1.04661e-06	N1	Tob1		1.42431e-58	3.32904	0.355	0.306	5.69723e-55	B	Naaa		1.44804e-45	2.72216	0.246	0.09	5.79215e-42	Endo 1	Nes
2.66996e-10	3.32561	0.202	0.183	1.06799e-06	N1	Slc25a16		1.59238e-58	5.87618	0.643	0.265	6.36952e-55	B	Cd81		2.41254e-45	5.43605	0.468	0.247	9.65016e-42	Endo 1	Mgmt
2.68715e-10	1.50893	0.237	0.261	1.07486e-06	N1	Akap17a		1.91321e-58	2.51566	0.641	0.347	7.65284e-55	B	Acp5		5.02471e-45	1.0141	0.198	0.099	2.00988e-41	Endo 1	Abi3
2.70107e-10	4.17747	0.255	0.17	1.08043e-06	N1	Eif2ak2		2.59688e-58	2.93763	0.244	0.229	1.03875e-54	B	Heatr4		1.29173e-44	9.27158	0.357	0.131	5.16692e-41	Endo 1	Fryl
3.59207e-10	2.19147	0.215	0.144	1.43683e-06	N1	Saa4		3.26659e-58	2.93825	0.26	0.13	1.30664e-54	B	Usp42		1.59548e-44	1.19195	0.615	0.316	6.38192e-41	Endo 1	Serinc3
3.71715e-10	1.34576	0.306	0.22	1.48686e-06	N1	AABR07025010.1		1.10863e-57	2.43283	0.187	0.276	4.43453e-54	B	AABR07051639.1		1.82817e-44	7.92945	0.264	0.088	7.31267e-41	Endo 1	Rapgef3
4.93284e-10	1.27553	0.233	0.242	1.97314e-06	N1	Tacc3		1.25139e-57	0.847611	0.408	0.29	5.00557e-54	B	Stx7		1.96455e-44	5.23293	0.44	0.233	7.85822e-41	Endo 1	Gnpda2
5.82175e-10	2.92518	0.247	0.209	2.3287e-06	N1	Atp6v1c1		1.34943e-57	0.643365	0.595	0.317	5.39774e-54	B	LOC100364457		3.42672e-44	2.4788	0.594	0.293	1.37069e-40	Endo 1	Cdk2ap2
5.97143e-10	3.43945	0.502	0.363	2.38857e-06	N1	Rab7a		1.48527e-57	4.69704	0.237	0.22	5.94108e-54	B	Nap1l4		3.70212e-44	2.0428	0.47	0.19	1.48085e-40	Endo 1	Tm4sf1
6.21096e-10	4.18405	0.508	0.27	2.48438e-06	N1	Entpd1		2.4722e-57	2.97912	0.388	0.253	9.88881e-54	B	LOC100910882		4.99411e-44	1.25765	0.654	0.327	1.99764e-40	Endo 1	Rsrp1
9.92577e-10	1.198	0.285	0.09	3.97031e-06	N1	Gpnmb		2.54166e-57	0.404621	0.634	0.39	1.01666e-53	B	Tnfaip8		5.18848e-44	3.46016	0.195	0.073	2.07539e-40	Endo 1	AABR07073134.1
9.97741e-10	1.90322	0.206	0.205	3.99096e-06	N1	Lrch4		3.01838e-57	0.917434	0.266	0.151	1.20735e-53	B	Ilvbl		1.6885e-43	3.27794	0.446	0.214	6.75399e-40	Endo 1	Lrrc8c
1.33707e-09	3.06599	0.19	0.189	5.34827e-06	N1	Utp23		3.51888e-57	1.60164	0.207	0.271	1.40755e-53	B	RGD1563231		1.71703e-43	2.29331	0.418	0.138	6.86814e-40	Endo 1	Apold1
1.40702e-09	0.369487	0.109	0.215	5.62808e-06	N1	Unc45a		7.32328e-57	0.663783	0.463	0.316	2.92931e-53	B	Abi1		2.63591e-43	0.356862	0.669	0.436	1.05436e-39	Endo 1	Hsp90ab1
1.46879e-09	1.27512	0.243	0.231	5.87516e-06	N1	Zmym5		8.89974e-57	3.3474	0.369	0.162	3.55989e-53	B	Mif4gd		1.35162e-42	3.51709	0.548	0.354	5.40647e-39	Endo 1	Dnaja1
1.55375e-09	7.78567	0.251	0.248	6.21501e-06	N1	Sppl2a		1.07338e-56	2.04493	0.364	0.18	4.29351e-53	B	Mrgbp		1.36095e-42	4.86367	0.303	0.101	5.44381e-39	Endo 1	Adgrl2
2.16554e-09	1.67062	0.217	0.22	8.66215e-06	N1	Ptov1		1.48924e-56	3.28857	0.242	0.216	5.95695e-53	B	Setx		1.86033e-42	4.9831	0.376	0.176	7.44131e-39	Endo 1	Dab2ip
2.42722e-09	2.0992	0.357	0.26	9.70888e-06	N1	Asmtl		1.63561e-56	0.870323	0.371	0.226	6.54244e-53	B	Phf23		1.92354e-42	5.48276	0.379	0.162	7.69415e-39	Endo 1	Spry4
2.72275e-09	4.64515	0.313	0.183	1.0891e-05	N1	Heatr4		1.82722e-56	0.399746	0.354	0.165	7.30889e-53	B	Slc15a3		1.96973e-42	5.78098	0.346	0.16	7.87891e-39	Endo 1	Lnx1
3.39412e-09	2.37666	0.267	0.183	1.35765e-05	N1	Pex3		1.85559e-56	0.801169	0.431	0.28	7.42235e-53	B	LOC100362023		2.036e-42	7.06699	0.443	0.226	8.14401e-39	Endo 1	Flnb
3.51836e-09	3.56743	0.398	0.271	1.40734e-05	N1	Itm2c		3.39166e-56	0.410888	0.523	0.299	1.35666e-52	B	Hnrnpd		2.27666e-42	2.9037	0.566	0.285	9.10664e-39	Endo 1	Pam
4.18651e-09	2.88409	0.203	0.166	1.6746e-05	N1	Tmem33		7.0559e-56	0.593311	0.199	0.154	2.82236e-52	B	Usp18		3.19381e-42	1.25969	0.607	0.363	1.27752e-38	Endo 1	AABR07000398.1
5.94792e-09	0.82596	0.359	0.261	2.37917e-05	N1	Zfp106		8.96223e-56	3.43881	0.378	0.19	3.58489e-52	B	Tspyl1		3.92092e-42	0.925492	0.551	0.344	1.56837e-38	Endo 1	Zfp36l1
6.69012e-09	1.05108	0.225	0.264	2.67605e-05	N1	Lgals9		1.17014e-55	1.12053	0.145	0.176	4.68056e-52	B	Cep164		5.15934e-42	1.81713	0.562	0.302	2.06374e-38	Endo 1	Dst
6.9425e-09	4.74612	0.351	0.226	2.777e-05	N1	Gng12		1.18231e-55	2.59944	0.358	0.126	4.72926e-52	B	LOC498122		7.08733e-42	1.72799	0.434	0.238	2.83493e-38	Endo 1	Tmpo
8.07423e-09	1.1153	0.191	0.235	3.22969e-05	N1	Atp6v1d		1.88146e-55	1.53494	0.199	0.253	7.52584e-52	B	Sec63		1.5992e-41	6.27375	0.388	0.219	6.39679e-38	Endo 1	N4bp1
8.26806e-09	5.01334	0.216	0.169	3.30722e-05	N1	Dlgap4		2.67915e-55	3.37722	0.302	0.156	1.07166e-51	B	Vps52		1.88395e-41	1.42053	0.314	0.076	7.53581e-38	Endo 1	Mcam
8.87304e-09	1.52983	0.271	0.243	3.54922e-05	N1	Cisd2		2.90167e-55	1.94155	0.234	0.242	1.16067e-51	B	Atp2b1		7.84159e-41	3.24658	0.328	0.138	3.13663e-37	Endo 1	Unc5b
9.2142e-09	2.06268	0.272	0.266	3.68568e-05	N1	Rbms1		4.05244e-55	0.967276	0.111	0.207	1.62097e-51	B	Ankrd13c		1.93802e-40	5.08557	0.456	0.255	7.75209e-37	Endo 1	Hscb
1.212e-08	1.36889	0.268	0.301	4.84799e-05	N1	Hm13		6.96315e-55	0.331321	0.387	0.183	2.78526e-51	B	Rexo4		3.80057e-40	1.00427	0.401	0.202	1.52023e-36	Endo 1	Ccdc28b
1.21303e-08	2.44978	0.241	0.204	4.8521e-05	N1	Usf1		7.85421e-55	2.12029	0.214	0.209	3.14168e-51	B	Stx16		5.09065e-40	2.41781	0.178	0.098	2.03626e-36	Endo 1	Ddah1
1.21344e-08	0.319432	0.218	0.287	4.85374e-05	N1	Akna		9.79812e-55	0.276529	0.382	0.194	3.91925e-51	B	Uhrf1bp1l		9.63518e-40	3.3281	0.203	0.115	3.85407e-36	Endo 1	Lcn2
1.42927e-08	0.638629	0.343	0.32	5.71707e-05	N1	Diaph1		9.97569e-55	4.08815	0.121	0.202	3.99027e-51	B	Mcub		1.53596e-39	0.49147	0.682	0.439	6.14385e-36	Endo 1	Mt-nd1
1.50708e-08	1.15932	0.17	0.158	6.02833e-05	N1	Dnajc14		1.27274e-54	1.50475	0.393	0.137	5.09096e-51	B	Flt3lg		1.84318e-39	0.56858	0.632	0.348	7.37271e-36	Endo 1	Rbm8a
1.57397e-08	3.44708	0.277	0.252	6.29589e-05	N1	Jak2		1.61613e-54	1.57216	0.454	0.266	6.46453e-51	B	LOC108348142		2.88782e-39	2.72684	0.285	0.086	1.15513e-35	Endo 1	Lama5
1.63251e-08	1.43359	0.221	0.303	6.53003e-05	N1	Arhgef3		1.93086e-54	1.34341	0.378	0.199	7.72344e-51	B	Lysmd3		3.35086e-39	1.23908	0.151	0.046	1.34034e-35	Endo 1	Fam167b
1.87566e-08	1.27299	0.253	0.199	7.50264e-05	N1	Sbds		4.4524e-54	1.60241	0.621	0.325	1.78096e-50	B	Fosb		4.03954e-39	5.53326	0.415	0.189	1.61582e-35	Endo 1	LOC680254
2.15008e-08	1.08867	0.243	0.25	8.60033e-05	N1	Rpn1		4.89585e-54	1.08764	0.379	0.186	1.95834e-50	B	Nr2c2ap		4.34821e-39	8.08117	0.437	0.259	1.73928e-35	Endo 1	Bmpr2
2.20903e-08	2.73721	0.175	0.167	8.83613e-05	N1	Ccdc186		4.91898e-54	6.41212	0.562	0.359	1.96759e-50	B	Hck		7.42536e-39	0.365163	0.658	0.43	2.97014e-35	Endo 1	Cd99
2.41645e-08	0.262263	0.14	0.149	9.66579e-05	N1	Sgpp1		5.54226e-54	2.41081	0.265	0.178	2.21691e-50	B	Cwc27		2.54288e-38	0.642048	0.647	0.399	1.01715e-34	Endo 1	Akr1a1
3.59728e-08	0.622085	0.462	0.319	0.000143891	N1	MGC105649		6.81347e-54	1.36839	0.5	0.301	2.72539e-50	B	Gpbp1		4.70339e-38	2.6216	0.296	0.146	1.88135e-34	Endo 1	Tnfrsf26
3.61448e-08	3.43902	0.271	0.243	0.000144579	N1	Mob3a		7.38189e-54	3.41659	0.433	0.16	2.95276e-50	B	Rabep1		6.28304e-38	1.88629	0.334	0.139	2.51322e-34	Endo 1	Sort1
4.09511e-08	4.25075	0.431	0.265	0.000163804	N1	Cfd		7.5844e-54	2.6968	0.362	0.226	3.03376e-50	B	Hcfc1		6.68202e-38	1.34525	0.579	0.276	2.67281e-34	Endo 1	Pla2g16
4.70205e-08	0.649338	0.173	0.154	0.000188082	N1	Atrn		9.4371e-54	1.16259	0.523	0.303	3.77484e-50	B	Nol7		7.5905e-38	0.300157	0.715	0.482	3.0362e-34	Endo 1	Mt-atp6
5.20683e-08	0.463893	0.212	0.232	0.000208273	N1	Nosip		1.06147e-53	4.03158	0.591	0.197	4.2459e-50	B	Cd19		9.67187e-38	8.99835	0.331	0.138	3.86875e-34	Endo 1	Arhgap31
5.40636e-08	1.01726	0.157	0.183	0.000216255	N1	Prkaa1		1.31814e-53	0.88375	0.113	0.22	5.27254e-50	B	Washc2c		1.00043e-37	6.73945	0.402	0.165	4.00172e-34	Endo 1	Tp53i11
5.69275e-08	2.3124	0.369	0.259	0.00022771	N1	Bud31		1.82758e-53	1.5639	0.348	0.052	7.31034e-50	B	RT1-DOa		1.07825e-37	1.63795	0.189	0.077	4.31298e-34	Endo 1	Serpinb6b
6.78429e-08	4.50948	0.262	0.224	0.000271372	N1	Cd82		3.6336e-53	5.45193	0.176	0.201	1.45344e-49	B	Gna13		1.70578e-37	2.14644	0.289	0.152	6.82313e-34	Endo 1	Ifit3
1.02321e-07	2.51678	0.349	0.29	0.000409286	N1	Pten		5.4496e-53	1.12667	0.258	0.188	2.17984e-49	B	Tollip		2.3624e-37	6.746	0.309	0.165	9.44958e-34	Endo 1	Fnbp1l
1.08355e-07	2.41637	0.163	0.188	0.00043342	N1	Chmp2b		5.8835e-53	4.05369	0.141	0.219	2.3534e-49	B	Cdc37l1		7.10785e-37	6.82969	0.306	0.134	2.84314e-33	Endo 1	Trib2
2.14609e-07	1.00424	0.321	0.338	0.000858436	N1	Wipf1		1.68191e-52	4.81564	0.352	0.065	6.72766e-49	B	Lrrc32		1.53506e-36	5.16484	0.463	0.224	6.14025e-33	Endo 1	Amotl2
2.42922e-07	6.53781	0.433	0.264	0.000971689	N1	AABR07003235.1		2.08481e-52	1.37872	0.265	0.314	8.33924e-49	B	Mt-nd4l		2.1177e-36	1.34737	0.602	0.324	8.47082e-33	Endo 1	Syf2
3.40323e-07	2.16364	0.512	0.349	0.00136129	N1	Leprotl1		2.49991e-52	0.799659	0.329	0.143	9.99964e-49	B	Anks3		2.50779e-36	1.66004	0.568	0.321	1.00312e-32	Endo 1	Atf3
3.50152e-07	2.59388	0.255	0.211	0.00140061	N1	Atp6ap1		4.2344e-52	3.87614	0.256	0.13	1.69376e-48	B	Ankle2		4.17389e-36	0.684711	0.605	0.365	1.66956e-32	Endo 1	Dad1
4.15613e-07	4.77521	0.503	0.274	0.00166245	N1	Nlrp3		8.47689e-52	2.77931	0.269	0.156	3.39076e-48	B	Wdr44		4.28688e-36	3.48516	0.504	0.261	1.71475e-32	Endo 1	LOC684797
4.72765e-07	2.89124	0.195	0.133	0.00189106	N1	Znfx1		1.0424e-51	2.70014	0.428	0.207	4.16961e-48	B	Ccdc88c		7.36963e-36	1.73834	0.465	0.234	2.94785e-32	Endo 1	Hbegf
5.24459e-07	0.441188	0.18	0.171	0.00209783	N1	Samd4b		1.2246e-51	2.82493	0.632	0.33	4.89842e-48	B	Smim14		8.2348e-36	1.75605	0.29	0.177	3.29392e-32	Endo 1	Rnf144b
5.26134e-07	2.30722	0.253	0.22	0.00210454	N1	Mapk14		1.82849e-51	5.12053	0.347	0.177	7.31396e-48	B	Ncoa6		8.43018e-36	7.43806	0.36	0.165	3.37207e-32	Endo 1	Ptprm
5.56444e-07	0.352459	0.239	0.159	0.00222577	N1	Lrrk2		2.20574e-51	0.758152	0.594	0.3	8.82294e-48	B	Rpl5		8.92497e-36	1.18343	0.552	0.326	3.56999e-32	Endo 1	Tnfsf12
5.95213e-07	4.20018	0.234	0.223	0.00238085	N1	Ppp1r10		2.25237e-51	2.65006	0.521	0.309	9.00949e-48	B	Tcea1		8.99541e-36	4.00699	0.348	0.18	3.59816e-32	Endo 1	Slc44a2
6.32387e-07	1.55141	0.392	0.256	0.00252955	N1	Rin3		2.42129e-51	0.872313	0.393	0.248	9.68515e-48	B	Atp6v1c1		9.1314e-36	0.760098	0.626	0.389	3.65256e-32	Endo 1	Son
6.92115e-07	0.656777	0.263	0.176	0.00276846	N1	Mbd1		3.7245e-51	2.07814	0.193	0.175	1.4898e-47	B	RGD1304694		9.15361e-36	3.08226	0.463	0.256	3.66145e-32	Endo 1	Golim4
7.30039e-07	2.2642	0.189	0.176	0.00292016	N1	Vps26a		5.07168e-51	4.15633	0.569	0.202	2.02867e-47	B	Sh2b3		1.01902e-35	5.34011	0.309	0.105	4.07608e-32	Endo 1	Mcf2l
9.88762e-07	5.45127	0.406	0.24	0.00395505	N1	Mrps6		5.94935e-51	0.349619	0.388	0.238	2.37974e-47	B	Eif4ebp3		1.44551e-35	7.52381	0.223	0.088	5.78205e-32	Endo 1	Sox13
1.05298e-06	2.78254	0.404	0.232	0.00421194	N1	Rab32		6.44116e-51	2.31251	0.347	0.137	2.57646e-47	B	Dbp		1.51596e-35	1.74269	0.317	0.191	6.06383e-32	Endo 1	Ptgr1
1.07485e-06	3.50698	0.421	0.291	0.0042994	N1	Vps29		7.50496e-51	0.285831	0.588	0.328	3.00198e-47	B	Rpl23		1.64906e-35	3.68479	0.41	0.22	6.59625e-32	Endo 1	Serinc5
1.34485e-06	0.27844	0.173	0.207	0.00537941	N1	Stxbp3		8.76123e-51	1.13961	0.166	0.166	3.50449e-47	B	Dnlz		2.59163e-35	1.24636	0.626	0.401	1.03665e-31	Endo 1	Eif1
2.46454e-06	0.378754	0.208	0.136	0.00985818	N1	Nampt		1.31907e-50	1.44527	0.263	0.139	5.27627e-47	B	Ell2		6.41481e-35	1.59368	0.379	0.195	2.56593e-31	Endo 1	Tmem98
2.58692e-06	1.34465	0.265	0.253	0.0103477	N1	Rbm38		1.55754e-50	1.76464	0.314	0.169	6.23015e-47	B	Nup153		1.35783e-34	1.23047	0.437	0.199	5.43132e-31	Endo 1	Igfbp3
2.61235e-06	0.308311	0.191	0.183	0.0104494	N1	Hmgcl		1.69177e-50	4.6349	0.158	0.185	6.7671e-47	B	Yrdc		1.47884e-34	5.32152	0.3	0.154	5.91536e-31	Endo 1	Myo1d
2.77041e-06	1.41067	0.202	0.157	0.0110816	N1	Sesn2		4.53507e-50	1.52725	0.375	0.189	1.81403e-46	B	Iws1		1.6779e-34	0.459383	0.629	0.404	6.71158e-31	Endo 1	Atox1
2.91059e-06	3.09908	0.446	0.247	0.0116423	N1	Ddit3		9.97327e-50	4.7164	0.585	0.24	3.98931e-46	B	Ell3		2.43145e-34	0.419477	0.613	0.335	9.72581e-31	Endo 1	Erh
3.14807e-06	6.74754	0.372	0.217	0.0125923	N1	Samd9		2.04836e-49	1.44647	0.334	0.204	8.19343e-46	B	Rab35		3.28659e-34	2.42624	0.354	0.211	1.31464e-30	Endo 1	Adm
3.37271e-06	0.501609	0.143	0.245	0.0134908	N1	Nrf1		2.33296e-49	4.04419	0.193	0.186	9.33182e-46	B	Fry		6.3954e-34	2.43763	0.49	0.281	2.55816e-30	Endo 1	Irf1
3.62991e-06	7.78462	0.21	0.143	0.0145197	N1	Atf6		5.39894e-49	0.927221	0.213	0.229	2.15958e-45	B	Usp48		8.94494e-34	1.50396	0.535	0.292	3.57797e-30	Endo 1	Mettl7a
3.7759e-06	2.17846	0.299	0.158	0.0151036	N1	Tlr6		5.54481e-49	0.391022	0.332	0.188	2.21793e-45	B	Fra10ac1		9.62182e-34	2.89603	0.251	0.095	3.84873e-30	Endo 1	Mmp15
4.15586e-06	1.95446	0.284	0.255	0.0166235	N1	Usp15		6.11047e-49	1.49143	0.475	0.293	2.44419e-45	B	LOC100363469		1.03783e-33	0.958376	0.591	0.379	4.15131e-30	Endo 1	Dusp1
4.52891e-06	2.0812	0.3	0.283	0.0181156	N1	Os9		6.21816e-49	4.39877	0.189	0.228	2.48726e-45	B	Cul5		1.28115e-33	0.719163	0.571	0.308	5.12459e-30	Endo 1	S100a13
5.47073e-06	1.82821	0.505	0.329	0.0218829	N1	St13		1.17084e-48	2.06859	0.162	0.262	4.68338e-45	B	Zc3h6		2.65875e-33	5.56094	0.373	0.172	1.0635e-29	Endo 1	Ada
5.96544e-06	3.86934	0.22	0.139	0.0238617	N1	Bcl3		2.01031e-48	2.23178	0.291	0.143	8.04125e-45	B	Sema4d		2.82478e-33	1.66943	0.264	0.135	1.12991e-29	Endo 1	Rps6ka2
6.04566e-06	2.05123	0.316	0.249	0.0241826	N1	Pet100		2.97099e-48	5.3673	0.34	0.049	1.18839e-44	B	Cd180		3.43931e-33	0.339685	0.618	0.328	1.37572e-29	Endo 1	Ypel3
9.55842e-06	1.02602	0.41	0.264	0.0382337	N1	LOC100360087		3.50218e-48	2.23699	0.343	0.213	1.40087e-44	B	Mpnd		4.87044e-33	0.999394	0.64	0.39	1.94817e-29	Endo 1	Slc25a5
9.69282e-06	4.60941	0.187	0.156	0.0387713	N1	Creg1		5.43178e-48	2.74127	0.281	0.2	2.17271e-44	B	Sfswap		5.13514e-33	7.24392	0.554	0.313	2.05406e-29	Endo 1	Sec63
1.23374e-05	2.48509	0.284	0.143	0.0493497	N1	Atp6v0a1		5.74811e-48	0.500899	0.185	0.192	2.29924e-44	B	Riok1		1.3586e-32	3.80792	0.337	0.178	5.43438e-29	Endo 1	Snai1
1.34717e-05	4.50246	0.386	0.251	0.0538869	N1	Ier3		5.79802e-48	1.6595	0.295	0.179	2.31921e-44	B	Pcid2		1.58705e-32	4.73937	0.456	0.274	6.34818e-29	Endo 1	Susd6
1.39254e-05	2.28429	0.318	0.15	0.0557017	N1	Tmem140		6.04226e-48	1.74987	0.328	0.161	2.4169e-44	B	Mettl14		1.91868e-32	3.53992	0.434	0.264	7.67473e-29	Endo 1	Hist1h2ao.2
1.45425e-05	4.00887	0.485	0.302	0.0581701	N1	Hexim1		1.00318e-47	0.659718	0.139	0.155	4.01272e-44	B	Gar1		3.34472e-32	1.19654	0.596	0.329	1.33789e-28	Endo 1	Pnp
1.48828e-05	3.42888	0.425	0.209	0.0595314	N1	Sirpa		1.07435e-47	0.399197	0.373	0.185	4.2974e-44	B	Slc25a46		4.29406e-32	0.974411	0.61	0.35	1.71762e-28	Endo 1	Rhoc
1.74617e-05	1.74714	0.374	0.315	0.0698469	N1	Gnai3		1.39071e-47	3.8835	0.12	0.19	5.56283e-44	B	Rbm41		8.94993e-32	2.06273	0.36	0.214	3.57997e-28	Endo 1	Tspan9
1.87736e-05	3.31055	0.187	0.22	0.0750945	N1	Tmem192		1.82019e-47	1.72147	0.413	0.195	7.28077e-44	B	Hsh2d		1.41569e-31	2.60756	0.471	0.244	5.66278e-28	Endo 1	Gja1
2.39588e-05	6.11497	0.198	0.165	0.0958352	N1	Alas1		1.8625e-47	1.06297	0.142	0.173	7.45001e-44	B	Eif4g1		1.42807e-31	2.86993	0.495	0.289	5.71229e-28	Endo 1	Foxn3
2.53857e-05	3.67832	0.474	0.302	0.101543	N1	Msl1		2.12417e-47	0.617751	0.371	0.252	8.49669e-44	B	Aggf1		3.15909e-31	0.432316	0.671	0.448	1.26363e-27	Endo 1	Mt-nd2
2.54371e-05	5.36206	0.169	0.178	0.101749	N1	Ikbke		3.11665e-47	0.575882	0.219	0.255	1.24666e-43	B	Ttyh3		3.2517e-31	1.42155	0.159	0.123	1.30068e-27	Endo 1	Fnip2
2.66987e-05	1.59517	0.185	0.209	0.106795	N1	Ppp1r15b		3.2338e-47	0.517373	0.463	0.28	1.29352e-43	B	Stap1		5.43616e-31	3.37026	0.59	0.334	2.17446e-27	Endo 1	Arl6ip1
2.67557e-05	1.4589	0.217	0.184	0.107023	N1	Tmem127		3.9072e-47	3.03911	0.516	0.264	1.56288e-43	B	Ppp3ca		5.52777e-31	1.33261	0.583	0.326	2.21111e-27	Endo 1	Pcna
4.11625e-05	2.27134	0.213	0.205	0.16465	N1	Tmub2		4.58349e-47	0.535702	0.155	0.223	1.83339e-43	B	Cntrl		6.60387e-31	2.45144	0.306	0.144	2.64155e-27	Endo 1	Efnb1
4.90386e-05	0.527196	0.477	0.333	0.196154	N1	Lsp1		8.5847e-47	2.88236	0.318	0.219	3.43388e-43	B	Mcrip1		7.68776e-31	0.688173	0.621	0.387	3.0751e-27	Endo 1	Srsf3
5.14336e-05	0.933906	0.453	0.234	0.205734	N1	Csf2ra		8.63348e-47	2.14321	0.339	0.195	3.45339e-43	B	Manbal		1.23614e-30	1.5888	0.448	0.282	4.94455e-27	Endo 1	Ralb
6.02863e-05	5.49464	0.189	0.142	0.241145	N1	Ctbs		9.21838e-47	2.6329	0.219	0.221	3.68735e-43	B	St3gal6		1.47815e-30	1.63271	0.463	0.276	5.91259e-27	Endo 1	Pxn
6.18413e-05	2.64243	0.347	0.388	0.247365	N1	Ifi27l2b		9.68869e-47	1.04003	0.238	0.265	3.87548e-43	B	AABR07051563.1		3.32047e-30	2.53334	0.407	0.22	1.32819e-26	Endo 1	Npr1
6.86568e-05	2.24128	0.202	0.234	0.274627	N1	Tgoln2		1.34817e-46	2.5281	0.378	0.171	5.3927e-43	B	Rcor1		4.22865e-30	0.727299	0.585	0.335	1.69146e-26	Endo 1	Nop53
6.9475e-05	5.6558	0.17	0.176	0.2779	N1	Casp3		2.47297e-46	0.657333	0.328	0.174	9.89186e-43	B	Ciapin1		5.56775e-30	1.68538	0.513	0.282	2.2271e-26	Endo 1	Gabarapl1
9.97675e-05	5.94565	0.474	0.261	0.39907	N1	Exo5		2.69481e-46	5.5155	0.594	0.259	1.07793e-42	B	Tmem243		7.32578e-30	1.95065	0.154	0.109	2.93031e-26	Endo 1	Ppp1r3b
0.000106524	3.44322	0.275	0.188	0.426096	N1	Cyth4		2.739e-46	0.481723	0.2	0.188	1.0956e-42	B	Kmt2a		7.96166e-30	0.261242	0.306	0.184	3.18466e-26	Endo 1	Il2rg
0.00011491	1.63439	0.195	0.171	0.45964	N1	Tbc1d10b		4.87244e-46	4.99168	0.221	0.25	1.94898e-42	B	Pik3ca		1.24994e-29	4.85645	0.381	0.17	4.99974e-26	Endo 1	Ephx1
0.000117378	1.13442	0.257	0.242	0.469512	N1	Cers2		5.0467e-46	3.06585	0.591	0.22	2.01868e-42	B	Smc6		1.35499e-29	4.73812	0.337	0.197	5.41995e-26	Endo 1	Ttyh3
0.000128387	0.846963	0.289	0.216	0.513547	N1	N4bp1		1.87996e-45	6.48709	0.553	0.215	7.51984e-42	B	Bin1		2.10074e-29	3.39077	0.144	0.103	8.40298e-26	Endo 1	Rsad2
0.000134467	2.65157	0.221	0.21	0.537868	N1	Shoc2		2.02946e-45	0.691931	0.197	0.172	8.11783e-42	B	Ankzf1		2.16878e-29	0.647292	0.587	0.334	8.67512e-26	Endo 1	Grina
0.000174848	7.58996	0.197	0.17	0.69939	N1	Mfsd1		2.2687e-45	1.48751	0.26	0.202	9.07481e-42	B	RGD1305089		2.6305e-29	5.91667	0.242	0.128	1.0522e-25	Endo 1	Fas
0.000190483	2.03658	0.268	0.292	0.761933	N1	Rnf13		2.64996e-45	1.02701	0.312	0.186	1.05998e-41	B	Khdc4		3.07475e-29	3.18179	0.551	0.364	1.2299e-25	Endo 1	Rhob
0.000192579	2.81467	0.24	0.267	0.770316	N1	Usp3		3.07642e-45	2.36159	0.474	0.205	1.23057e-41	B	Hmgcl		3.15165e-29	3.17114	0.159	0.069	1.26066e-25	Endo 1	Angpt2
0.000208802	2.887	0.208	0.184	0.835206	N1	Bid		6.92368e-45	2.6847	0.203	0.216	2.76947e-41	B	Med13		3.88182e-29	0.376225	0.593	0.344	1.55273e-25	Endo 1	Paip2
0.000209057	0.415892	0.149	0.28	0.836228	N1	AABR07053749.2		9.21135e-45	1.74841	0.328	0.195	3.68454e-41	B	Sharpin		5.17096e-29	4.32635	0.142	0.112	2.06838e-25	Endo 1	Apln
0.00021267	2.7623	0.154	0.139	0.850681	N1	Ehbp1l1		1.06473e-44	0.775619	0.208	0.243	4.25892e-41	B	Mt-nd6		5.22425e-29	2.0647	0.212	0.106	2.0897e-25	Endo 1	Sorbs2
0.000219776	2.95781	0.412	0.258	0.879105	N1	Arhgap25		1.15972e-44	3.10571	0.319	0.23	4.63887e-41	B	Slu7		2.97992e-28	0.506816	0.627	0.376	1.19197e-24	Endo 1	Ywhaq
0.000227163	3.49777	0.449	0.322	0.908652	N1	Ssu72		1.47397e-44	0.82364	0.305	0.202	5.89589e-41	B	Fcgr2b		3.81137e-28	1.60418	0.293	0.158	1.52455e-24	Endo 1	Lrrc32
0.000257686	4.43908	0.449	0.28	1	N1	Upp1		2.10306e-44	0.731207	0.336	0.221	8.41224e-41	B	Sap30l		6.85714e-28	7.58664	0.24	0.134	2.74286e-24	Endo 1	RT1-N3
0.000265294	1.00709	0.248	0.266	1	N1	Morc3		2.3437e-44	3.44794	0.176	0.26	9.37478e-41	B	Gbp5		6.99363e-28	3.05103	0.22	0.129	2.79745e-24	Endo 1	Ass1
0.000295787	2.99229	0.205	0.165	1	N1	Dedd2		2.60625e-44	0.43031	0.149	0.169	1.0425e-40	B	Tec		8.47949e-28	0.961256	0.548	0.314	3.39179e-24	Endo 1	Klf9
0.000331715	2.75043	0.212	0.183	1	N1	Znhit1		2.79292e-44	0.487727	0.223	0.242	1.11717e-40	B	Uri1		1.7017e-27	0.857854	0.607	0.396	6.80682e-24	Endo 1	Junb
0.000413423	5.40532	0.443	0.276	1	N1	Slc43a3		3.14514e-44	0.934277	0.111	0.193	1.25806e-40	B	Ugcg		2.4254e-27	3.91417	0.236	0.154	9.7016e-24	Endo 1	Fhod1
0.000465825	2.06751	0.279	0.162	1	N1	Nfkbiz		3.14668e-44	0.915385	0.565	0.322	1.25867e-40	B	Eif3h		2.7176e-27	1.50467	0.287	0.146	1.08704e-23	Endo 1	Scarb1
0.000502967	2.00205	0.117	0.135	1	N1	Nrarp		3.47024e-44	0.432874	0.58	0.314	1.3881e-40	B	Rps4x		4.43178e-27	0.93214	0.384	0.221	1.77271e-23	Endo 1	Hist1h1c
0.000521013	1.8073	0.249	0.172	1	N1	Pdlim7		7.80713e-44	8.86208	0.522	0.263	3.12285e-40	B	AC111804.2		6.1986e-27	3.5285	0.435	0.223	2.47944e-23	Endo 1	Hspa2
0.000597584	0.545974	0.205	0.212	1	N1	Smu1		9.07469e-44	0.764505	0.359	0.23	3.62988e-40	B	Tap1		8.12715e-27	2.24968	0.209	0.096	3.25086e-23	Endo 1	Zfp608
0.000787884	2.39083	0.199	0.17	1	N1	Tmem203		9.51782e-44	0.463145	0.592	0.331	3.80713e-40	B	Rpl19		2.94173e-26	1.27107	0.505	0.281	1.17669e-22	Endo 1	Mef2a
0.000799854	2.71742	0.208	0.166	1	N1	RGD1359127		1.36097e-43	4.76886	0.374	0.215	5.44388e-40	B	Ubac2		3.01087e-26	1.22107	0.42	0.266	1.20435e-22	Endo 1	B3gnt2
0.000846394	1.63115	0.43	0.257	1	N1	RT1-T24-3		1.49982e-43	1.0644	0.304	0.162	5.99929e-40	B	Sec23ip		1.7263e-25	2.50839	0.354	0.236	6.90519e-22	Endo 1	Cd2ap
0.000913748	0.277947	0.272	0.186	1	N1	Furin		1.51336e-43	0.605143	0.343	0.189	6.05344e-40	B	Timm29		1.76941e-25	4.2212	0.392	0.241	7.07765e-22	Endo 1	Tpst2
0.001074	1.66068	0.43	0.226	1	N1	Themis2		3.74711e-43	7.982	0.56	0.218	1.49884e-39	B	Hivep3		2.4238e-25	5.53208	0.228	0.149	9.69521e-22	Endo 1	Mgat4a
0.00118258	1.61819	0.256	0.228	1	N1	Sra1		8.39381e-43	1.14243	0.526	0.312	3.35752e-39	B	Rps27a		2.98395e-25	1.42517	0.543	0.322	1.19358e-21	Endo 1	Prpf4b
0.00123299	4.85708	0.469	0.271	1	N1	Oasl2		1.17413e-42	0.880751	0.255	0.167	4.69653e-39	B	Tardbp		3.02729e-25	2.53545	0.117	0.156	1.21091e-21	Endo 1	Ampd3
0.00128411	2.99391	0.232	0.15	1	N1	Mcat		1.29138e-42	4.8804	0.272	0.249	5.1655e-39	B	Brcc3		4.45703e-25	6.98314	0.24	0.135	1.78281e-21	Endo 1	Sh3bp4
0.00130313	3.91958	0.194	0.175	1	N1	Csnk1e		1.37989e-42	6.62648	0.2	0.177	5.51956e-39	B	Zdhhc14		5.49054e-25	2.85719	0.117	0.121	2.19622e-21	Endo 1	Prdm1
0.00141342	3.29235	0.239	0.194	1	N1	Gripap1		1.79654e-42	1.20892	0.48	0.21	7.18616e-39	B	Nedd9		6.50291e-25	1.68848	0.192	0.095	2.60117e-21	Endo 1	Adora2a
0.00144798	2.41351	0.301	0.241	1	N1	Taf12		2.29207e-42	1.37955	0.254	0.165	9.16828e-39	B	Mmadhc		1.86844e-24	0.271944	0.61	0.379	7.47377e-21	Endo 1	Atp1b3
0.00163051	1.77258	0.415	0.303	1	N1	Chmp5		3.20943e-42	0.977796	0.411	0.302	1.28377e-38	B	Brd4		2.24391e-24	3.54785	0.24	0.083	8.97564e-21	Endo 1	Cyp26b1
0.00169889	4.26821	0.191	0.128	1	N1	AABR07045485.1		3.80285e-42	2.17199	0.377	0.192	1.52114e-38	B	Uckl1		2.96285e-24	6.38994	0.303	0.168	1.18514e-20	Endo 1	Map4k3
0.0017841	1.01954	0.153	0.154	1	N1	Phactr2		4.47239e-42	2.35895	0.363	0.18	1.78896e-38	B	Rpp40		3.9569e-24	3.35366	0.267	0.142	1.58276e-20	Endo 1	Adcy4
0.00186378	6.13319	0.48	0.294	1	N1	Efcab14		5.21394e-42	1.29826	0.623	0.343	2.08558e-38	B	Lyn		5.72625e-24	1.20528	0.376	0.202	2.2905e-20	Endo 1	Pmaip1
0.002446	2.63507	0.179	0.201	1	N1	Cwc25		5.3454e-42	0.931339	0.196	0.207	2.13816e-38	B	Parvg		6.4724e-24	4.15068	0.329	0.144	2.58896e-20	Endo 1	Lifr
0.00254648	1.04307	0.209	0.186	1	N1	Amn1		5.51372e-42	4.54511	0.486	0.33	2.20549e-38	B	Rcsd1		7.95346e-24	0.336301	0.459	0.282	3.18138e-20	Endo 1	Ppp3ca
0.0025845	6.04356	0.259	0.189	1	N1	Ripk3		5.79438e-42	2.54968	0.295	0.169	2.31775e-38	B	Dpp4		1.08065e-23	3.02372	0.521	0.304	4.32261e-20	Endo 1	Arhgap18
0.00270215	2.97925	0.462	0.338	1	N1	Iqgap1		8.11432e-42	1.68668	0.491	0.36	3.24573e-38	B	Lsp1		1.74747e-23	6.5519	0.264	0.182	6.98987e-20	Endo 1	Ifnar2
0.00276082	4.08221	0.432	0.251	1	N1	RGD1561143		8.83423e-42	0.68217	0.168	0.187	3.53369e-38	B	Hmgxb4		2.09724e-23	3.69567	0.126	0.119	8.38896e-20	Endo 1	Pik3cb
0.00289919	3.59591	0.224	0.208	1	N1	Ppp1r15a		1.01867e-41	5.17171	0.212	0.243	4.07466e-38	B	Chd8		4.34889e-23	1.46138	0.261	0.111	1.73956e-19	Endo 1	Bace2
0.00312611	0.612241	0.155	0.199	1	N1	Ncstn		1.13455e-41	3.18979	0.147	0.197	4.53819e-38	B	Arfip2		6.40205e-23	3.30798	0.05	0.241	2.56082e-19	Endo 1	Sulf1
0.00357076	1.55011	0.402	0.263	1	N1	Lamp2		1.3735e-41	2.18398	0.469	0.18	5.49402e-38	B	Nfkb2		7.18226e-23	2.38743	0.176	0.143	2.8729e-19	Endo 1	Smox
0.00401996	1.70608	0.198	0.17	1	N1	Dennd3		1.70515e-41	1.36441	0.222	0.228	6.8206e-38	B	Numa1		8.26669e-23	2.60139	0.19	0.094	3.30668e-19	Endo 1	Ncald
0.00432645	2.91086	0.225	0.18	1	N1	Hk2		1.81083e-41	0.646046	0.318	0.233	7.24332e-38	B	Tmem192		1.04946e-22	1.9736	0.501	0.297	4.19783e-19	Endo 1	Smc1a
0.00451296	2.46319	0.191	0.192	1	N1	Dync1li1		1.90676e-41	0.772366	0.401	0.202	7.62706e-38	B	Pgs1		1.31693e-22	1.65212	0.14	0.132	5.26773e-19	Endo 1	Sema6b
0.00479091	1.70207	0.175	0.187	1	N1	Rragc		2.86208e-41	0.933077	0.126	0.2	1.14483e-37	B	Dcun1d4		1.43597e-22	2.02811	0.293	0.152	5.74387e-19	Endo 1	Sema6d
0.00522017	1.58259	0.179	0.198	1	N1	Sphk2		3.05247e-41	0.733794	0.186	0.241	1.22099e-37	B	Eloa		1.71804e-22	0.381116	0.033	0.244	6.87214e-19	Endo 1	Dkk2
0.0054212	5.48723	0.492	0.293	1	N1	Litaf		3.3662e-41	2.17558	0.16	0.227	1.34648e-37	B	Atp13a2		1.97854e-22	1.73795	0.427	0.263	7.91416e-19	Endo 1	Pqlc1
0.00627789	2.32113	0.242	0.182	1	N1	Ppp1r9b		3.60247e-41	0.263029	0.209	0.188	1.44099e-37	B	Tbl1x		4.4671e-22	1.48593	0.083	0.111	1.78684e-18	Endo 1	Gcnt2
0.00631359	3.85224	0.289	0.194	1	N1	Ppp2cb		5.87298e-41	0.805968	0.188	0.241	2.34919e-37	B	Colgalt1		5.23276e-22	1.56507	0.179	0.144	2.0931e-18	Endo 1	St8sia4
0.00704962	0.303092	0.192	0.159	1	N1	Nt5e		6.47434e-41	1.78411	0.382	0.317	2.58973e-37	B	LOC308990		8.71674e-22	0.278498	0.638	0.468	3.4867e-18	Endo 1	AC134224.3
0.00715412	2.73393	0.219	0.172	1	N1	Pgs1		6.98199e-41	2.02938	0.295	0.243	2.7928e-37	B	Tbc1d10b		1.11944e-21	0.61951	0.59	0.399	4.47777e-18	Endo 1	Zfp36
0.00718045	3.83185	0.277	0.199	1	N1	Rassf1		1.43715e-40	1.43631	0.361	0.227	5.74858e-37	B	Ogfr		1.60946e-21	5.37771	0.317	0.184	6.43783e-18	Endo 1	Hlx
0.00791681	3.40611	0.184	0.182	1	N1	Ncln		1.66144e-40	3.57907	0.538	0.32	6.64574e-37	B	Jpt1		1.95193e-21	4.02217	0.332	0.196	7.80772e-18	Endo 1	Rapgef2
0.00841448	1.29341	0.384	0.313	1	N1	Rgs19		2.00418e-40	7.09177	0.422	0.189	8.01671e-37	B	Fchsd2		2.07852e-21	4.01587	0.44	0.259	8.31407e-18	Endo 1	Tm6sf1
0.00978344	4.3676	0.489	0.265	1	N1	Ccr1		4.19801e-40	1.23864	0.375	0.233	1.6792e-36	B	Rbck1		3.00793e-21	1.11009	0.544	0.321	1.20317e-17	Endo 1	Saraf
0	7.50007	0.617	0.283	0	APC B	RT1-DOa		4.53145e-40	0.465054	0.56	0.323	1.81258e-36	B	LOC100361854		3.29386e-21	7.14393	0.381	0.251	1.31754e-17	Endo 1	Acvrl1
0	7.36982	0.566	0.224	0	APC B	LOC499331		7.41144e-40	0.625705	0.224	0.213	2.96458e-36	B	Baz1b		4.32116e-21	0.717278	0.51	0.325	1.72846e-17	Endo 1	Fam32a
0	7.16438	0.577	0.262	0	APC B	Gsta6		1.07525e-39	1.32223	0.356	0.189	4.30101e-36	B	Pip4p1		4.55283e-21	4.94086	0.417	0.24	1.82113e-17	Endo 1	Oasl2
0	6.52417	0.676	0.286	0	APC B	Lax1		1.41715e-39	10.6097	0.502	0.374	5.66858e-36	B	Fcer2		9.95341e-21	1.63194	0.197	0.116	3.98137e-17	Endo 1	Fzd6
0	6.04207	0.987	0.213	0	APC B	Cd74		1.47702e-39	2.32716	0.342	0.126	5.90806e-36	B	L3mbtl3		1.25698e-20	0.275353	0.549	0.332	5.02791e-17	Endo 1	Tmem256
0	5.86396	0.968	0.209	0	APC B	RT1-Da		1.55017e-39	1.18962	0.259	0.172	6.20068e-36	B	Med14		1.45392e-20	3.25555	0.326	0.167	5.8157e-17	Endo 1	Mx2
0	5.67085	0.581	0.25	0	APC B	Fcer2		1.88333e-39	0.50219	0.439	0.259	7.5333e-36	B	Ostm1		2.31524e-20	0.960841	0.509	0.299	9.26097e-17	Endo 1	Ppp1r2
0	5.37034	0.666	0.249	0	APC B	Pxdc1		2.15936e-39	0.463543	0.422	0.255	8.63745e-36	B	Dynlt3		2.57167e-20	2.46082	0.398	0.254	1.02867e-16	Endo 1	Fam43a
0	5.24907	0.951	0.207	0	APC B	RT1-Db1		2.22307e-39	1.51855	0.384	0.186	8.89227e-36	B	Pced1b		3.31289e-20	0.612688	0.225	0.174	1.32516e-16	Endo 1	Stard4
0	5.1934	0.72	0.285	0	APC B	Mef2c		3.16822e-39	1.90801	0.312	0.177	1.26729e-35	B	Tent4b		4.03276e-20	0.56182	0.574	0.386	1.61311e-16	Endo 1	Srsf2
0	5.03675	0.752	0.192	0	APC B	Acp5		3.20747e-39	3.75924	0.36	0.181	1.28299e-35	B	Trappc8		4.29129e-20	1.51178	0.437	0.284	1.71652e-16	Endo 1	Ktn1
0	5.03377	0.65	0.24	0	APC B	Snx5		4.26699e-39	7.11852	0.573	0.257	1.70679e-35	B	Atp2a3		6.22766e-20	3.58407	0.318	0.2	2.49106e-16	Endo 1	Runx1t1
0	4.76987	0.648	0.223	0	APC B	Snx2		4.5833e-39	1.28435	0.398	0.251	1.83332e-35	B	Bax		6.74994e-20	0.579814	0.538	0.301	2.69998e-16	Endo 1	Mbnl2
0	4.71821	0.259	0.014	0	APC B	Sspn		4.99745e-39	1.49814	0.289	0.165	1.99898e-35	B	Ccdc130		1.01785e-19	0.977662	0.454	0.302	4.0714e-16	Endo 1	Ndfip2
0	4.53296	0.934	0.233	0	APC B	AABR07060872.1		5.00725e-39	0.954182	0.142	0.22	2.0029e-35	B	Ncoa1		1.07214e-19	1.9048	0.52	0.319	4.28855e-16	Endo 1	Ctnna1
0	4.4146	0.619	0.25	0	APC B	Rhoh		2.32582e-38	3.89017	0.38	0.166	9.3033e-35	B	St3gal1		1.11919e-19	3.25001	0.298	0.21	4.47675e-16	Endo 1	Smad7
0	3.57422	0.94	0.202	0	APC B	RT1-Ba		3.26493e-38	6.53529	0.452	0.229	1.30597e-34	B	B3gnt5		1.17304e-19	1.0002	0.51	0.326	4.69217e-16	Endo 1	Map4
0	3.31909	0.651	0.241	0	APC B	Fli1		5.88372e-38	1.7978	0.327	0.152	2.35349e-34	B	Uspl1		1.58635e-19	2.20239	0.387	0.257	6.34541e-16	Endo 1	LOC100362023
0	3.28475	0.723	0.185	0	APC B	Smim14		6.24071e-38	0.977461	0.267	0.16	2.49629e-34	B	Zfp180		1.60561e-19	1.9466	0.198	0.113	6.42245e-16	Endo 1	Hist1h2ao.1
0	3.01363	0.815	0.24	0	APC B	AABR07034739.1		7.96961e-38	3.16118	0.198	0.226	3.18784e-34	B	Cep131		3.21628e-19	0.877439	0.52	0.326	1.28651e-15	Endo 1	Mxd4
0	3.00273	0.55	0.283	0	APC B	Ebf1		1.38493e-37	2.28349	0.176	0.188	5.53973e-34	B	Sclt1		6.81808e-19	3.25352	0.307	0.2	2.72723e-15	Endo 1	Irf7
0	2.93034	0.595	0.3	0	APC B	Gga2		1.69634e-37	2.92556	0.6	0.235	6.78536e-34	B	Niban3		7.51151e-19	3.80956	0.346	0.179	3.00461e-15	Endo 1	Slc10a1
0	2.9038	0.621	0.238	0	APC B	Tmem243		2.1029e-37	2.35127	0.28	0.138	8.4116e-34	B	Tp53i11		7.94204e-19	0.734213	0.555	0.349	3.17682e-15	Endo 1	Fus
0	2.71236	0.618	0.276	0	APC B	Smc6		2.57987e-37	2.62155	0.342	0.21	1.03195e-33	B	Zfp830		8.02841e-19	0.424085	0.195	0.195	3.21136e-15	Endo 1	Rai14
0	2.61468	0.611	0.19	0	APC B	Ly86		3.32507e-37	6.23428	0.549	0.179	1.33003e-33	B	Trib2		1.51555e-18	1.18909	0.083	0.153	6.06222e-15	Endo 1	Nos2
0	2.51591	0.585	0.313	0	APC B	Ppp1cc		3.63156e-37	1.15231	0.255	0.23	1.45262e-33	B	Etnk1		1.75493e-18	1.69203	0.559	0.387	7.01971e-15	Endo 1	Cst3
0	2.46487	0.797	0.294	0	APC B	Tbca		3.74142e-37	2.88412	0.344	0.181	1.49657e-33	B	Necap1		4.57481e-18	7.55576	0.334	0.222	1.82992e-14	Endo 1	Cdc42bpa
0	2.45873	0.902	0.247	0	APC B	Cd79b		4.07979e-37	3.78208	0.569	0.33	1.63192e-33	B	Kmt2e		5.78574e-18	0.510908	0.387	0.225	2.31429e-14	Endo 1	Isyna1
0	2.44112	0.717	0.234	0	APC B	Arpc5l		4.15367e-37	0.694839	0.12	0.258	1.66147e-33	B	Exo5		8.14654e-18	2.76994	0.324	0.235	3.25862e-14	Endo 1	Cttnbp2nl
0	2.43212	0.758	0.24	0	APC B	Ppdpf		4.97917e-37	0.474199	0.18	0.178	1.99167e-33	B	Mcm3		1.58458e-17	3.85571	0.183	0.133	6.3383e-14	Endo 1	Ppp1r3d
0	2.225	0.913	0.254	0	APC B	Ighm		5.32684e-37	1.74381	0.308	0.222	2.13074e-33	B	Ap3b1		1.78228e-17	3.17596	0.532	0.353	7.12912e-14	Endo 1	Btg1
0	1.9984	0.446	0.149	0	APC B	Naaa		5.6403e-37	0.742299	0.405	0.291	2.25612e-33	B	Nsd3		4.40337e-17	1.60532	0.432	0.313	1.76135e-13	Endo 1	Ssu72
0	1.92451	0.34	0.158	0	APC B	Dennd4a		5.65968e-37	3.73337	0.267	0.2	2.26387e-33	B	Atad1		7.77484e-17	2.25837	0.306	0.235	3.10994e-13	Endo 1	Tcf3
0	1.52439	0.788	0.268	0	APC B	Fcmr		1.05962e-36	3.29031	0.366	0.244	4.23848e-33	B	Mylip		8.4868e-17	0.902824	0.133	0.112	3.39472e-13	Endo 1	Dnm3
0	1.33642	0.6	0.316	0	APC B	Sh3glb1		1.40212e-36	3.81318	0.197	0.23	5.60847e-33	B	Zfp24		1.13177e-16	3.16855	0.204	0.136	4.52706e-13	Endo 1	AC108574.1
0	1.30442	0.37	0.143	0	APC B	Pip5k1b		1.42407e-36	1.87997	0.303	0.24	5.6963e-33	B	RGD1311899		1.18922e-16	2.49935	0.147	0.199	4.75688e-13	Endo 1	AABR07025140.1
0	1.02467	0.707	0.258	0	APC B	Fcrla		2.06302e-36	0.508689	0.329	0.19	8.25208e-33	B	Zfp655		1.23767e-16	4.03624	0.396	0.269	4.9507e-13	Endo 1	Ppfibp1
0	0.753243	0.4	0.157	0	APC B	Gadd45g		2.76384e-36	0.270356	0.551	0.323	1.10554e-32	B	Rpl18a		1.33309e-16	4.80726	0.162	0.144	5.33238e-13	Endo 1	Klhl2
0	0.387542	0.584	0.295	0	APC B	Smap2		6.55822e-36	0.728175	0.206	0.225	2.62329e-32	B	Ppp1r15a		1.63195e-16	0.279104	0.108	0.122	6.5278e-13	Endo 1	Dhx58
6.05664e-306	2.32009	0.352	0.09	2.42266e-302	APC B	Cnr2		1.05869e-35	2.96354	0.057	0.243	4.23478e-32	B	Lrrc8d		1.81272e-16	0.495757	0.089	0.102	7.25089e-13	Endo 1	Rtp3
3.01307e-301	2.03504	0.301	0.156	1.20523e-297	APC B	Pxk		1.43425e-35	0.789462	0.303	0.233	5.73701e-32	B	Vps72		1.81582e-16	0.984463	0.293	0.225	7.26329e-13	Endo 1	Mxi1
7.3393e-300	0.280751	0.615	0.344	2.93572e-296	APC B	Ypel3		1.5403e-35	0.787808	0.221	0.23	6.16119e-32	B	Dnttip2		3.62225e-16	0.305641	0.601	0.393	1.4489e-12	Endo 1	Ywhae
7.57209e-286	0.534156	0.093	0.224	3.02884e-282	APC B	Mllt6		1.75022e-35	4.48547	0.26	0.24	7.00089e-32	B	Gnas.1		4.20002e-16	0.864652	0.413	0.283	1.68001e-12	Endo 1	Triobp
9.86939e-267	2.9981	0.431	0.2	3.94775e-263	APC B	Stx7		2.34104e-35	3.19511	0.328	0.144	9.36414e-32	B	Tchp		4.45828e-16	0.695683	0.231	0.352	1.78331e-12	Endo 1	Srsf6
5.99461e-264	0.653992	0.295	0.173	2.39784e-260	APC B	Cwc25		2.42412e-35	0.706219	0.436	0.293	9.69649e-32	B	Nsa2		5.46287e-16	0.714405	0.482	0.339	2.18515e-12	Endo 1	Egr1
4.24722e-259	0.911728	0.292	0.172	1.69889e-255	APC B	Map3k8		3.10931e-35	0.570731	0.323	0.178	1.24373e-31	B	Kif21b		8.14183e-16	2.36656	0.259	0.177	3.25673e-12	Endo 1	Nuak1
4.31084e-256	5.83719	0.574	0.264	1.72433e-252	APC B	Bank1		3.14438e-35	0.819599	0.162	0.18	1.25775e-31	B	Eci1		1.14805e-15	1.64419	0.279	0.201	4.59221e-12	Endo 1	Gatm
4.8586e-256	5.94806	0.56	0.224	1.94344e-252	APC B	Swap70		3.74397e-35	1.00381	0.294	0.205	1.49759e-31	B	Impad1.1		1.79326e-15	1.00106	0.537	0.349	7.17303e-12	Endo 1	Wnk1
2.41468e-254	2.04396	0.272	0.219	9.65871e-251	APC B	Ing4		5.37973e-35	2.42149	0.252	0.192	2.15189e-31	B	Mef2d		1.88824e-15	6.88292	0.165	0.16	7.55296e-12	Endo 1	Sypl1
8.51099e-247	0.991371	0.549	0.252	3.4044e-243	APC B	Pou2af1		6.20657e-35	1.26881	0.357	0.229	2.48263e-31	B	Cisd1		2.10389e-15	2.20816	0.434	0.286	8.41556e-12	Endo 1	Imp3
1.30677e-238	0.699773	0.401	0.194	5.2271e-235	APC B	Syk		7.41091e-35	0.85633	0.209	0.219	2.96436e-31	B	Bckdha		2.89018e-15	3.15113	0.41	0.287	1.15607e-11	Endo 1	Plk3
1.50932e-235	3.0059	0.236	0.223	6.03728e-232	APC B	N4bp1		7.96663e-35	1.20874	0.363	0.116	3.18665e-31	B	Ddx25		3.51879e-15	2.05623	0.465	0.313	1.40752e-11	Endo 1	Tpm4
1.0023e-229	3.60011	0.553	0.287	4.00921e-226	APC B	Cd19		8.11466e-35	5.73667	0.342	0.187	3.24586e-31	B	Trip4		3.53322e-15	3.2891	0.122	0.118	1.41329e-11	Endo 1	Isg20
2.29469e-229	2.68999	0.531	0.224	9.17875e-226	APC B	Ccr6		1.07891e-34	2.79864	0.252	0.205	4.31566e-31	B	Stat2		5.12722e-15	6.09921	0.058	0.101	2.05089e-11	Endo 1	Cacnb3
6.92827e-228	3.31135	0.616	0.282	2.77131e-224	APC B	Zfp36l1		1.30088e-34	1.8332	0.206	0.216	5.20351e-31	B	Apc		8.66553e-15	3.20707	0.466	0.32	3.46621e-11	Endo 1	Ets2
1.19892e-225	1.46449	0.49	0.284	4.79566e-222	APC B	Dbnl		1.35059e-34	3.78263	0.392	0.263	5.40234e-31	B	Purb		9.09523e-15	0.838693	0.289	0.195	3.63809e-11	Endo 1	Nectin2
5.55374e-222	3.01002	0.341	0.2	2.2215e-218	APC B	Gid8		1.78439e-34	0.742307	0.425	0.253	7.13755e-31	B	Prkrip1		9.2987e-15	1.35553	0.546	0.334	3.71948e-11	Endo 1	Slc3a2
9.78668e-221	0.341392	0.862	0.521	3.91467e-217	APC B	Rpl35		2.05473e-34	0.964857	0.358	0.167	8.2189e-31	B	Abhd6		9.83467e-15	1.04246	0.462	0.325	3.93387e-11	Endo 1	Mettl9
3.44528e-218	8.01759	0.576	0.24	1.37811e-214	APC B	Uhrf2		2.21844e-34	1.62903	0.267	0.155	8.87377e-31	B	Slc39a1		1.0501e-14	1.52852	0.329	0.268	4.20039e-11	Endo 1	Ebpl
7.92953e-214	1.45727	0.376	0.018	3.17181e-210	APC B	Tspan33		2.25056e-34	1.09341	0.338	0.173	9.00224e-31	B	LOC100910875		2.26079e-14	3.10815	0.502	0.326	9.04315e-11	Endo 1	Nucb2
3.42275e-209	1.27411	0.227	0.184	1.3691e-205	APC B	Phf20l1.1		4.09746e-34	3.97418	0.196	0.202	1.63898e-30	B	Gsdmd		2.39552e-14	3.99533	0.211	0.142	9.58209e-11	Endo 1	Mmd
5.73472e-209	0.500107	0.22	0.138	2.29389e-205	APC B	Phactr2		4.75118e-34	1.04776	0.294	0.154	1.90047e-30	B	Itprid2		2.44202e-14	3.16173	0.348	0.259	9.76809e-11	Endo 1	Resf1
4.80818e-208	1.82998	0.306	0.267	1.92327e-204	APC B	Zfp106		5.56294e-34	0.499034	0.38	0.333	2.22517e-30	B	Smap2		2.93537e-14	2.59349	0.32	0.234	1.17415e-10	Endo 1	Filip1
1.73658e-206	0.342111	0.303	0.247	6.94634e-203	APC B	Pbxip1		6.54999e-34	0.900144	0.208	0.235	2.61999e-30	B	Sdhaf2		4.04458e-14	0.730069	0.504	0.335	1.61783e-10	Endo 1	Hnrnpa2b1
4.94775e-206	5.19945	0.526	0.214	1.9791e-202	APC B	Rfc1		7.00921e-34	1.60849	0.187	0.221	2.80368e-30	B	Bcl7b		7.62384e-14	1.61657	0.271	0.217	3.04954e-10	Endo 1	Fam192a
2.73047e-205	1.19801	0.259	0.173	1.09219e-201	APC B	Prpf3		1.15211e-33	0.957876	0.301	0.206	4.60844e-30	B	Esrra		8.48417e-14	1.26683	0.498	0.324	3.39367e-10	Endo 1	Sptan1
4.42244e-204	5.4914	0.213	0.178	1.76898e-200	APC B	Lpgat1		1.47921e-33	5.67475	0.143	0.212	5.91683e-30	B	Arih1		1.26549e-13	1.14323	0.471	0.329	5.06197e-10	Endo 1	Dennd5a
2.37853e-203	1.34852	0.251	0.142	9.5141e-200	APC B	Osbpl9		1.50389e-33	2.85494	0.548	0.245	6.01557e-30	B	Dusp10		1.30237e-13	0.796342	0.476	0.296	5.20949e-10	Endo 1	LOC108349189
5.88549e-202	0.76992	0.134	0.159	2.35419e-198	APC B	Rnaseh2b		1.93035e-33	2.4516	0.393	0.284	7.7214e-30	B	Ddx6		1.36067e-13	2.25253	0.371	0.253	5.44267e-10	Endo 1	Rarg
2.71901e-200	0.624374	0.222	0.201	1.0876e-196	APC B	Rgs14		3.26439e-33	2.9198	0.321	0.112	1.30576e-29	B	Gpatch4		1.42469e-13	0.442329	0.527	0.334	5.69877e-10	Endo 1	Psme2
1.58166e-189	1.9133	0.589	0.308	6.32664e-186	APC B	Nap1l1		3.78269e-33	7.3455	0.243	0.215	1.51308e-29	B	Zmynd11		1.43989e-13	0.579698	0.025	0.136	5.75957e-10	Endo 1	Sdc1
3.11404e-186	0.4776	0.265	0.148	1.24562e-182	APC B	RGD1305455		4.69626e-33	1.25059	0.228	0.171	1.8785e-29	B	Exoc6		1.50938e-13	6.59552	0.251	0.18	6.03753e-10	Endo 1	Sos1
4.11942e-184	0.303428	0.131	0.228	1.64777e-180	APC B	Galnt7		6.13344e-33	0.276394	0.538	0.301	2.45338e-29	B	Rpl6		1.60093e-13	1.67255	0.376	0.268	6.40371e-10	Endo 1	Tmem123
3.26658e-180	0.542682	0.535	0.351	1.30663e-176	APC B	Grb2		6.93208e-33	0.748396	0.372	0.258	2.77283e-29	B	Ptov1		1.61604e-13	1.81332	0.406	0.287	6.46415e-10	Endo 1	H2afx
3.54238e-180	1.93373	0.267	0.17	1.41695e-176	APC B	Amn1		7.19848e-33	2.79393	0.358	0.219	2.87939e-29	B	Sppl3		2.12363e-13	3.38607	0.331	0.242	8.49451e-10	Endo 1	Ifi35
5.86303e-180	3.97303	0.337	0.124	2.34521e-176	APC B	Gsap		7.59297e-33	3.97064	0.281	0.156	3.03719e-29	B	Fam122a		2.1935e-13	0.463351	0.477	0.297	8.77401e-10	Endo 1	LOC108348111
9.01448e-178	6.05198	0.519	0.267	3.60579e-174	APC B	Fchsd2		8.20152e-33	4.76842	0.18	0.174	3.28061e-29	B	Tasor		2.79527e-13	2.93148	0.388	0.294	1.11811e-09	Endo 1	Gsta6
3.78751e-177	0.427835	0.25	0.177	1.515e-173	APC B	Tbcc		1.00327e-32	1.34071	0.342	0.168	4.0131e-29	B	Pdcd11		3.83971e-13	0.640816	0.53	0.341	1.53588e-09	Endo 1	Pnrc2
7.52829e-171	0.816602	0.127	0.179	3.01132e-167	APC B	Vopp1		1.12389e-32	1.91866	0.344	0.264	4.49558e-29	B	Ube2q1		7.51064e-13	0.748406	0.087	0.118	3.00425e-09	Endo 1	Stc1
1.729e-170	0.977363	0.275	0.208	6.91601e-167	APC B	Ssna1		1.37931e-32	1.34953	0.274	0.211	5.51725e-29	B	Golga5		8.32694e-13	6.89313	0.151	0.157	3.33077e-09	Endo 1	Cmpk2
1.92605e-168	2.08696	0.354	0.171	7.7042e-165	APC B	Rrs1		1.57639e-32	1.12776	0.438	0.294	6.30554e-29	B	Arglu1		1.11877e-12	0.530238	0.172	0.317	4.47507e-09	Endo 1	Sec31a
3.84401e-167	1.09535	0.151	0.217	1.5376e-163	APC B	Golga4		1.58305e-32	0.280008	0.171	0.249	6.33221e-29	B	Pja2		1.17549e-12	0.580572	0.371	0.274	4.70197e-09	Endo 1	Rnf167
3.30343e-165	2.87422	0.499	0.261	1.32137e-161	APC B	Tnfrsf13c		1.60198e-32	0.523298	0.542	0.314	6.40792e-29	B	LOC100360057		1.48404e-12	5.77832	0.292	0.223	5.93616e-09	Endo 1	Pelo
1.37137e-164	0.836064	0.455	0.331	5.48548e-161	APC B	Plekhj1		2.37036e-32	0.281741	0.381	0.271	9.48143e-29	B	Polr2e		1.57971e-12	4.47821	0.515	0.331	6.31885e-09	Endo 1	Amd1
1.56417e-164	0.888098	0.016	0.141	6.2567e-161	APC B	Cyfip1		3.20129e-32	1.85954	0.275	0.274	1.28052e-28	B	Thoc2		1.72801e-12	1.24534	0.356	0.257	6.91204e-09	Endo 1	LOC100362980
4.92852e-164	0.745422	0.202	0.159	1.97141e-160	APC B	Sema4d		4.44333e-32	1.21428	0.297	0.223	1.77733e-28	B	Lrrfip2		2.26285e-12	1.24079	0.335	0.26	9.05138e-09	Endo 1	Tapbp
1.04899e-163	2.48095	0.37	0.128	4.19595e-160	APC B	Gcdh		4.56288e-32	2.99677	0.224	0.161	1.82515e-28	B	Usp6nl		2.47798e-12	1.68329	0.165	0.13	9.91193e-09	Endo 1	Rgs12
1.42432e-163	5.43454	0.212	0.257	5.6973e-160	APC B	Tagap		5.9775e-32	6.17365	0.268	0.186	2.391e-28	B	Rbm18		2.81646e-12	0.44777	0.392	0.277	1.12658e-08	Endo 1	St3gal1
6.48434e-163	2.27617	0.372	0.215	2.59373e-159	APC B	Efr3a		5.98032e-32	0.28863	0.556	0.324	2.39213e-28	B	Rpl11		3.90617e-12	1.40889	0.424	0.301	1.56247e-08	Endo 1	Frg1
8.27978e-163	3.28362	0.468	0.19	3.31191e-159	APC B	Dmtf1		6.2125e-32	2.32409	0.307	0.176	2.485e-28	B	AABR07029272.1		4.21477e-12	2.53406	0.466	0.306	1.68591e-08	Endo 1	Cdkn1a
1.68172e-162	2.43572	0.252	0.195	6.72687e-159	APC B	Sbds		7.43081e-32	0.414757	0.259	0.194	2.97232e-28	B	Pgrmc2		4.31487e-12	2.88204	0.349	0.264	1.72595e-08	Endo 1	Git2
2.84931e-162	1.40869	0.23	0.168	1.13972e-158	APC B	Rbm18		7.61342e-32	0.50485	0.279	0.191	3.04537e-28	B	Dlgap4		5.2485e-12	0.530271	0.128	0.122	2.0994e-08	Endo 1	Kdm7a
1.91682e-161	1.00911	0.516	0.348	7.6673e-158	APC B	Brd2		7.74158e-32	1.24188	0.212	0.172	3.09663e-28	B	Nop56		6.97529e-12	2.2157	0.335	0.26	2.79012e-08	Endo 1	Ostm1
9.78976e-161	3.5501	0.485	0.205	3.9159e-157	APC B	Ralgps2		8.56226e-32	0.290491	0.376	0.274	3.42491e-28	B	Chmp1a		1.00917e-11	6.89935	0.192	0.17	4.03667e-08	Endo 1	Lxn
7.55707e-160	1.1458	0.132	0.24	3.02283e-156	APC B	Cfp		9.41939e-32	0.426093	0.26	0.267	3.76775e-28	B	Plekha5		1.08229e-11	6.86217	0.303	0.22	4.32917e-08	Endo 1	AABR07059663.1
4.21667e-157	1.73583	0.46	0.305	1.68667e-153	APC B	Ifit1bl		1.09289e-31	2.36039	0.226	0.151	4.37157e-28	B	Cd3eap		1.16234e-11	0.913149	0.134	0.106	4.64935e-08	Endo 1	Arc
4.85328e-157	0.308739	0.223	0.195	1.94131e-153	APC B	Derl2		1.26251e-31	2.79814	0.378	0.301	5.05003e-28	B	Nckap1l		1.16243e-11	1.26144	0.46	0.308	4.64972e-08	Endo 1	Tax1bp3
6.55667e-156	5.36698	0.219	0.132	2.62267e-152	APC B	Ano10		1.35997e-31	2.68984	0.46	0.222	5.43987e-28	B	Rassf2		1.18089e-11	3.65445	0.259	0.205	4.72355e-08	Endo 1	Ncoa7
2.38387e-155	2.68329	0.229	0.166	9.53548e-152	APC B	Med31		1.39007e-31	0.349708	0.256	0.153	5.56027e-28	B	Cd3g		1.3359e-11	4.9823	0.193	0.153	5.34361e-08	Endo 1	AABR07021955.1
2.49426e-155	0.47398	0.212	0.18	9.97706e-152	APC B	Ezh1		1.51156e-31	1.30474	0.369	0.248	6.04622e-28	B	Mlx		1.36004e-11	2.58094	0.206	0.326	5.44016e-08	Endo 1	Chek1
2.53968e-149	4.48721	0.48	0.246	1.01587e-145	APC B	Trim59		2.01302e-31	2.45635	0.311	0.161	8.05208e-28	B	Ing3		1.42764e-11	7.3584	0.459	0.302	5.71056e-08	Endo 1	Taf7
7.18185e-148	5.77908	0.345	0.158	2.87274e-144	APC B	Mettl16		2.52174e-31	2.00446	0.204	0.18	1.00869e-27	B	Smarcd1		1.74637e-11	2.30854	0.41	0.267	6.9855e-08	Endo 1	Vcl
9.05809e-148	1.52502	0.44	0.302	3.62324e-144	APC B	Slpi		3.01088e-31	2.80154	0.392	0.194	1.20435e-27	B	Inpp1		1.8128e-11	6.34191	0.211	0.175	7.2512e-08	Endo 1	Gmpr2
1.33119e-147	4.21781	0.381	0.112	5.32477e-144	APC B	Cyp2s1		4.31952e-31	1.57976	0.317	0.15	1.72781e-27	B	Tob2		1.84089e-11	1.06485	0.356	0.272	7.36355e-08	Endo 1	Cped1
1.32722e-146	0.485866	0.268	0.198	5.30889e-143	APC B	Hdgfl2		4.40766e-31	3.19371	0.271	0.163	1.76307e-27	B	Zfp131		1.9392e-11	6.0765	0.356	0.289	7.75679e-08	Endo 1	Dgkz
3.65529e-146	0.899758	0.314	0.155	1.46212e-142	APC B	Golga1		4.51092e-31	1.46335	0.335	0.173	1.80437e-27	B	Hmg20a		2.00653e-11	4.99839	0.51	0.374	8.02612e-08	Endo 1	Tax1bp1
3.83216e-146	0.6594	0.343	0.198	1.53287e-142	APC B	Dhx9		6.79496e-31	1.40926	0.548	0.242	2.71798e-27	B	Ets1		2.20089e-11	4.74005	0.242	0.193	8.80358e-08	Endo 1	Naa80
4.29771e-143	0.397647	0.447	0.307	1.71908e-139	APC B	Il1b		8.31081e-31	1.31922	0.352	0.181	3.32432e-27	B	Alkbh1		2.7835e-11	4.46348	0.234	0.233	1.1134e-07	Endo 1	Trex1
5.06919e-143	0.903024	0.224	0.312	2.02768e-139	APC B	Chd3		1.52278e-30	1.42935	0.417	0.183	6.09111e-27	B	Dguok		3.34042e-11	4.51716	0.25	0.201	1.33617e-07	Endo 1	Rtp4
3.60422e-142	3.78775	0.476	0.272	1.44169e-138	APC B	Ell3		2.01608e-30	0.586924	0.216	0.224	8.06431e-27	B	Mob3a		4.02689e-11	4.10461	0.279	0.225	1.61076e-07	Endo 1	Tipinl1
1.67288e-141	4.85148	0.492	0.236	6.69154e-138	APC B	Cabcoco1		2.12269e-30	0.459023	0.201	0.219	8.49077e-27	B	Ate1		5.05284e-11	1.06958	0.331	0.277	2.02114e-07	Endo 1	Ddx39a
2.69183e-140	1.30384	0.124	0.19	1.07673e-136	APC B	Nipsnap2		2.13981e-30	1.77595	0.108	0.173	8.55924e-27	B	Anapc16		6.7925e-11	3.96419	0.147	0.141	2.717e-07	Endo 1	Itpr3
1.51336e-139	2.59351	0.465	0.317	6.05343e-136	APC B	Oas1a		2.45918e-30	1.00149	0.261	0.215	9.83672e-27	B	Igbp1		7.13903e-11	2.02031	0.29	0.25	2.85561e-07	Endo 1	Comt
2.69075e-139	7.19109	0.352	0.179	1.0763e-135	APC B	Dipk1a		3.08406e-30	2.05987	0.214	0.172	1.23362e-26	B	Mnat1		9.05817e-11	0.383657	0.175	0.196	3.62327e-07	Endo 1	Pfkl
9.42354e-139	2.60683	0.51	0.253	3.76941e-135	APC B	AABR07034739.3		3.32669e-30	0.909911	0.494	0.29	1.33068e-26	B	Pcmtd1		1.21136e-10	1.77202	0.139	0.294	4.84542e-07	Endo 1	Eps8
1.4497e-138	6.03639	0.15	0.207	5.79882e-135	APC B	Med1		3.67626e-30	0.274121	0.128	0.158	1.4705e-26	B	Rbmx		1.32677e-10	1.03375	0.17	0.11	5.30708e-07	Endo 1	Amigo2
2.16906e-138	3.00874	0.145	0.158	8.67625e-135	APC B	Gkap1		5.10584e-30	0.874791	0.258	0.164	2.04234e-26	B	Arel1		1.578e-10	4.93283	0.315	0.245	6.31201e-07	Endo 1	Slc39a10
1.06448e-136	4.11543	0.148	0.187	4.25791e-133	APC B	Tk2		5.45879e-30	0.829086	0.233	0.08	2.18352e-26	B	Fsip1		1.94204e-10	2.084	0.335	0.243	7.76815e-07	Endo 1	Cerk
2.03538e-136	0.627898	0.19	0.181	8.14151e-133	APC B	Pdlim7		5.50219e-30	0.388137	0.217	0.127	2.20088e-26	B	Dusp2		2.03995e-10	3.2564	0.223	0.162	8.15978e-07	Endo 1	Enpp1
5.86998e-136	1.48007	0.189	0.17	2.34799e-132	APC B	AABR07029605.1		6.16096e-30	0.947192	0.505	0.364	2.46438e-26	B	Was		2.62191e-10	1.50468	0.179	0.151	1.04876e-06	Endo 1	Slc12a2
1.38073e-135	0.886901	0.19	0.153	5.52293e-132	APC B	Atg2a		7.45625e-30	0.41708	0.313	0.217	2.9825e-26	B	Cyhr1		2.65883e-10	3.27125	0.209	0.137	1.06353e-06	Endo 1	Col4a2
1.88803e-135	3.47997	0.293	0.131	7.55212e-132	APC B	Cfap97		7.6342e-30	0.573543	0.496	0.309	3.05368e-26	B	Klf13		2.71775e-10	0.476475	0.456	0.31	1.0871e-06	Endo 1	Kif5b
6.38936e-135	0.494793	0.134	0.2	2.55574e-131	APC B	Inpp4b		7.67857e-30	0.581734	0.297	0.165	3.07143e-26	B	Gopc		2.71955e-10	0.523303	0.242	0.358	1.08782e-06	Endo 1	Copb1
2.19227e-134	1.32741	0.482	0.23	8.76908e-131	APC B	Pde4b		8.11266e-30	0.424457	0.527	0.329	3.24507e-26	B	Rps28		2.89931e-10	0.411653	0.058	0.281	1.15972e-06	Endo 1	Slc1a5
7.5755e-134	4.65539	0.209	0.149	3.0302e-130	APC B	Abhd5		8.96422e-30	5.33931	0.201	0.248	3.58569e-26	B	Ngly1		2.91382e-10	5.4139	0.097	0.143	1.16553e-06	Endo 1	Jarid2
1.59579e-133	0.817944	0.348	0.217	6.38315e-130	APC B	RT1-M3-1		9.25892e-30	0.86926	0.24	0.218	3.70357e-26	B	Rock2		2.91768e-10	4.96856	0.176	0.159	1.16707e-06	Endo 1	Sesn2
9.00984e-133	6.28755	0.545	0.238	3.60393e-129	APC B	Ptp4a3		9.61437e-30	1.48634	0.214	0.183	3.84575e-26	B	Nprl2		4.07192e-10	2.35892	0.257	0.226	1.62877e-06	Endo 1	Ptbp3
2.62028e-132	2.48416	0.437	0.108	1.04811e-128	APC B	LOC681325		1.2736e-29	0.829023	0.382	0.244	5.09438e-26	B	Poldip3		4.08916e-10	0.825285	0.488	0.385	1.63567e-06	Endo 1	Klf4
8.25999e-132	0.739108	0.245	0.182	3.30399e-128	APC B	Wdr45		1.58306e-29	2.9117	0.34	0.157	6.33225e-26	B	Egln3		5.0427e-10	3.04507	0.218	0.207	2.01708e-06	Endo 1	Bin3
6.97791e-131	0.346324	0.309	0.141	2.79116e-127	APC B	Mterf4		1.81985e-29	5.09742	0.206	0.203	7.27939e-26	B	Stx12		5.23892e-10	0.332795	0.156	0.182	2.09557e-06	Endo 1	Tmem38b
2.68488e-130	2.39996	0.49	0.306	1.07395e-126	APC B	Ctcf		1.91111e-29	2.40196	0.222	0.179	7.64445e-26	B	Ift46		6.44185e-10	3.22997	0.05	0.137	2.57674e-06	Endo 1	Ankrd37
8.57387e-130	1.27166	0.166	0.108	3.42955e-126	APC B	AABR07065789.1		1.98687e-29	0.415776	0.197	0.2	7.94746e-26	B	AABR07064719.2		9.14324e-10	0.578878	0.435	0.302	3.6573e-06	Endo 1	Adam15
3.50353e-129	1.17674	0.129	0.215	1.40141e-125	APC B	Synj1		3.16955e-29	0.869154	0.326	0.293	1.26782e-25	B	Srsf11		9.14977e-10	5.21524	0.22	0.195	3.65991e-06	Endo 1	Itprid2
4.17821e-129	0.298669	0.311	0.116	1.67128e-125	APC B	Hs3st1		3.27714e-29	4.47665	0.382	0.194	1.31086e-25	B	Kdm5b		1.01136e-09	3.096	0.234	0.349	4.04544e-06	Endo 1	Ivns1abp
2.68936e-128	2.27051	0.329	0.124	1.07574e-124	APC B	Ankrd50		3.3125e-29	1.74807	0.262	0.189	1.325e-25	B	Arid2		1.08135e-09	3.7878	0.367	0.264	4.32541e-06	Endo 1	Arhgef3
9.13145e-128	0.288423	0.218	0.209	3.65258e-124	APC B	Ube2d2		3.56244e-29	0.475988	0.22	0.154	1.42498e-25	B	Pigp		1.1563e-09	0.865759	0.409	0.311	4.62521e-06	Endo 1	Ptpn12
3.05607e-127	1.18799	0.348	0.254	1.22243e-123	APC B	Hnrnph1		3.82529e-29	0.367483	0.116	0.202	1.53012e-25	B	Cul4b		1.97895e-09	3.61724	0.222	0.318	7.91581e-06	Endo 1	Blvrb
5.94291e-127	2.32213	0.446	0.294	2.37716e-123	APC B	Srpk1		4.10046e-29	1.57923	0.336	0.223	1.64018e-25	B	Ube2g1		2.10055e-09	5.65076	0.195	0.184	8.4022e-06	Endo 1	Gsap
8.81149e-127	3.95689	0.417	0.177	3.5246e-123	APC B	Ehd4		4.17753e-29	2.91611	0.413	0.178	1.67101e-25	B	Kpna1		2.19726e-09	1.25882	0.278	0.206	8.78906e-06	Endo 1	Bambi
8.53608e-126	0.503685	0.215	0.189	3.41443e-122	APC B	Ccdc174		5.90543e-29	2.59981	0.342	0.174	2.36217e-25	B	Stk10		2.53596e-09	2.45054	0.328	0.269	1.01438e-05	Endo 1	Tap1
1.43033e-125	5.40313	0.446	0.211	5.72132e-122	APC B	Cd40		6.39811e-29	4.40195	0.386	0.27	2.55924e-25	B	Cebpz		2.86227e-09	1.36554	0.051	0.124	1.14491e-05	Endo 1	Zbtb18
9.9256e-125	0.741644	0.527	0.359	3.97024e-121	APC B	H3f3b		7.4423e-29	0.935681	0.448	0.301	2.97692e-25	B	Use1		4.56181e-09	1.99114	0.343	0.258	1.82472e-05	Endo 1	AABR07035218.1
1.34465e-124	2.26895	0.379	0.23	5.37861e-121	APC B	Ppp3ca		7.57223e-29	1.40249	0.374	0.209	3.02889e-25	B	Sh2b1		4.57182e-09	2.87588	0.262	0.239	1.82873e-05	Endo 1	Rcsd1
3.28991e-124	6.70452	0.447	0.151	1.31596e-120	APC B	Stap1		9.1028e-29	4.9121	0.284	0.18	3.64112e-25	B	Cyb5r1		5.78744e-09	0.483681	0.357	0.291	2.31498e-05	Endo 1	Ethe1
3.70967e-124	0.679726	0.136	0.182	1.48387e-120	APC B	Odc1		1.05952e-28	0.409614	0.321	0.184	4.23807e-25	B	Rreb1		7.44405e-09	4.32946	0.296	0.242	2.97762e-05	Endo 1	Smad1
5.04491e-124	4.91745	0.152	0.13	2.01796e-120	APC B	Patj		1.06846e-28	0.499753	0.382	0.258	4.27385e-25	B	Mrpl23		9.07626e-09	0.742881	0.418	0.326	3.6305e-05	Endo 1	Nr1h2
7.06352e-124	3.16153	0.395	0.259	2.82541e-120	APC B	Cacybp		1.13195e-28	1.59118	0.147	0.197	4.5278e-25	B	Akap10		9.63945e-09	1.13474	0.234	0.294	3.85578e-05	Endo 1	Nop56
1.35242e-123	6.41102	0.303	0.143	5.40967e-120	APC B	Trip4		1.18519e-28	4.25844	0.219	0.188	4.74075e-25	B	Akr1b1		1.11285e-08	0.970494	0.334	0.277	4.45139e-05	Endo 1	Fubp1
7.25046e-123	1.96043	0.539	0.347	2.90018e-119	APC B	Kmt2e		2.07143e-28	0.994568	0.372	0.256	8.28572e-25	B	Srpk2		1.31708e-08	1.38281	0.515	0.384	5.26831e-05	Endo 1	Ube2d3
7.87812e-123	0.257546	0.41	0.216	3.15125e-119	APC B	Ccng2		2.49627e-28	1.66224	0.136	0.208	9.98508e-25	B	Pip4k2c		1.45059e-08	1.17692	0.329	0.284	5.80236e-05	Endo 1	Hnrnph3
9.64014e-123	1.20877	0.167	0.197	3.85605e-119	APC B	Tmx4		3.67002e-28	0.269593	0.327	0.264	1.46801e-24	B	Cct3		1.50199e-08	0.54167	0.407	0.303	6.00798e-05	Endo 1	Bcl10
2.00418e-122	2.63461	0.178	0.196	8.01671e-119	APC B	LOC294154		3.73905e-28	0.656495	0.52	0.309	1.49562e-24	B	Eef1d		1.52952e-08	0.473332	0.349	0.256	6.11808e-05	Endo 1	Plekho1
6.69465e-121	2.72264	0.33	0.141	2.67786e-117	APC B	Eef1akmt1		4.2803e-28	4.33691	0.208	0.274	1.71212e-24	B	Glmp		1.62751e-08	6.49471	0.257	0.214	6.51004e-05	Endo 1	Ppard
7.94638e-121	2.49734	0.217	0.161	3.17855e-117	APC B	Samd4b		4.549e-28	0.600707	0.272	0.266	1.8196e-24	B	Aff3		1.88186e-08	0.654545	0.449	0.31	7.52744e-05	Endo 1	LOC108349594
4.82816e-119	0.803393	0.251	0.199	1.93126e-115	APC B	Gpank1		5.44671e-28	0.972258	0.272	0.187	2.17868e-24	B	Eif2a		2.09644e-08	5.10568	0.287	0.231	8.38577e-05	Endo 1	Mysm1
1.74239e-117	2.27912	0.359	0.163	6.96957e-114	APC B	LOC102549869		5.59689e-28	2.35452	0.178	0.203	2.23876e-24	B	Sptan1		3.00645e-08	1.86811	0.154	0.299	0.000120258	Endo 1	Vps13c
9.79297e-116	0.887093	0.259	0.188	3.91719e-112	APC B	Ddx52		6.55071e-28	5.73556	0.206	0.184	2.62028e-24	B	Ankrd40		3.46014e-08	1.5476	0.076	0.256	0.000138405	Endo 1	Chst12
1.91399e-115	2.65125	0.293	0.158	7.65597e-112	APC B	Mprip		1.27948e-27	0.801614	0.272	0.206	5.1179e-24	B	Mindy2		3.51177e-08	0.828086	0.278	0.24	0.000140471	Endo 1	Set
5.44626e-115	2.57236	0.319	0.191	2.1785e-111	APC B	Supt16h		1.39785e-27	2.13464	0.507	0.285	5.59139e-24	B	Snn		3.66976e-08	0.483079	0.507	0.343	0.00014679	Endo 1	Rps19
4.80499e-114	1.6163	0.243	0.182	1.922e-110	APC B	Pbx2		1.76588e-27	6.00506	0.524	0.21	7.06353e-24	B	Cblb		6.07509e-08	2.53271	0.332	0.285	0.000243004	Endo 1	Rgl1
8.41473e-114	1.56867	0.128	0.191	3.36589e-110	APC B	Atl2		2.43458e-27	1.34124	0.433	0.187	9.73834e-24	B	Pdlim2		6.58998e-08	2.34172	0.292	0.259	0.000263599	Endo 1	Ing4
2.67693e-112	2.04747	0.132	0.14	1.07077e-108	APC B	Plcg2		3.04313e-27	0.874224	0.384	0.286	1.21725e-23	B	LOC100911713		8.14128e-08	2.08888	0.167	0.172	0.000325651	Endo 1	Pde12
1.24404e-111	0.877395	0.359	0.214	4.97615e-108	APC B	Wdr70		3.36911e-27	2.56489	0.344	0.13	1.34764e-23	B	Mvd		8.7518e-08	2.4024	0.232	0.202	0.000350072	Endo 1	Spata13
6.82896e-111	0.609637	0.24	0.187	2.73158e-107	APC B	Zfp24		3.57946e-27	1.9858	0.202	0.243	1.43178e-23	B	Glg1		9.22363e-08	0.649421	0.245	0.197	0.000368945	Endo 1	Tfpi2
1.0856e-110	1.84433	0.192	0.156	4.34241e-107	APC B	Cspp1		3.74708e-27	2.74306	0.422	0.193	1.49883e-23	B	Zfp707		9.2916e-08	2.78668	0.359	0.3	0.000371664	Endo 1	Bud31
1.22963e-110	1.99845	0.178	0.208	4.91851e-107	APC B	Man1a1		4.19666e-27	0.794191	0.285	0.201	1.67867e-23	B	Ttc7a		9.99223e-08	0.390697	0.285	0.236	0.000399689	Endo 1	Mif4gd
3.95088e-109	5.21881	0.32	0.039	1.58035e-105	APC B	Scd		4.63318e-27	0.775512	0.193	0.202	1.85327e-23	B	MGC95208		1.13935e-07	0.616379	0.061	0.231	0.000455742	Endo 1	Tmem50b
4.83512e-109	5.48691	0.221	0.156	1.93405e-105	APC B	Myo9a		4.68196e-27	2.68337	0.347	0.252	1.87278e-23	B	Ctr9		1.26484e-07	0.251272	0.2	0.205	0.000505934	Endo 1	Slc31a2
1.10144e-108	0.299205	0.209	0.197	4.40576e-105	APC B	Abraxas2		5.15845e-27	0.379232	0.276	0.279	2.06338e-23	B	AABR07054469.1		1.31733e-07	4.01283	0.136	0.166	0.000526931	Endo 1	Nlrp1a
3.16741e-108	0.858193	0.502	0.296	1.26697e-104	APC B	Serp1		5.80714e-27	2.72331	0.306	0.174	2.32285e-23	B	Acd		1.36514e-07	1.46772	0.315	0.35	0.000546057	Endo 1	Wsb1
1.98569e-107	3.97983	0.184	0.158	7.94276e-104	APC B	LOC103694506		6.1309e-27	1.16122	0.225	0.188	2.45236e-23	B	Gadd45g		1.63656e-07	1.52271	0.126	0.107	0.000654623	Endo 1	Igf2
3.38595e-107	0.444686	0.232	0.149	1.35438e-103	APC B	Trim26		6.46314e-27	5.63898	0.351	0.215	2.58526e-23	B	Dctn1		1.65908e-07	1.39372	0.237	0.223	0.000663634	Endo 1	Tmem243
5.55781e-107	1.3039	0.274	0.183	2.22312e-103	APC B	Fbxo6		7.62144e-27	1.32987	0.192	0.207	3.04858e-23	B	Trpm7		1.82282e-07	0.278216	0.051	0.247	0.000729129	Endo 1	Mob3a
7.15472e-107	1.26579	0.325	0.208	2.86189e-103	APC B	Tnfrsf26		7.86112e-27	2.22218	0.336	0.23	3.14445e-23	B	Cwf19l2		2.05234e-07	0.360036	0.523	0.375	0.000820937	Endo 1	Ube2s
7.96666e-107	2.18261	0.339	0.134	3.18666e-103	APC B	Plekhg2		8.02419e-27	0.859428	0.463	0.354	3.20968e-23	B	Rgs19		2.13692e-07	3.68244	0.05	0.188	0.000854769	Endo 1	Aif1l
1.14367e-106	2.40835	0.264	0.127	4.57468e-103	APC B	LOC688553		8.36224e-27	2.74747	0.145	0.217	3.3449e-23	B	Ap3d1		3.0444e-07	1.34989	0.033	0.197	0.00121776	Endo 1	Ccdc34
1.23225e-106	0.442656	0.241	0.216	4.92902e-103	APC B	Rnf181		1.01394e-26	2.08905	0.143	0.151	4.05577e-23	B	Fermt2		3.29517e-07	2.91055	0.37	0.311	0.00131807	Endo 1	Ankrd13a
4.29004e-106	1.05423	0.306	0.192	1.71602e-102	APC B	Aen		1.15019e-26	6.76437	0.504	0.217	4.60076e-23	B	Malt1		3.32744e-07	0.733418	0.136	0.291	0.00133098	Endo 1	Tnpo1
9.53345e-106	1.35464	0.246	0.184	3.81338e-102	APC B	Lin37		1.35639e-26	4.08078	0.258	0.19	5.42556e-23	B	Tmem263		3.4729e-07	0.54134	0.137	0.181	0.00138916	Endo 1	Chd7
1.21885e-105	1.71154	0.249	0.168	4.8754e-102	APC B	Faf1		1.60278e-26	0.579273	0.289	0.254	6.41112e-23	B	Scamp2		3.75222e-07	1.62898	0.147	0.173	0.00150089	Endo 1	Prickle1
1.68101e-105	2.22033	0.146	0.183	6.72405e-102	APC B	Dhx29		1.72491e-26	2.22532	0.338	0.231	6.89964e-23	B	Rps6		3.81657e-07	0.30041	0.526	0.371	0.00152663	Endo 1	Ddx3x
9.56448e-105	1.24999	0.276	0.2	3.82579e-101	APC B	LOC108349189		1.86351e-26	1.32317	0.387	0.235	7.45403e-23	B	Rps19		3.88244e-07	0.350699	0.335	0.263	0.00155298	Endo 1	Rps6ka3
1.05554e-104	2.65535	0.333	0.187	4.22217e-101	APC B	Naa15		2.09358e-26	2.57466	0.284	0.196	8.37434e-23	B	Kctd18		4.03819e-07	2.09976	0.062	0.237	0.00161527	Endo 1	Skil
3.03943e-104	1.41641	0.298	0.121	1.21577e-100	APC B	Cep135		2.54484e-26	1.07243	0.211	0.167	1.01793e-22	B	Gnl3		4.77782e-07	5.35064	0.273	0.266	0.00191113	Endo 1	Cdk19
4.24591e-104	1.80726	0.284	0.157	1.69836e-100	APC B	Pop4		2.5655e-26	1.03381	0.32	0.237	1.0262e-22	B	Secisbp2		5.28372e-07	1.29703	0.271	0.242	0.00211349	Endo 1	Fam76b
9.49085e-104	5.5087	0.163	0.152	3.79634e-100	APC B	Traf5		2.92391e-26	1.75624	0.213	0.238	1.16956e-22	B	Tmem150b		5.35135e-07	1.19221	0.324	0.3	0.00214054	Endo 1	Nosip
1.92561e-103	1.71033	0.27	0.168	7.70245e-100	APC B	Alkbh7		3.28011e-26	2.37441	0.172	0.184	1.31204e-22	B	Pym1		5.48361e-07	3.97975	0.131	0.164	0.00219344	Endo 1	Znfx1
3.12708e-103	0.45042	0.141	0.202	1.25083e-99	APC B	Vps52		4.36862e-26	0.906791	0.296	0.228	1.74745e-22	B	Exoc3		6.10997e-07	0.87196	0.17	0.296	0.00244399	Endo 1	Golgb1
3.77441e-103	2.30821	0.37	0.161	1.50976e-99	APC B	Ccdc112		4.37186e-26	5.85844	0.251	0.185	1.74875e-22	B	Ikzf1		6.49828e-07	3.67906	0.045	0.227	0.00259931	Endo 1	Casc4
2.36747e-102	2.39182	0.304	0.162	9.46986e-99	APC B	Rbm7		5.9459e-26	0.318012	0.277	0.163	2.37836e-22	B	Vps53		6.62073e-07	0.867866	0.176	0.188	0.00264829	Endo 1	Pfkfb3
2.80658e-102	6.47511	0.18	0.2	1.12263e-98	APC B	Cyth2		6.95287e-26	2.7054	0.282	0.154	2.78115e-22	B	Capn7		6.93221e-07	0.877224	0.482	0.332	0.00277289	Endo 1	Ntan1
6.76427e-102	2.5944	0.233	0.187	2.70571e-98	APC B	Phf1		8.30608e-26	1.75196	0.172	0.213	3.32243e-22	B	Hnrnph3		7.1115e-07	0.299129	0.234	0.225	0.0028446	Endo 1	Rin3
1.83551e-101	2.34805	0.365	0.244	7.34204e-98	APC B	Rexo2		9.84815e-26	4.96952	0.319	0.223	3.93926e-22	B	Ggta1		7.16246e-07	1.13745	0.31	0.242	0.00286498	Endo 1	Pip5k1c
1.9874e-101	0.397673	0.288	0.215	7.94961e-98	APC B	Cybc1		1.13341e-25	1.29072	0.242	0.234	4.53362e-22	B	Ythdc1		7.2256e-07	0.451229	0.387	0.298	0.00289024	Endo 1	Lsm8
3.71236e-101	2.41016	0.208	0.121	1.48494e-97	APC B	Arhgap24		1.16993e-25	5.36009	0.501	0.184	4.67972e-22	B	Cd40		7.2782e-07	1.18007	0.243	0.289	0.00291128	Endo 1	Ifi27l2b
1.4304e-100	3.91303	0.256	0.269	5.72158e-97	APC B	Vps4b		1.33366e-25	1.02395	0.245	0.203	5.33462e-22	B	Hes6		7.69719e-07	3.00606	0.48	0.331	0.00307888	Endo 1	Pdcd4
1.46751e-100	3.00476	0.157	0.193	5.87004e-97	APC B	Zrsr2		1.77658e-25	2.00179	0.274	0.23	7.10633e-22	B	Mospd3		7.71653e-07	2.41068	0.109	0.143	0.00308661	Endo 1	Zfp830
1.78897e-100	1.18235	0.119	0.198	7.15589e-97	APC B	Hltf		1.89491e-25	0.34361	0.191	0.205	7.57964e-22	B	Tlk2		8.07985e-07	4.9436	0.443	0.32	0.00323194	Endo 1	Clk1
2.24435e-100	1.7268	0.172	0.19	8.97739e-97	APC B	Zfp280d		2.20145e-25	3.7903	0.231	0.192	8.8058e-22	B	Ripor1		8.61397e-07	0.563171	0.463	0.335	0.00344559	Endo 1	Rexo2
2.40374e-100	4.82246	0.156	0.191	9.61497e-97	APC B	Smarcd1		3.68771e-25	3.28636	0.584	0.282	1.47508e-21	B	Erp29		9.72959e-07	0.688337	0.133	0.243	0.00389184	Endo 1	Ldlr
6.38512e-100	0.544497	0.232	0.156	2.55405e-96	APC B	Spty2d1		4.8128e-25	3.47608	0.385	0.229	1.92512e-21	B	Ddx52		1.03461e-06	1.34678	0.195	0.136	0.00413844	Endo 1	Synm
1.03636e-99	3.01666	0.316	0.098	4.14543e-96	APC B	Birc3		5.67379e-25	2.98711	0.274	0.215	2.26952e-21	B	RGD1308706		1.03754e-06	0.962721	0.418	0.328	0.00415016	Endo 1	Mier1
2.94409e-99	0.894769	0.307	0.202	1.17764e-95	APC B	Hsf2		7.93385e-25	1.29273	0.277	0.242	3.17354e-21	B	Ccdc97		1.04318e-06	1.82861	0.179	0.145	0.00417274	Endo 1	Cbfa2t3
5.82772e-99	3.7491	0.22	0.164	2.33109e-95	APC B	Kdm7a		8.1614e-25	1.11063	0.192	0.209	3.26456e-21	B	Apaf1		1.12732e-06	0.894309	0.449	0.303	0.00450928	Endo 1	Dnajb1
6.28851e-99	5.51332	0.459	0.237	2.51541e-95	APC B	Cd83		1.04486e-24	3.03049	0.36	0.217	4.17944e-21	B	Rnf114		1.12953e-06	4.48352	0.222	0.225	0.00451811	Endo 1	Nsrp1
1.72527e-98	1.1075	0.419	0.317	6.90107e-95	APC B	Fam107b		1.27534e-24	1.61459	0.377	0.103	5.10137e-21	B	Akap17b		1.23485e-06	0.390039	0.168	0.306	0.0049394	Endo 1	Wipf1
2.23951e-98	4.33409	0.36	0.175	8.95805e-95	APC B	Tmem131l		1.31189e-24	2.22814	0.495	0.239	5.24757e-21	B	Trim5		1.31696e-06	1.54354	0.362	0.294	0.00526785	Endo 1	Map4k4
2.29737e-98	2.1688	0.29	0.166	9.18947e-95	APC B	Parg		1.93009e-24	1.478	0.195	0.193	7.72036e-21	B	Golgb1		1.50885e-06	1.06451	0.226	0.214	0.0060354	Endo 1	Hmg1l1
3.65945e-98	0.447761	0.185	0.191	1.46378e-94	APC B	Twf1		2.16155e-24	0.480949	0.202	0.138	8.64619e-21	B	Gkap1		1.50945e-06	0.476266	0.488	0.359	0.00603781	Endo 1	Hnrnpk
7.02225e-98	1.98402	0.298	0.149	2.8089e-94	APC B	Tmem150b		2.19439e-24	2.2924	0.269	0.238	8.77758e-21	B	Snx17		1.5859e-06	4.18859	0.147	0.155	0.00634359	Endo 1	Usp18
2.28661e-97	0.750482	0.157	0.205	9.14643e-94	APC B	Akap17b		2.21434e-24	4.30872	0.221	0.205	8.85736e-21	B	Mysm1		1.67088e-06	2.21255	0.115	0.28	0.00668353	Endo 1	Entpd1
6.64222e-97	7.76452	0.443	0.284	2.65689e-93	APC B	Clec4m		2.27352e-24	1.69187	0.201	0.205	9.09406e-21	B	Hgs		1.85605e-06	1.64158	0.454	0.342	0.00742421	Endo 1	Rock1
9.66655e-97	7.05387	0.171	0.133	3.86662e-93	APC B	Trpm6		2.70981e-24	3.55838	0.304	0.177	1.08392e-20	B	Nln		1.99448e-06	0.730362	0.368	0.29	0.00797791	Endo 1	Mprip
4.07902e-96	1.45009	0.312	0.214	1.63161e-92	APC B	Nudt3		3.53735e-24	4.76055	0.096	0.202	1.41494e-20	B	Dync1li2		2.16576e-06	0.379107	0.332	0.239	0.00866304	Endo 1	Calcrl
1.95015e-95	0.475857	0.25	0.215	7.80061e-92	APC B	Gtf2b		3.70687e-24	3.04995	0.253	0.179	1.48275e-20	B	Dtx2		2.38982e-06	0.575272	0.22	0.169	0.00955927	Endo 1	Gvin1
6.39481e-95	3.75526	0.317	0.184	2.55793e-91	APC B	Ube3a		4.42813e-24	5.45083	0.4	0.215	1.77125e-20	B	Lax1		2.46837e-06	2.05582	0.236	0.231	0.00987346	Endo 1	Shoc2
8.13464e-95	1.53964	0.169	0.252	3.25385e-91	APC B	Rab6a		6.11207e-24	8.49451	0.388	0.314	2.44483e-20	B	Rilpl2		2.88547e-06	0.752801	0.474	0.337	0.0115419	Endo 1	Pea15
2.70542e-94	2.62372	0.559	0.303	1.08217e-90	APC B	B3gnt2		6.22889e-24	0.55848	0.183	0.217	2.49156e-20	B	Bnip2		3.58897e-06	2.80613	0.307	0.241	0.0143559	Endo 1	Crebrf
3.5641e-94	1.8234	0.465	0.214	1.42564e-90	APC B	St3gal5		6.5948e-24	6.25804	0.305	0.198	2.63792e-20	B	Pdpk1		3.6859e-06	0.412615	0.465	0.36	0.0147436	Endo 1	Pak2
3.57984e-94	2.18232	0.484	0.21	1.43194e-90	APC B	Abhd17b		9.76042e-24	2.26905	0.568	0.245	3.90417e-20	B	Zfp36l1		4.208e-06	0.311778	0.465	0.339	0.016832	Endo 1	Hnrnpd
6.59182e-94	0.481499	0.22	0.164	2.63673e-90	APC B	Kdm4a		1.1814e-23	4.47761	0.298	0.168	4.72558e-20	B	Leng1		4.35092e-06	1.37695	0.342	0.273	0.0174037	Endo 1	Mid1ip1
1.4411e-93	1.14575	0.227	0.147	5.76441e-90	APC B	Cep120		1.19587e-23	0.940252	0.222	0.216	4.78346e-20	B	AABR07059168.2		5.39273e-06	0.936223	0.429	0.318	0.0215709	Endo 1	Hp1bp3
2.64334e-93	3.57426	0.189	0.273	1.05734e-89	APC B	Chst1		1.50154e-23	0.327917	0.362	0.195	6.00616e-20	B	Sap25		5.96558e-06	0.874098	0.175	0.305	0.0238623	Endo 1	Col4a3bp
3.27063e-93	3.75177	0.511	0.232	1.30825e-89	APC B	RT1-Bb		1.68619e-23	1.14987	0.128	0.203	6.74475e-20	B	Cacul1		6.24987e-06	0.834369	0.452	0.327	0.0249995	Endo 1	Fxyd5
6.31288e-93	1.57726	0.477	0.326	2.52515e-89	APC B	Irf2		1.9181e-23	2.55131	0.327	0.225	7.67241e-20	B	Rnaseh2c		6.3838e-06	2.05941	0.326	0.293	0.0255352	Endo 1	Rsbn1l
6.55006e-93	4.19551	0.163	0.162	2.62002e-89	APC B	Kdm1b		1.95926e-23	1.75052	0.28	0.151	7.83703e-20	B	Fryl		6.43089e-06	4.54427	0.279	0.263	0.0257236	Endo 1	Casp1
1.22292e-92	2.29701	0.534	0.265	4.89169e-89	APC B	Bin1		2.18593e-23	3.22176	0.384	0.221	8.74373e-20	B	Rassf5		6.85048e-06	3.65759	0.173	0.191	0.0274019	Endo 1	Il16
1.68215e-92	2.44072	0.277	0.155	6.7286e-89	APC B	Xab2		2.83165e-23	3.14792	0.241	0.194	1.13266e-19	B	Ivd		7.12722e-06	1.5438	0.246	0.325	0.0285089	Endo 1	Naa20
2.29617e-92	1.2338	0.135	0.187	9.18467e-89	APC B	Pcnt		2.85405e-23	0.638846	0.242	0.208	1.14162e-19	B	Ttc9c		7.51889e-06	1.72445	0.432	0.321	0.0300756	Endo 1	Zmiz1
5.30712e-92	0.507172	0.266	0.174	2.12285e-88	APC B	Arid2		3.22158e-23	0.358779	0.106	0.226	1.28863e-19	B	Camk2g		7.58566e-06	5.92712	0.303	0.241	0.0303427	Endo 1	Trim47
6.554e-92	2.80057	0.156	0.19	2.6216e-88	APC B	AABR07071891.1		3.23734e-23	0.823408	0.403	0.25	1.29494e-19	B	Hexim1		9.17014e-06	1.08264	0.346	0.299	0.0366806	Endo 1	Bptf
1.12232e-91	7.73952	0.417	0.279	4.48928e-88	APC B	LOC102552344		3.54514e-23	1.15869	0.537	0.11	1.41805e-19	B	Mzb1		9.37224e-06	0.615571	0.434	0.347	0.037489	Endo 1	Gadd45b
1.42266e-91	1.80883	0.313	0.237	5.69065e-88	APC B	Dcaf11		3.55238e-23	3.38249	0.303	0.201	1.42095e-19	B	Polg2		1.01501e-05	0.291691	0.07	0.282	0.0406005	Endo 1	Lcp2
1.89495e-91	0.741148	0.176	0.164	7.57981e-88	APC B	Ccdc90b		4.00978e-23	0.691107	0.277	0.257	1.60391e-19	B	Ppp1r10		1.16903e-05	1.45083	0.2	0.314	0.0467613	Endo 1	Alkbh5
3.84459e-91	1.31573	0.262	0.181	1.53784e-87	APC B	Mpdu1		4.13321e-23	3.34345	0.179	0.196	1.65328e-19	B	Chd7		1.26065e-05	0.443078	0.418	0.344	0.0504261	Endo 1	Sri
4.48681e-91	1.84377	0.344	0.188	1.79472e-87	APC B	Elof1		4.57898e-23	2.93125	0.211	0.18	1.83159e-19	B	Dtx3		1.28002e-05	4.00672	0.239	0.241	0.0512009	Endo 1	Il3ra
2.74735e-90	3.18331	0.223	0.13	1.09894e-86	APC B	AABR07026291.1		4.64192e-23	0.303309	0.363	0.281	1.85677e-19	B	Ppp4r3b		1.28255e-05	0.315409	0.217	0.258	0.0513022	Endo 1	Tnip1
2.89926e-90	1.09485	0.135	0.216	1.1597e-86	APC B	Ptpn12		5.12895e-23	0.59003	0.286	0.256	2.05158e-19	B	Bin3		1.3379e-05	0.275096	0.268	0.341	0.0535159	Endo 1	Eprs
2.91668e-90	2.88217	0.289	0.127	1.16667e-86	APC B	Twnk		5.61038e-23	1.25902	0.413	0.191	2.24415e-19	B	Ireb2		1.76281e-05	0.383667	0.521	0.378	0.0705122	Endo 1	Prr13
6.17855e-90	0.920635	0.167	0.179	2.47142e-86	APC B	Tmem42		6.27845e-23	4.28406	0.222	0.209	2.51138e-19	B	Alkbh7		1.88502e-05	1.59696	0.145	0.205	0.0754008	Endo 1	Sirt7
1.41158e-89	1.37716	0.238	0.158	5.64633e-86	APC B	Zfp384		1.08757e-22	1.12339	0.215	0.142	4.35026e-19	B	Gimap6		1.99454e-05	0.377187	0.156	0.188	0.0797818	Endo 1	Arl6ip6
1.55766e-89	3.5341	0.205	0.168	6.23063e-86	APC B	Scamp4		1.1704e-22	6.1672	0.444	0.205	4.68161e-19	B	Cirbp		2.20405e-05	0.509573	0.2	0.283	0.0881618	Endo 1	Ext1
2.07684e-89	1.11314	0.247	0.2	8.30734e-86	APC B	Trappc13		1.17236e-22	0.591075	0.359	0.284	4.68944e-19	B	Zranb2		2.67808e-05	0.604992	0.2	0.303	0.107123	Endo 1	Nop16
1.45775e-88	1.36647	0.122	0.121	5.831e-85	APC B	Bmp2k		1.64821e-22	4.80701	0.26	0.217	6.59286e-19	B	Fbxo6		3.27957e-05	1.51855	0.168	0.187	0.131183	Endo 1	Secisbp2
1.70519e-88	1.91412	0.228	0.152	6.82075e-85	APC B	Zranb1		1.92322e-22	2.44168	0.491	0.238	7.6929e-19	B	AABR07021544.1		3.51142e-05	2.0735	0.309	0.284	0.140457	Endo 1	Herc1
2.74353e-88	1.58848	0.345	0.249	1.09741e-84	APC B	Cpsf6		2.94746e-22	1.62069	0.268	0.17	1.17898e-18	B	Mga		3.93349e-05	0.902104	0.315	0.274	0.15734	Endo 1	Utp3
6.43009e-88	0.354718	0.186	0.254	2.57204e-84	APC B	Prxl2a		3.10847e-22	1.3627	0.183	0.191	1.24339e-18	B	Sesn1		4.068e-05	0.830157	0.156	0.167	0.16272	Endo 1	Csgalnact1
1.10176e-87	1.34311	0.257	0.164	4.40702e-84	APC B	Srp54a		3.42159e-22	3.90214	0.149	0.191	1.36864e-18	B	Spen		4.93854e-05	3.5096	0.239	0.215	0.197541	Endo 1	Ankrd13c
4.16643e-87	0.472892	0.456	0.335	1.66657e-83	APC B	Nudt4		5.1116e-22	0.324619	0.273	0.192	2.04464e-18	B	Ldb1		4.97813e-05	2.6824	0.381	0.312	0.199125	Endo 1	Prkar1a
5.30562e-87	1.46683	0.223	0.162	2.12225e-83	APC B	Cflar		5.5499e-22	0.257186	0.289	0.31	2.21996e-18	B	Rtp4		5.10418e-05	2.64237	0.178	0.301	0.204167	Endo 1	Sltm
8.67328e-87	1.09588	0.223	0.147	3.46931e-83	APC B	Pik3ap1		7.00447e-22	1.96946	0.341	0.218	2.80179e-18	B	Fam173a		5.80824e-05	1.07178	0.365	0.34	0.23233	Endo 1	Tcp11l2
1.39892e-86	2.01397	0.311	0.154	5.59567e-83	APC B	LOC102549993		8.00877e-22	0.840292	0.309	0.195	3.20351e-18	B	Tmem259		5.94091e-05	2.09957	0.148	0.27	0.237637	Endo 1	Abce1
2.68178e-86	2.37448	0.411	0.296	1.07271e-82	APC B	Foxn3		8.4067e-22	1.60229	0.283	0.203	3.36268e-18	B	45353		5.96503e-05	0.433039	0.384	0.316	0.238601	Endo 1	Pnn
2.94116e-86	1.76915	0.278	0.173	1.17646e-82	APC B	Meaf6		9.26486e-22	3.4001	0.227	0.274	3.70594e-18	B	Slc12a6		6.23318e-05	5.80744	0.206	0.234	0.249327	Endo 1	Zfp292
1.1513e-85	1.31931	0.309	0.145	4.60521e-82	APC B	Tbc1d14		1.03535e-21	4.06257	0.398	0.258	4.14139e-18	B	Sp110		6.54309e-05	5.26511	0.186	0.185	0.261724	Endo 1	Chuk
1.71359e-85	1.27904	0.416	0.306	6.85436e-82	APC B	Dock11		1.03819e-21	0.881782	0.298	0.209	4.15276e-18	B	Phf20l1.1		7.00691e-05	3.03729	0.301	0.286	0.280276	Endo 1	RT1-M3-1
3.97792e-85	5.12814	0.246	0.167	1.59117e-81	APC B	AABR07031480.1		1.1995e-21	3.95104	0.557	0.265	4.79801e-18	B	Pold4		7.0351e-05	2.02164	0.101	0.163	0.281404	Endo 1	Zrsr1
4.98999e-85	3.60068	0.291	0.176	1.99599e-81	APC B	Tdp2		1.58689e-21	1.66509	0.231	0.186	6.34754e-18	B	Nudt16l1		7.43838e-05	3.82659	0.254	0.253	0.297535	Endo 1	Uri1
6.73187e-85	7.69653	0.189	0.194	2.69275e-81	APC B	Acss1		1.89133e-21	0.303016	0.337	0.301	7.56534e-18	B	Hnrnph1		7.64884e-05	1.508	0.131	0.206	0.305954	Endo 1	Eed
9.59402e-85	1.9717	0.227	0.132	3.83761e-81	APC B	Zmym2		1.99908e-21	2.4788	0.255	0.234	7.99633e-18	B	Rasa2		8.27251e-05	0.689254	0.451	0.334	0.330901	Endo 1	Magoh
1.93853e-84	1.45091	0.313	0.271	7.75411e-81	APC B	Esco1		2.55678e-21	0.69244	0.216	0.202	1.02271e-17	B	Rpap3		9.68454e-05	2.73665	0.153	0.21	0.387382	Endo 1	Fes
2.08695e-84	5.75746	0.219	0.198	8.34779e-81	APC B	Eif2ak3		3.04545e-21	3.12964	0.125	0.181	1.21818e-17	B	Smad1		0.000102087	0.383135	0.256	0.274	0.408348	Endo 1	Flot2
2.40273e-84	1.19279	0.243	0.244	9.61092e-81	APC B	Arhgap30		3.20796e-21	0.447688	0.296	0.216	1.28318e-17	B	Kdm6b		0.000106655	2.48677	0.112	0.193	0.42662	Endo 1	AABR07018078.1
3.19438e-84	3.14973	0.148	0.202	1.27775e-80	APC B	Zbtb20		3.32272e-21	6.8136	0.507	0.188	1.32909e-17	B	Swap70		0.000112889	0.818197	0.378	0.302	0.451554	Endo 1	Lman1
3.42693e-84	2.11172	0.334	0.224	1.37077e-80	APC B	Nabp1		4.61535e-21	2.52186	0.207	0.226	1.84614e-17	B	Cutc		0.000117878	0.676807	0.218	0.33	0.471512	Endo 1	Zfr
8.44302e-84	3.95612	0.382	0.136	3.37721e-80	APC B	Tec		4.6171e-21	0.999064	0.229	0.197	1.84684e-17	B	Socs1		0.000147298	6.38079	0.201	0.217	0.589191	Endo 1	Nthl1
5.00807e-83	0.905329	0.184	0.212	2.00323e-79	APC B	Ppp1r15b		5.84995e-21	2.3078	0.404	0.207	2.33998e-17	B	Pikfyve		0.000149084	0.306029	0.19	0.223	0.596337	Endo 1	Ccdc25
1.02581e-82	1.32194	0.131	0.199	4.10325e-79	APC B	Ptpn11		6.06384e-21	0.384092	0.305	0.17	2.42554e-17	B	Selenoo		0.000169496	1.09588	0.273	0.251	0.677982	Endo 1	Socs3
1.18795e-82	0.663314	0.152	0.182	4.75179e-79	APC B	Jakmip1		7.97542e-21	1.45411	0.403	0.281	3.19017e-17	B	Matr3		0.00017306	0.504271	0.443	0.335	0.692242	Endo 1	Eny2
1.33465e-82	0.313874	0.191	0.21	5.3386e-79	APC B	Zdhhc18		8.61633e-21	2.30204	0.297	0.203	3.44653e-17	B	Wdfy4		0.000174354	0.483667	0.445	0.334	0.697416	Endo 1	Kmt2e
2.03289e-82	0.790006	0.336	0.27	8.13154e-79	APC B	Uggt1		9.63626e-21	1.34413	0.246	0.241	3.85451e-17	B	Adnp		0.000175275	0.948894	0.346	0.261	0.701098	Endo 1	Cd34
8.09025e-82	1.05746	0.174	0.218	3.2361e-78	APC B	Gtf2i		1.04168e-20	0.787018	0.551	0.201	4.1667e-17	B	Pou2af1		0.000204512	3.73655	0.095	0.229	0.818047	Endo 1	Tars
1.69511e-81	0.694541	0.401	0.325	6.78045e-78	APC B	Hp1bp3		1.07911e-20	0.801036	0.279	0.213	4.31644e-17	B	Casp1		0.000207297	2.04794	0.112	0.25	0.82919	Endo 1	Acsl4
1.97142e-81	3.01064	0.522	0.281	7.88568e-78	APC B	Foxp1		1.11015e-20	2.97089	0.495	0.3	4.4406e-17	B	S1pr1		0.000220877	1.12807	0.298	0.294	0.883508	Endo 1	Bcl7b
2.0273e-81	0.390238	0.423	0.33	8.1092e-78	APC B	Anxa1		1.12481e-20	3.58579	0.177	0.171	4.49925e-17	B	Gramd1a		0.000246493	1.15658	0.289	0.25	0.98597	Endo 1	Rsbn1
2.35039e-81	1.17387	0.249	0.155	9.40156e-78	APC B	Zc3h12a		1.39971e-20	0.956505	0.447	0.278	5.59884e-17	B	Eif3el1		0.000260795	2.577	0.296	0.266	1	Endo 1	Arid4a
3.18123e-81	1.23433	0.269	0.163	1.27249e-77	APC B	Smim12		1.5753e-20	1.8196	0.187	0.209	6.3012e-17	B	Cnot4		0.000267624	1.20897	0.167	0.18	1	Endo 1	Prim1
7.94836e-81	0.679866	0.24	0.166	3.17934e-77	APC B	Ftsj3		1.63553e-20	3.60164	0.327	0.218	6.54214e-17	B	Trappc10		0.000296861	1.89348	0.256	0.23	1	Endo 1	Ifi44
5.83809e-80	0.573414	0.252	0.176	2.33524e-76	APC B	Fxr2		2.28267e-20	6.40833	0.394	0.218	9.13068e-17	B	Bid		0.000306985	1.14725	0.215	0.257	1	Endo 1	Safb
1.58012e-79	0.268804	0.235	0.218	6.32046e-76	APC B	Fam98c		2.68036e-20	2.19714	0.44	0.179	1.07214e-16	B	Thap3		0.000326437	1.47152	0.17	0.28	1	Endo 1	Pcf11
1.61225e-79	1.2996	0.276	0.119	6.44902e-76	APC B	RT1-N3		2.88871e-20	1.44786	0.214	0.221	1.15549e-16	B	Rbm27		0.000336545	0.261068	0.231	0.237	1	Endo 1	Spryd7
2.47882e-79	1.39082	0.181	0.166	9.91529e-76	APC B	Rogdi		3.42919e-20	2.50775	0.28	0.17	1.37168e-16	B	Rasa1		0.000352635	2.27851	0.106	0.162	1	Endo 1	Tubgcp5
3.54542e-79	0.699755	0.216	0.176	1.41817e-75	APC B	Bnip2		3.85746e-20	0.617108	0.188	0.23	1.54298e-16	B	Plec		0.000353217	1.92246	0.22	0.248	1	Endo 1	Adam17
6.20065e-79	1.31766	0.267	0.182	2.48026e-75	APC B	Rassf2		4.00085e-20	2.29328	0.258	0.174	1.60034e-16	B	Traf3ip3		0.000383068	0.639586	0.401	0.331	1	Endo 1	Srrm1
1.37921e-78	3.48416	0.541	0.288	5.51683e-75	APC B	Macf1		4.92036e-20	6.0217	0.319	0.195	1.96814e-16	B	Adprhl2		0.000383399	1.27755	0.112	0.182	1	Endo 1	AC108595.1
1.50683e-78	2.91451	0.303	0.136	6.02731e-75	APC B	Zfp758		6.76443e-20	2.09047	0.298	0.241	2.70577e-16	B	Cpsf6		0.000418668	1.71492	0.304	0.294	1	Endo 1	Cdk11b
3.97875e-78	3.42679	0.45	0.291	1.5915e-74	APC B	B3gnt5		7.65858e-20	0.413609	0.381	0.241	3.06343e-16	B	Snrnp48		0.000445737	5.88957	0.051	0.217	1	Endo 1	Eaf1
6.11866e-78	4.75829	0.295	0.153	2.44746e-74	APC B	Sclt1		8.40053e-20	3.25671	0.237	0.182	3.36021e-16	B	RT1-M3-1		0.000449087	0.36536	0.19	0.193	1	Endo 1	Ptcd3
2.01166e-77	1.70166	0.25	0.157	8.04665e-74	APC B	Irf2bp1		9.47499e-20	1.40008	0.212	0.211	3.79e-16	B	Ahdc1		0.000461676	0.707212	0.373	0.314	1	Endo 1	Actg1
3.66297e-77	0.838987	0.365	0.311	1.46519e-73	APC B	Rbm5		9.63667e-20	0.415289	0.194	0.189	3.85467e-16	B	Hbs1l		0.000533626	4.33097	0.134	0.165	1	Endo 1	Enah
5.74123e-77	0.44723	0.3	0.183	2.29649e-73	APC B	Clp1		9.83968e-20	1.48026	0.288	0.181	3.93587e-16	B	Pde6h		0.000555744	2.47374	0.181	0.167	1	Endo 1	Arhgef7
9.41796e-77	0.962631	0.217	0.189	3.76718e-73	APC B	Eif2b4		1.0229e-19	4.45271	0.263	0.229	4.09159e-16	B	Lypla1		0.000560071	2.89295	0.292	0.268	1	Endo 1	Bod1l1
1.06543e-76	0.612857	0.392	0.346	4.26171e-73	APC B	S1pr4		1.23818e-19	1.9323	0.216	0.234	4.95273e-16	B	RGD1307100		0.000571122	0.353816	0.092	0.252	1	Endo 1	Cybc1
1.76154e-76	1.85293	0.28	0.147	7.04616e-73	APC B	Prrc2b		1.56577e-19	3.44702	0.518	0.238	6.2631e-16	B	Cxxc5		0.00058719	2.53554	0.278	0.261	1	Endo 1	Srgap2
2.21182e-76	1.03348	0.293	0.245	8.84728e-73	APC B	Ctr9		1.76522e-19	5.6416	0.354	0.099	7.06087e-16	B	RT1-DOb		0.000593785	3.75811	0.222	0.239	1	Endo 1	Eml4
4.73714e-76	4.93781	0.175	0.152	1.89486e-72	APC B	Insig1		1.91797e-19	1.65937	0.18	0.18	7.67189e-16	B	Bms1		0.000657957	3.17007	0.3	0.27	1	Endo 1	Arsb
7.74288e-76	5.49715	0.277	0.189	3.09715e-72	APC B	Rab21		2.15218e-19	5.26501	0.183	0.197	8.60871e-16	B	Rexo1		0.000678031	2.15843	0.037	0.176	1	Endo 1	Wnt4
8.02219e-76	3.63013	0.262	0.155	3.20887e-72	APC B	Clk4		2.31041e-19	2.8296	0.275	0.186	9.24163e-16	B	Nkapd1		0.00070977	3.86232	0.384	0.309	1	Endo 1	Myd88
1.19027e-75	0.906767	0.195	0.181	4.76107e-72	APC B	45358		2.57053e-19	2.82348	0.224	0.21	1.02821e-15	B	Rfc3		0.000723423	2.70168	0.24	0.322	1	Endo 1	Cnppd1
1.4165e-75	2.38296	0.297	0.142	5.66598e-72	APC B	Msh3		2.95572e-19	2.64654	0.264	0.243	1.18229e-15	B	Ccr6		0.000758661	1.39848	0.154	0.178	1	Endo 1	Tpra1
1.47725e-75	6.7596	0.419	0.211	5.90902e-72	APC B	Lmbrd1		2.9652e-19	0.540453	0.235	0.128	1.18608e-15	B	Nufip2		0.000800012	0.566466	0.226	0.27	1	Endo 1	Prkrip1
2.04596e-75	0.599996	0.304	0.176	8.18384e-72	APC B	Champ1		3.26958e-19	1.62934	0.321	0.232	1.30783e-15	B	Fnbp4		0.000904262	0.831658	0.236	0.255	1	Endo 1	Ppp4r3a
3.09135e-75	0.96893	0.282	0.179	1.23654e-71	APC B	Tnks		3.44794e-19	3.23419	0.269	0.21	1.37918e-15	B	Ppp2r5e		0.000979103	2.69069	0.129	0.175	1	Endo 1	Mx1
5.95974e-75	1.90535	0.215	0.162	2.3839e-71	APC B	LOC102554315		4.069e-19	1.37828	0.54	0.309	1.6276e-15	B	Rpl26		0.00101605	1.0945	0.115	0.263	1	Endo 1	Tdg
6.32862e-75	0.928196	0.354	0.268	2.53145e-71	APC B	LOC108348111		4.18246e-19	1.50497	0.259	0.19	1.67299e-15	B	Rybp		0.0011671	0.305182	0.384	0.375	1	Endo 1	Eif3a
1.38495e-74	1.78795	0.184	0.114	5.53978e-71	APC B	Lpin2		5.08415e-19	0.47592	0.284	0.196	2.03366e-15	B	Pds5b		0.00117224	0.375901	0.387	0.414	1	Endo 1	Grn
3.26413e-74	2.37262	0.19	0.203	1.30565e-70	APC B	Exosc8		6.68836e-19	3.06097	0.448	0.241	2.67534e-15	B	Kdm2a		0.00122203	0.690014	0.158	0.214	1	Endo 1	Morc3
4.00462e-74	1.15469	0.247	0.186	1.60185e-70	APC B	Naxd		7.45949e-19	1.49721	0.32	0.251	2.98379e-15	B	Rnf181		0.00133708	0.682427	0.103	0.212	1	Endo 1	Pgs1
1.22801e-73	1.07251	0.273	0.23	4.91205e-70	APC B	Secisbp2		8.24157e-19	2.20539	0.269	0.189	3.29663e-15	B	Hibadh		0.0013917	1.65944	0.05	0.151	1	Endo 1	Ceacam1
1.29388e-73	0.381735	0.494	0.36	5.17552e-70	APC B	Akap13		1.10587e-18	1.09374	0.275	0.171	4.42349e-15	B	Ccdc50		0.00141804	0.615189	0.117	0.205	1	Endo 1	Ddx52
1.41243e-73	1.79309	0.277	0.154	5.64973e-70	APC B	Sacs		1.51753e-18	0.667553	0.263	0.229	6.07012e-15	B	Ctbs		0.00147073	3.40704	0.168	0.209	1	Endo 1	Ggta1
3.29864e-73	0.634921	0.19	0.154	1.31946e-69	APC B	Paxbp1		1.63995e-18	0.811925	0.302	0.204	6.5598e-15	B	Tiparp		0.0015339	0.510961	0.192	0.178	1	Endo 1	Pdlim5
3.44664e-73	0.344517	0.604	0.473	1.37866e-69	APC B	Mt-co2		1.68862e-18	1.19251	0.209	0.222	6.75447e-15	B	Ngrn		0.00155455	1.61769	0.167	0.177	1	Endo 1	Ptpn4
1.57936e-72	0.385066	0.144	0.148	6.31745e-69	APC B	Tifa		1.71038e-18	4.97213	0.467	0.27	6.84154e-15	B	Cabcoco1		0.00173318	0.612955	0.456	0.347	1	Endo 1	Macf1
2.82913e-72	7.1367	0.366	0.139	1.13165e-68	APC B	Trim30c		2.01649e-18	4.84728	0.202	0.188	8.06596e-15	B	Lrif1		0.00180253	0.328461	0.289	0.319	1	Endo 1	Kpnb1
3.68961e-72	2.28339	0.541	0.283	1.47584e-68	APC B	AABR07021544.1		2.24466e-18	2.31929	0.206	0.231	8.97863e-15	B	Zup1		0.00195686	2.49895	0.25	0.331	1	Endo 1	Nasp
4.85541e-72	0.687292	0.215	0.245	1.94216e-68	APC B	Srpk2		2.37448e-18	5.81914	0.304	0.194	9.49793e-15	B	Ppp2r5c		0.00205382	0.27999	0.407	0.32	1	Endo 1	Map1lc3b
6.22124e-72	3.81056	0.501	0.297	2.4885e-68	APC B	Mycbp2		2.99675e-18	4.18477	0.355	0.169	1.1987e-14	B	Sertad2		0.00224095	0.717309	0.296	0.337	1	Endo 1	Snrnp70
1.20115e-71	1.36832	0.228	0.173	4.80462e-68	APC B	Sertad1		4.04669e-18	1.51236	0.269	0.19	1.61868e-14	B	Fbxl6		0.00234797	0.74668	0.12	0.198	1	Endo 1	Tex2
4.09048e-71	5.318	0.136	0.158	1.63619e-67	APC B	Nbn		4.47762e-18	0.266281	0.208	0.181	1.79105e-14	B	Zrsr1		0.00235535	2.12766	0.2	0.191	1	Endo 1	Prkx
[truncated: 8,120 more rows]

## Sheet: Indiviual Integ Counts Fig 2
		Blood Cell Types Raw Counts								Bone Marrow Cell Types Raw Counts								Local Defect Cell Types Raw Counts
CellType	Control	Trauma	p-value	significance				CellType	Control	Trauma	p-value	significance				CellType	Conrol	Trauma	p-value	significance
Baso 1	13	8	0.306234	ns				preB	292	524	4.61908e-13	****				Fib 1	686	27	4.99031e-35	****
N1	465	652	1.09524e-10	****				B	241	432	7.30015e-11	****				SkMu 1	628	11	2.28374e-38	****
APC B	811	1111	1.00205e-16	****				preN	131	479	0.0196954	*				Endo 1	603	14	5.08339e-35	****
CD4 TN	1342	1039	4.73981e-10	****				N	309	1250	9.98574e-09	****				Mono/Mac	254	545	2.43005e-265	****
CD8 T	639	494	5.70821e-05	****				Ery	50	628	8.57646e-30	****				Fib 2	426	11	7.45886e-24	****
N2	331	363	0.0952862	ns				MetaM	191	716	0.00128427	**				SkMu 2	348	0	6.1576e-24	****
Treg	368	276	0.000815083	***				proB	135	208	1.17475e-09	****				Un	169	65	0.0167858	*
NC Mono	178	249	0.000129933	***				C Mono 1	75	209	0.692203	ns				Mac/DC	166	90	5.02347e-08	****
C Mono	164	215	0.00300117	**				Mac	151	64	4.74349e-53	****				N 1	2	131	3.51156e-106	****
Mat B	194	166	0.225957	ns				MK	61	176	0.904952	ns				MuSC	209	22	5.99839e-06	****
NK1	162	161	0.826898	ns				C Mono 2	53	121	0.121088	ns				Fib 3	5	131	1.16847e-102	****
TEMRA	138	150	0.328802	ns				Int Ery	10	129	6.32522e-07	****				SkMu 3	185	6	3.25384e-10	****
Eos	239	16	6.72426e-44	****				M / ProM	26	111	0.0809518	ns				SmMu	148	0	1.0878e-10	****
Plt	70	74	0.604568	ns				Eos	30	87	0.953125	ns				T	61	40	7.75413e-06	****
NK2	73	73	0.854456	ns				T	36	52	0.000775469	***				SkMu 4	108	0	3.95709e-08	****
TEM	78	67	0.461006	ns				Plasma	8	49	0.0477027	*				N 2	11	52	1.82635e-32	****
N3	32	37	0.465618	ns				S100A8/9 N	6	60	0.00222141	**				Fib 4	103	3	2.30907e-06	****
Baso 2	2	0	0.163563	ns				NC Mono	8	28	0.659959	ns				Endo 2	79	0	2.79883e-06	****
Plasma	4	2	0.435458	ns					1813	5323						Endo 3	57	0	7.14343e-05	****
pDC	17	9	0.135151	ns												Cycling	22	16	0.00191185	**
	5320	5162														B	3	6	0.000961444	***
																	4273	1170

## Sheet: TIM Cells Marker Genes Fig 3
	p_val	avg_log2FC	pct.1	pct.2	p_val_adj
Rps3a	9.97427e-294	-1.71903	0.708	0.925	1.30244e-289
Rps4x	1.65503e-293	-1.93274	0.606	0.885	2.16114e-289
Rpl19	1.23238e-289	-1.75481	0.684	0.913	1.60924e-285
LOC100364457	2.69976e-288	-1.83562	0.63	0.898	3.52535e-284
Rps2	1.41965e-287	-1.95402	0.575	0.874	1.85377e-283
Rpl13	1.04247e-281	-1.88359	0.675	0.901	1.36126e-277
Rps27a.1	5.00258e-281	-1.60076	0.709	0.923	6.53237e-277
Rps7	3.75161e-279	-1.76401	0.624	0.887	4.89885e-275
Rpsa	2.93512e-277	-1.74195	0.603	0.881	3.83268e-273
Rps8	2.49762e-276	-1.63699	0.655	0.901	3.26139e-272
Rpl14	7.66122e-276	-1.72708	0.597	0.88	1.0004e-271
Rpl7	9.83897e-274	-1.82797	0.599	0.88	1.28477e-269
Rpl29	7.2718e-272	-1.58322	0.63	0.885	9.49552e-268
Rpl11	2.83151e-270	-1.60807	0.63	0.885	3.69739e-266
Rpl27a	1.48127e-267	-1.68377	0.682	0.907	1.93424e-263
Eef1a1	3.0948e-266	-1.47978	0.323	0.785	4.04118e-262
Tmsb10	6.91872e-263	-1.95043	0.695	0.911	9.03446e-259
Rpl23	9.71421e-263	-1.63338	0.7	0.908	1.26848e-258
Eef2	1.87584e-260	-1.44496	0.516	0.844	2.44947e-256
Rpl3	1.93996e-259	-1.76708	0.499	0.828	2.5332e-255
Rps5	2.19286e-259	-1.53447	0.598	0.868	2.86344e-255
Rps3	1.38056e-257	-1.48797	0.68	0.903	1.80274e-253
Napsa	1.38802e-255	1.02331	0.955	0.501	1.81248e-251
Rplp1	4.27916e-253	-1.70921	0.764	0.943	5.58773e-249
Rps20	6.49021e-253	-1.34524	0.669	0.901	8.47492e-249
Rpl18a	1.09722e-247	-1.49475	0.657	0.887	1.43275e-243
Mt-co3	1.33289e-246	-1.17153	0.993	1	1.74049e-242
Rps15a	1.31327e-243	-1.53188	0.567	0.86	1.71487e-239
Rpl6	1.72803e-235	-1.33113	0.551	0.852	2.25646e-231
LOC684988	8.48891e-235	-1.39312	0.553	0.852	1.10848e-230
Rps16	2.1088e-232	-1.43544	0.711	0.912	2.75367e-228
Rpl12	2.99772e-231	-1.58325	0.501	0.827	3.91443e-227
Uba52	1.16205e-230	-1.15385	0.838	0.955	1.51741e-226
Rps24	4.63183e-230	-1.4322	0.564	0.849	6.04824e-226
Rpl24	1.64978e-229	-1.20803	0.669	0.898	2.15428e-225
Rpl37	3.9945e-229	-1.20417	0.568	0.862	5.21602e-225
S100a11	5.19152e-226	0.998288	0.859	0.361	6.77909e-222
Rps11	5.08884e-225	-1.37668	0.705	0.904	6.64501e-221
Rpl28	2.04659e-224	-1.25766	0.679	0.888	2.67243e-220
Rpl17	3.01641e-217	-1.25963	0.712	0.908	3.93883e-213
Tpt1	3.41078e-217	-1.37634	0.843	0.963	4.4538e-213
Rpl41	4.9625e-215	-1.11513	0.935	0.981	6.48003e-211
Rpl32	3.51606e-213	-1.28495	0.339	0.754	4.59127e-209
Rplp0	1.1525e-211	-1.08461	0.918	0.988	1.50493e-207
Fcer1g	1.57684e-211	1.05411	0.915	0.365	2.05903e-207
Rpl15	4.3057e-211	-1.26659	0.575	0.849	5.62239e-207
Ets1	5.94291e-209	-1.11585	0.106	0.609	7.76025e-205
Rps23	2.50426e-208	-1.30753	0.69	0.893	3.27006e-204
Rpl18	1.00754e-207	-1.05309	0.741	0.925	1.31565e-203
Npm1	5.03626e-205	-1.22849	0.471	0.804	6.57634e-201
Mt-cyb	2.03248e-204	-1.10946	0.888	0.983	2.65401e-200
Rps15	1.3616e-203	-1.12575	0.711	0.907	1.77798e-199
LOC100360057	5.44284e-203	-1.20242	0.526	0.828	7.10726e-199
Rps12	7.51625e-202	-1.17845	0.788	0.922	9.81472e-198
Lyz2	1.78608e-200	0.95583	0.912	0.375	2.33226e-196
Mt-nd2	2.71584e-200	-1.1072	0.733	0.929	3.54635e-196
Naca	1.04971e-199	-1.07264	0.559	0.847	1.37071e-195
Pabpc1	2.52856e-197	-1.05772	0.551	0.869	3.30179e-193
Rpl34	1.41957e-195	-1.12503	0.684	0.89	1.85367e-191
Tyrobp	8.35124e-195	1.09292	0.906	0.363	1.09051e-190
Rpl36al	2.62416e-193	-1.3331	0.345	0.737	3.42663e-189
Rps10	7.31923e-190	-0.978264	0.257	0.697	9.55745e-186
Rack1	1.88763e-187	-1.13989	0.551	0.83	2.46487e-183
Rps9	2.6008e-187	-0.737772	0.97	0.993	3.39613e-183
Slfn4	1.46255e-185	1.35784	0.781	0.349	1.9098e-181
Rpl30	4.7993e-185	-1.12189	0.411	0.772	6.26692e-181
Ptprcap	6.13005e-185	-1.09327	0.169	0.619	8.00463e-181
G0s2	4.68851e-184	0.727941	0.661	0.213	6.12226e-180
Lst1	5.08075e-179	0.672953	0.72	0.298	6.63444e-175
Fth1	2.79165e-178	0.973554	0.985	0.98	3.64533e-174
LOC100361854	3.9711e-178	-1.09357	0.65	0.877	5.18546e-174
Rpl5	1.45848e-176	-1.13471	0.516	0.817	1.90448e-172
Rps10l1	9.31128e-175	-1.05935	0.614	0.855	1.21587e-170
Rps28	2.12755e-174	-1.12298	0.598	0.856	2.77815e-170
Csf1r	5.56627e-172	0.955189	0.435	0.112	7.26843e-168
Sod2	5.04695e-169	0.84541	0.783	0.364	6.59031e-165
Gng10	7.5704e-166	0.881661	0.873	0.433	9.88543e-162
Hck	6.20542e-162	0.648513	0.595	0.22	8.10304e-158
Cd59	3.31963e-160	0.691716	0.555	0.192	4.33477e-156
Rpl26	1.02447e-159	-1.0024	0.443	0.774	1.33776e-155
Mal	5.94292e-158	0.838568	0.389	0.088	7.76026e-154
Cyba	4.81525e-157	0.692188	0.895	0.586	6.28775e-153
Srgn	7.00763e-157	0.737906	0.947	0.744	9.15057e-153
Cd3g	1.56135e-156	-1.32606	0.011	0.414	2.03881e-152
Cebpb	2.34568e-154	0.82823	0.752	0.332	3.06299e-150
Rps18	2.78919e-153	-1.13179	0.539	0.826	3.64212e-149
AABR07017902.1	5.43662e-150	-1.27714	0.014	0.404	7.09914e-146
Eef1b2	5.41489e-149	-1.13689	0.422	0.738	7.07077e-145
Gimap7	7.28478e-149	-0.792511	0.032	0.428	9.51247e-145
Lilrb4	9.40543e-149	0.577828	0.663	0.249	1.22816e-144
Btg1	9.77856e-149	-0.885854	0.694	0.917	1.27688e-144
AC109737.1	2.67215e-148	-1.29334	0.002	0.388	3.48929e-144
Limd2	3.30178e-148	-0.890966	0.63	0.853	4.31146e-144
Lck	7.48419e-148	-0.885518	0.013	0.4	9.77286e-144
Alox5ap	1.00443e-145	0.544618	0.774	0.308	1.31158e-141
Cd3e	1.44064e-145	-1.12615	0.011	0.394	1.88119e-141
Cd3d	1.47608e-145	-1.04027	0.005	0.386	1.92746e-141
Rpl35	1.61629e-145	-0.934139	0.679	0.891	2.11055e-141
Aif1	6.08078e-145	0.628466	0.647	0.251	7.94028e-141
Fcgr1a	8.36196e-144	0.493163	0.558	0.194	1.0919e-139
MGC105649	1.30085e-141	0.763818	0.724	0.333	1.69865e-137
Tf	3.45157e-141	1.12456	0.688	0.288	4.50706e-137
Fcgr2a	6.7513e-140	0.55438	0.696	0.277	8.81584e-136
Adgre1	8.3474e-138	0.394635	0.284	0.052	1.09e-133
Spi1	5.99417e-137	0.525018	0.759	0.345	7.82718e-133
Rpl37a	1.06121e-136	-0.977803	0.738	0.893	1.38572e-132
Rpl10a	1.13278e-136	-0.922801	0.384	0.712	1.47918e-132
Ppia	1.34544e-135	-0.761623	0.284	0.663	1.75688e-131
Xdh	1.62653e-135	0.500759	0.5	0.17	2.12392e-131
LOC681182	1.87138e-135	0.387197	0.27	0.047	2.44365e-131
Gvin1	8.61903e-134	-0.851946	0.103	0.49	1.12547e-129
Mt-nd1	1.14065e-132	-0.808451	0.722	0.917	1.48946e-128
Rps21	1.50409e-132	-0.87029	0.622	0.844	1.96404e-128
Mt-nd4	6.55476e-131	-0.803707	0.676	0.907	8.55921e-127
Klf4	2.54431e-130	0.79931	0.456	0.161	3.32236e-126
Cfp	5.53585e-130	0.495905	0.529	0.192	7.22871e-126
S100a8	1.07247e-127	2.2982	0.564	0.25	1.40044e-123
Bcl2a1	1.10486e-127	0.780218	0.551	0.232	1.44273e-123
Fcgr3a	1.6828e-127	0.784092	0.233	0.035	2.1974e-123
Ccl6	6.10605e-127	0.42292	0.698	0.267	7.97328e-123
Cd68	6.33677e-127	0.565023	0.387	0.104	8.27456e-123
Gngt2	8.42787e-127	0.913842	0.404	0.132	1.10051e-122
Mgst1	1.30829e-125	0.578524	0.591	0.234	1.70836e-121
Fgr	2.27649e-125	0.503277	0.577	0.24	2.97263e-121
Nr4a1	4.83536e-124	0.531412	0.352	0.094	6.31401e-120
Serpinb6b	2.19424e-123	-0.637628	0.048	0.408	2.86524e-119
Fam189b	1.21417e-122	-0.78969	0.01	0.347	1.58546e-118
Mt-co2	3.34872e-122	-0.702154	0.968	0.997	4.37276e-118
Gimap4	3.20063e-120	-0.700317	0.006	0.336	4.17938e-116
Samsn1	3.51669e-120	0.449039	0.394	0.121	4.59209e-116
Ftl1	1.21659e-119	1.00084	0.841	0.678	1.58862e-115
Cnbp	2.1853e-118	-0.693233	0.354	0.688	2.85356e-114
LOC100359583	2.9368e-118	-0.806815	0.574	0.846	3.83487e-114
Tkt	7.82918e-118	0.572685	0.803	0.51	1.02233e-113
Clec4a1	1.1554e-117	0.469362	0.348	0.094	1.50872e-113
RGD1559482	1.72533e-117	0.829373	0.422	0.135	2.25294e-113
Retnlg	2.40059e-115	1.01042	0.306	0.075	3.13468e-111
RGD1563400	2.49157e-115	0.400511	0.447	0.15	3.2535e-111
Gpx1	3.05715e-115	0.537791	0.93	0.621	3.99202e-111
S100a4	3.59586e-115	1.19895	0.429	0.149	4.69548e-111
Camp	4.20421e-115	1.7664	0.308	0.078	5.48986e-111
Lat	7.49359e-115	-0.668016	0.015	0.337	9.78513e-111
Il17ra	1.87598e-114	0.467701	0.657	0.322	2.44966e-110
Tspo	4.26948e-114	0.586057	0.904	0.615	5.57508e-110
Eef1g	2.1925e-113	-0.789009	0.389	0.694	2.86297e-109
Mmp8	2.43651e-113	1.40505	0.378	0.122	3.18159e-109
Evl	3.01599e-113	-0.699115	0.219	0.57	3.93827e-109
Rpl4	1.61678e-112	-0.781854	0.407	0.714	2.1112e-108
Skap1	3.65699e-112	-0.629609	0.008	0.321	4.7753e-108
Nrp1	4.68676e-112	0.415231	0.272	0.058	6.11997e-108
Pld4	6.90792e-112	0.456004	0.313	0.079	9.02037e-108
Rpl10	1.13035e-111	-0.774232	0.614	0.875	1.47602e-107
Srrm2	1.14414e-111	-0.636564	0.567	0.845	1.49401e-107
Cd2	1.48496e-111	-0.707254	0.019	0.336	1.93906e-107
S100a9	2.30739e-110	1.75951	0.542	0.251	3.01298e-106
Rpl21.3	3.74268e-110	-0.769916	0.433	0.737	4.8872e-106
Eno3	1.79714e-109	0.480358	0.304	0.079	2.3467e-105
Cd247	2.02982e-109	-0.588998	0.006	0.312	2.65054e-105
Ifit2	4.45755e-109	0.648624	0.332	0.094	5.82067e-105
AABR07018078.1	2.28245e-108	-0.700598	0.036	0.358	2.98043e-104
Rps27	2.75993e-108	-0.718403	0.884	0.941	3.60392e-104
Rhov	3.63302e-107	0.370369	0.365	0.111	4.744e-103
Lef1	3.49144e-106	-0.725325	0.007	0.308	4.55912e-102
Eef1d	2.0266e-105	-0.63236	0.3	0.625	2.64634e-101
Blvra	7.87523e-105	0.654734	0.416	0.159	1.02835e-100
Rps14	1.78582e-104	-0.660749	0.812	0.935	2.33192e-100
Msrb1	5.23046e-104	0.635773	0.679	0.34	6.82994e-100
Lgals1	5.35133e-104	-0.799666	0.014	0.313	6.98777e-100
45901	7.77829e-104	-0.611747	0.163	0.496	1.01569e-99
Gchfr	1.02684e-103	0.406458	0.264	0.06	1.34085e-99
Fpr2	1.12587e-103	0.312904	0.203	0.034	1.47017e-99
Hint1	1.84262e-103	-0.647754	0.269	0.594	2.40609e-99
Glipr1	1.85879e-103	0.478294	0.795	0.483	2.4272e-99
Sirpd	6.26044e-103	0.412728	0.508	0.198	8.17488e-99
Rpl36	1.4305e-101	-0.731346	0.621	0.832	1.86795e-97
Ms4a4c	1.64856e-101	-0.552152	0.037	0.344	2.15269e-97
LOC24906	2.41524e-101	0.465447	0.389	0.127	3.15383e-97
Impdh2	5.59797e-101	-0.60854	0.156	0.479	7.30983e-97
C5ar1	1.245e-100	0.410571	0.57	0.238	1.62572e-96
Snrpd2	2.07204e-100	-0.598147	0.314	0.633	2.70568e-96
Pnrc1	4.35719e-100	-0.636522	0.6	0.849	5.68962e-96
Hnrnpa1	7.2303e-100	-0.635157	0.255	0.577	9.44133e-96
LOC100359687	1.33758e-99	0.304494	0.262	0.062	1.74661e-95
RGD1562667	4.37971e-99	0.314735	0.265	0.063	5.71903e-95
Atp6v0c	8.07207e-99	0.456667	0.863	0.625	1.05405e-94
Aldoa	1.71977e-98	0.492582	0.849	0.602	2.24568e-94
Grn	2.34334e-98	0.425453	0.712	0.362	3.05993e-94
LOC691141	2.57365e-98	0.438829	0.484	0.203	3.36067e-94
Dstn	3.5143e-98	0.683917	0.784	0.55	4.58897e-94
Cd27	8.36552e-98	-0.555471	0.007	0.29	1.09237e-93
Lsp1	1.51759e-97	0.459847	0.663	0.374	1.98167e-93
Pmp22	1.60299e-97	0.311836	0.159	0.019	2.09318e-93
LOC100362027	2.9807e-97	-0.733581	0.513	0.762	3.8922e-93
Pglyrp1	1.34636e-96	1.08649	0.406	0.156	1.75808e-92
Ldhb	2.40128e-96	-0.51348	0.015	0.298	3.13559e-92
Fau	2.81403e-96	-0.460887	0.996	1	3.67457e-92
Jak1	8.12901e-96	-0.581256	0.354	0.651	1.06149e-91
Ncl	8.84053e-96	-0.603004	0.279	0.59	1.1544e-91
Rps27a	1.95319e-95	-0.620988	0.308	0.618	2.55047e-91
Atp5mc2	2.55768e-95	-0.655821	0.502	0.777	3.33982e-91
Chi3l1	3.86817e-95	0.5267	0.628	0.265	5.05106e-91
Gstp1	2.80275e-94	-0.526354	0.105	0.417	3.65984e-90
Gimap5	2.03176e-93	-0.47124	0.006	0.275	2.65307e-89
Abi3	2.25937e-93	0.565989	0.386	0.149	2.95029e-89
Rpl13a	6.03161e-93	-0.550129	0.186	0.503	7.87607e-89
RT1-T24-3	8.73773e-93	0.56778	0.512	0.25	1.14097e-88
AC141489.1	9.5602e-93	-0.607367	0.287	0.597	1.24837e-88
Arhgdib	1.02856e-92	-0.39589	0.981	0.998	1.34309e-88
Dram1	1.21377e-92	0.26657	0.212	0.042	1.58494e-88
LOC103692785	1.28558e-92	-0.606054	0.316	0.621	1.67871e-88
Plxnb2	2.43972e-92	0.331866	0.265	0.067	3.18578e-88
Mt-atp6	3.7805e-92	-0.558127	0.962	0.993	4.93658e-88
Trem3	2.62578e-91	0.322069	0.333	0.105	3.42874e-87
Timp2	5.43139e-91	0.367736	0.425	0.162	7.09231e-87
Lrg1	1.07113e-90	0.609549	0.594	0.257	1.39868e-86
Oasl2	2.66067e-90	0.515253	0.433	0.181	3.47431e-86
Grap	4.45503e-90	-0.441319	0.049	0.338	5.81738e-86
Metrnl	9.48245e-89	0.362265	0.367	0.13	1.23822e-84
Uqcrh	3.84924e-88	-0.619678	0.475	0.728	5.02633e-84
LOC108348287	8.99037e-88	-0.642461	0.473	0.765	1.17396e-83
Tnfrsf14	9.82346e-88	-0.456584	0.015	0.277	1.28275e-83
Lipa	1.24129e-87	0.43763	0.371	0.139	1.62088e-83
RGD1561143	2.28718e-87	0.27693	0.262	0.068	2.98661e-83
Lyn	6.39309e-87	0.407531	0.608	0.32	8.3481e-83
H3f3c	2.60896e-86	0.415125	0.992	0.978	3.40678e-82
Serbp1	1.15829e-85	-0.57789	0.344	0.633	1.51249e-81
S1pr5	1.48707e-85	0.314828	0.258	0.069	1.94182e-81
Map4k1	5.38382e-85	0.473006	0.625	0.363	7.03019e-81
Lmo2	9.48456e-85	0.625145	0.515	0.262	1.23849e-80
Csf2ra	4.09954e-84	0.366098	0.496	0.216	5.35317e-80
Rab3ip	4.95433e-84	-0.522938	0.01	0.26	6.46936e-80
Gimap6	2.95068e-83	-0.395239	0.011	0.261	3.85299e-79
Ptpn22	3.23036e-83	-0.406958	0.036	0.299	4.2182e-79
Bin1	4.56209e-83	-0.439052	0.064	0.344	5.95718e-79
Ssr4	1.02362e-82	-0.601787	0.274	0.553	1.33664e-78
Rpl23a	1.61561e-82	-0.620717	0.437	0.731	2.10966e-78
Setx	5.05074e-81	-0.489209	0.191	0.485	6.59526e-77
Smagp	5.11829e-81	0.385173	0.338	0.12	6.68346e-77
Chd3	8.40807e-81	-0.424647	0.045	0.306	1.09793e-76
Psap	9.06489e-81	0.820447	0.655	0.44	1.18369e-76
Myo1f	9.39702e-81	0.380625	0.492	0.227	1.22706e-76
Itgb2	1.36087e-80	0.691739	0.614	0.401	1.77702e-76
Lgals3	2.25491e-80	0.263708	0.52	0.224	2.94447e-76
LOC100360413	2.26874e-80	-0.490976	0.19	0.479	2.96253e-76
Tcf7	9.18101e-80	-0.410909	0	0.234	1.19886e-75
AABR07021871.1	3.42621e-79	-0.528532	0.384	0.662	4.47394e-75
C3	5.14245e-79	0.297063	0.236	0.062	6.71501e-75
Flnb	1.56682e-78	0.192354	0.156	0.026	2.04595e-74
Rpl22l1	3.47287e-78	-0.604287	0.323	0.591	4.53487e-74
Il1rn	4.83432e-78	0.314586	0.462	0.193	6.31265e-74
AC142181.1	7.40427e-78	-0.572756	0.002	0.232	9.6685e-74
Smco4	8.27674e-78	-0.37219	0.02	0.261	1.08078e-73
Mt-co1	1.83051e-77	-0.329102	0.998	1	2.39028e-73
AABR07038983.1	2.05566e-77	0.380099	0.303	0.101	2.68428e-73
Themis2	8.22514e-77	0.319016	0.37	0.142	1.07404e-72
Tcf7l2	2.14357e-76	0.230186	0.156	0.027	2.79907e-72
Klrd1	3.15861e-76	-0.592247	0.003	0.231	4.12451e-72
Tgfbi	7.24535e-76	0.257804	0.229	0.059	9.46097e-72
Lilrb3l	1.06009e-75	0.313386	0.436	0.182	1.38427e-71
Zfp36l1	2.85009e-75	-0.509552	0.132	0.412	3.72164e-71
Dgka	2.96793e-74	-0.410432	0.057	0.309	3.87552e-70
Mmp9	3.81839e-74	0.442789	0.184	0.041	4.98605e-70
Dusp6	4.26749e-74	0.420762	0.329	0.125	5.57249e-70
Skap2	7.28174e-74	0.338373	0.516	0.256	9.5085e-70
Pebp1	8.74489e-74	-0.409757	0.11	0.376	1.14191e-69
Anxa5	1.03268e-73	0.405626	0.308	0.11	1.34847e-69
S1pr1	2.33175e-73	-0.371325	0.029	0.266	3.0448e-69
Susd6	3.45299e-73	0.349444	0.348	0.139	4.50892e-69
Map1lc3a	1.12291e-72	0.418332	0.5	0.252	1.4663e-68
LOC100362149	1.43256e-72	-0.443287	0.185	0.456	1.87063e-68
Mcemp1	1.67648e-72	0.565158	0.478	0.219	2.18915e-68
Taldo1	1.94833e-72	0.381128	0.808	0.534	2.54413e-68
Igsf6	3.97512e-72	0.321117	0.491	0.222	5.19071e-68
AC134224.1	4.98338e-72	-0.496754	0.556	0.824	6.5073e-68
Cox17	6.95078e-72	0.443658	0.629	0.406	9.07633e-68
Mrps15	1.01006e-71	-0.413903	0.097	0.355	1.31893e-67
Gjb2	1.08112e-71	0.180531	0.143	0.023	1.41172e-67
Rps4x-ps9	1.33763e-71	-0.402437	0.102	0.357	1.74668e-67
Ifit3	1.40092e-71	1.06749	0.425	0.189	1.82932e-67
Bcap29	2.29883e-71	-0.386172	0.065	0.312	3.00181e-67
Pla2g16	2.35172e-71	-0.46479	0.062	0.305	3.07088e-67
Txn1	2.68031e-71	0.4182	0.593	0.359	3.49994e-67
Erh	6.65202e-71	-0.456782	0.29	0.551	8.68621e-67
Tbc1d8	7.42024e-71	0.223132	0.178	0.039	9.68935e-67
Rps25	1.18741e-70	-0.534105	0.404	0.661	1.55052e-66
Acp5	2.26075e-70	-0.538269	0.088	0.35	2.95208e-66
Gimap9	2.26879e-70	-0.39365	0.003	0.215	2.96258e-66
Dyrk2	2.7328e-70	-0.36275	0.039	0.272	3.56849e-66
Akr1a1	8.11538e-70	-0.421454	0.175	0.441	1.05971e-65
AC099444.2	1.24641e-69	-0.336696	0.012	0.228	1.62756e-65
Tnfsf13	1.55993e-69	0.288475	0.295	0.099	2.03696e-65
Bst2	2.065e-69	0.483915	0.367	0.163	2.69647e-65
Lrp1	2.23147e-69	0.253366	0.221	0.06	2.91386e-65
Satb1	3.18977e-69	-0.382501	0.034	0.263	4.1652e-65
Spcs2	5.795e-69	-0.506332	0.274	0.528	7.56711e-65
Clec4d	1.24757e-68	0.451535	0.457	0.207	1.62908e-64
Nadk	2.05517e-68	0.345164	0.524	0.274	2.68364e-64
Eif3f	2.32406e-68	-0.508234	0.449	0.709	3.03476e-64
Sqor	2.35739e-68	0.281195	0.316	0.117	3.07828e-64
Ctsb	5.35319e-68	0.416706	0.644	0.393	6.9902e-64
Ptpro	6.06555e-68	0.260857	0.273	0.09	7.9204e-64
Serpinb1a	7.87699e-68	0.281098	0.351	0.132	1.02858e-63
Exo5	7.44825e-67	0.312551	0.363	0.149	9.72593e-63
Prkcd	8.53715e-67	0.268986	0.307	0.113	1.11478e-62
Slc11a1	1.13618e-66	0.238936	0.234	0.07	1.48363e-62
Psip1	1.17825e-66	-0.444551	0.147	0.4	1.53855e-62
Oasl	2.63513e-66	0.325265	0.303	0.111	3.44096e-62
Slc16a3	2.91095e-66	0.263456	0.317	0.118	3.80112e-62
Oas1a	7.92711e-66	0.684074	0.474	0.228	1.03512e-61
LOC100363469	2.23138e-65	-0.44626	0.22	0.477	2.91374e-61
Agpat4	3.00604e-65	0.25259	0.229	0.069	3.92529e-61
Lpcat2	5.33869e-65	0.242355	0.271	0.091	6.97126e-61
Cebpd	1.19316e-64	0.372413	0.46	0.213	1.55802e-60
Asah1	1.25393e-64	0.317821	0.404	0.183	1.63738e-60
Ncf4	1.27331e-64	0.305095	0.589	0.306	1.66269e-60
Bcl11b	1.34418e-64	-0.339499	0.004	0.202	1.75523e-60
Ctsh	2.06358e-64	0.309789	0.747	0.428	2.69463e-60
Utrn	2.38381e-64	-0.358099	0.049	0.272	3.11278e-60
Slc25a3	2.89275e-64	-0.473573	0.368	0.626	3.77735e-60
Tpmt	3.92329e-64	-0.388648	0.035	0.25	5.12303e-60
Cebpe	4.45592e-64	0.207905	0.161	0.035	5.81854e-60
Cd302	6.43137e-64	0.301832	0.449	0.206	8.39809e-60
Ninj1	8.08046e-64	0.309128	0.465	0.218	1.05515e-59
Fgd4	8.69236e-64	0.221562	0.221	0.065	1.13505e-59
Myof	9.41384e-64	0.218604	0.201	0.054	1.22926e-59
Cd6	2.4582e-63	-0.313121	0.006	0.201	3.20992e-59
Macf1	3.21305e-63	-0.513863	0.285	0.547	4.1956e-59
Rapgef6	3.48906e-63	-0.416456	0.159	0.408	4.55602e-59
Smpdl3a	3.66413e-63	0.293748	0.518	0.263	4.78462e-59
Samd9	1.7356e-62	0.419773	0.309	0.123	2.26635e-58
Il2rg	2.21053e-62	-0.426552	0.186	0.435	2.88652e-58
Adgre4	2.31609e-62	0.20579	0.163	0.037	3.02435e-58
Hnrnpa2b1	2.94998e-62	-0.476257	0.424	0.667	3.85209e-58
Cd69	4.77938e-62	-0.379387	0.041	0.258	6.24091e-58
Cct5	5.50187e-62	-0.426568	0.292	0.542	7.18434e-58
Psme1	7.98879e-62	-0.505647	0.605	0.807	1.04318e-57
AABR07041096.1	8.07804e-62	0.349253	0.371	0.158	1.05483e-57
Tmsb4x	1.086e-61	0.25839	1	1	1.41809e-57
Hnrnpu	1.0992e-61	-0.461906	0.459	0.713	1.43534e-57
LOC103689961	1.2967e-61	-0.396869	0.124	0.365	1.69323e-57
Bcl2	1.3061e-61	-0.345204	0.027	0.233	1.70551e-57
Calhm6	1.53185e-61	-0.381745	0.073	0.299	2.00029e-57
Trex1	2.99446e-61	0.253112	0.236	0.076	3.91017e-57
LOC100910669	3.37313e-61	0.20711	0.22	0.066	4.40464e-57
Ptp4a3	4.57224e-61	-0.375267	0.048	0.265	5.97043e-57
Eif4b	4.92529e-61	-0.417781	0.225	0.473	6.43145e-57
Ikzf3	7.42468e-61	-0.349762	0.035	0.244	9.69515e-57
Eif3h	9.26145e-61	-0.470237	0.378	0.63	1.20936e-56
Clic1	1.67158e-60	0.320934	0.821	0.595	2.18276e-56
Tsc22d3	1.91237e-60	-0.543148	0.431	0.666	2.49718e-56
Rgs3	2.05298e-60	0.314845	0.446	0.223	2.68078e-56
Tp53	2.73807e-60	-0.372112	0.112	0.347	3.57537e-56
Ctsf	3.76072e-60	0.308683	0.41	0.191	4.91075e-56
Tnnc1	3.91503e-60	0.237504	0.174	0.044	5.11224e-56
Cd177	4.33201e-60	0.377006	0.08	0.006	5.65674e-56
Eif3el1	4.62874e-60	-0.403936	0.212	0.456	6.04421e-56
Klrk1	4.64059e-60	-0.353362	0.02	0.216	6.05968e-56
Upp1	5.47817e-60	0.344453	0.346	0.147	7.15339e-56
Lrrc25	1.48037e-59	0.233141	0.253	0.086	1.93306e-55
Capn3	2.62949e-59	0.14575	0.104	0.014	3.43359e-55
Mapkapk3	2.68077e-59	0.234432	0.227	0.073	3.50055e-55
Ptpre	4.00397e-59	0.288107	0.307	0.123	5.22838e-55
Hsp90ab1	4.51985e-59	-0.467884	0.61	0.856	5.90201e-55
Rhoh	4.74746e-59	-0.36505	0.073	0.3	6.19923e-55
AABR07049994.1	5.98145e-59	-0.404918	0.265	0.509	7.81058e-55
Nap1l4	6.11349e-59	-0.361609	0.126	0.358	7.983e-55
Naaa	7.07434e-59	0.304639	0.37	0.166	9.23767e-55
Plek	7.53819e-59	0.316402	0.586	0.334	9.84337e-55
Filip1l	1.22392e-58	0.232497	0.194	0.055	1.5982e-54
Nfe2	1.39985e-58	0.237448	0.308	0.12	1.82793e-54
Ppp1r14b	1.7968e-58	-0.38403	0.095	0.318	2.34627e-54
Sit1	2.84332e-58	-0.30655	0.017	0.207	3.7128e-54
Ddx39b	3.17322e-58	-0.428727	0.257	0.506	4.14359e-54
LOC100362023	4.07792e-58	-0.381695	0.154	0.386	5.32495e-54
Hnrnpd	5.79979e-58	-0.418393	0.257	0.503	7.57337e-54
Camk4	6.88164e-58	-0.277772	0	0.176	8.98605e-54
Evi2b	1.43848e-57	0.316419	0.433	0.221	1.87837e-53
Smc4	2.09252e-57	-0.431464	0.108	0.332	2.73241e-53
Tmem173	4.83122e-57	-0.281685	0.027	0.222	6.3086e-53
Ctsz	5.64633e-57	0.327438	0.538	0.3	7.37298e-53
B3gnt2	1.49423e-56	-0.424487	0.172	0.409	1.95116e-52
Isg15	1.49718e-56	1.18757	0.343	0.164	1.95502e-52
Pnn	1.54023e-56	-0.440217	0.315	0.555	2.01123e-52
Lpxn	1.90427e-56	-0.320763	0.057	0.263	2.4866e-52
Ralb	1.93748e-56	0.252238	0.343	0.148	2.52997e-52
Myc	2.31433e-56	-0.324308	0.015	0.199	3.02205e-52
Clec7a	3.21062e-56	0.246432	0.513	0.251	4.19242e-52
H2afv	5.0435e-56	-0.401681	0.322	0.556	6.5858e-52
Ppib	5.54545e-56	-0.420922	0.414	0.645	7.24125e-52
Eif3m	1.03024e-55	-0.409446	0.3	0.547	1.34529e-51
Lbp	1.41984e-55	0.269957	0.245	0.086	1.85403e-51
Sfpq	1.54666e-55	-0.364147	0.181	0.415	2.01962e-51
Pla2g2d	1.6035e-55	0.214836	0.119	0.022	2.09385e-51
Mafb	2.58062e-55	0.186912	0.147	0.034	3.36977e-51
Foxp1	3.5107e-55	-0.382111	0.108	0.33	4.58427e-51
Tbc1d10c	3.89923e-55	-0.366768	0.202	0.445	5.09161e-51
B4galnt1	8.48806e-55	-0.268489	0.014	0.194	1.10837e-50
Pik3r1	1.11651e-54	-0.351105	0.069	0.274	1.45794e-50
Ctsw	1.12132e-54	-0.58901	0.009	0.183	1.46421e-50
Lcn2	1.31086e-54	0.778863	0.071	0.005	1.71172e-50
Anxa1	1.59426e-54	0.748135	0.53	0.293	2.08178e-50
Plin2	1.61134e-54	0.260993	0.344	0.149	2.10408e-50
Glo1	1.69541e-54	-0.335605	0.104	0.322	2.21387e-50
Pdcd4	2.31529e-54	-0.528037	0.433	0.638	3.02331e-50
Lyl1	2.573e-54	0.27113	0.349	0.157	3.35983e-50
Ifit1bl	3.28599e-54	0.709555	0.389	0.183	4.29085e-50
Cfl1	4.96202e-54	-0.427406	0.8	0.92	6.4794e-50
Anp32e	5.27974e-54	-0.335914	0.111	0.33	6.89428e-50
Eif4ebp1	9.54496e-54	0.288354	0.473	0.255	1.24638e-49
Laptm4a	1.04551e-53	0.443705	0.69	0.541	1.36523e-49
Pcmtd1	1.49159e-53	-0.377669	0.205	0.439	1.94772e-49
Dok2	2.04591e-53	-0.304363	0.014	0.19	2.67155e-49
Atp6v1g1	2.30499e-53	0.333987	0.865	0.75	3.00985e-49
Dpy30	2.77428e-53	-0.309408	0.084	0.294	3.62265e-49
Rbpms	3.2268e-53	0.162451	0.139	0.031	4.21355e-49
Defb14	4.27769e-53	0.110145	0.082	0.009	5.58581e-49
Clec4a3	4.64979e-53	0.166396	0.159	0.041	6.0717e-49
Cklf	6.45675e-53	0.339544	0.516	0.296	8.43122e-49
Ptprj	6.97204e-53	0.221745	0.222	0.075	9.10408e-49
Rgcc	7.78796e-53	-0.359807	0.01	0.182	1.01695e-48
Itk	9.71706e-53	-0.268111	0.004	0.17	1.26885e-48
LOC498555	1.36818e-52	-0.369773	0.177	0.396	1.78656e-48
Unc93b1	1.43675e-52	0.29877	0.488	0.263	1.8761e-48
AABR07057190.1	2.00349e-52	-0.335147	0.1	0.31	2.61616e-48
Ccrl2	3.53866e-52	0.178763	0.155	0.039	4.62079e-48
Id1	4.22471e-52	0.282953	0.28	0.11	5.51662e-48
Prf1	4.37789e-52	-0.745524	0.004	0.168	5.71665e-48
45906	7.32477e-52	-0.305725	0.067	0.266	9.56469e-48
Ndufa4	1.18915e-51	-0.4206	0.328	0.546	1.5528e-47
Pik3ip1	1.39062e-51	-0.267462	0.007	0.172	1.81587e-47
Gimap8	1.82149e-51	-0.245159	0.001	0.16	2.3785e-47
Tcn2	1.84542e-51	0.333492	0.369	0.174	2.40975e-47
Sptbn1	2.37367e-51	-0.348519	0.132	0.35	3.09954e-47
Cybb	2.92536e-51	0.466148	0.524	0.306	3.81993e-47
Hnrnpf	3.64292e-51	-0.442073	0.527	0.753	4.75693e-47
Itm2b	3.86311e-51	0.258137	0.961	0.907	5.04445e-47
Ddx21	3.95896e-51	-0.297568	0.061	0.256	5.16962e-47
Abracl	4.89059e-51	-0.444568	0.31	0.53	6.38614e-47
LOC108351482	6.76239e-51	-0.367877	0.852	0.925	8.83033e-47
Mafg	1.09233e-50	0.225705	0.276	0.111	1.42636e-46
Tlr2	1.3104e-50	0.23351	0.258	0.1	1.71111e-46
Tubb5	1.35713e-50	-0.467094	0.258	0.48	1.77214e-46
RT1-CE4	1.90508e-50	0.336456	0.887	0.838	2.48765e-46
Heca	2.23302e-50	-0.392119	0.189	0.404	2.91587e-46
Ddx46	2.28625e-50	-0.366059	0.218	0.445	2.98538e-46
Cd9	2.54996e-50	0.321591	0.425	0.217	3.32974e-46
Fes	2.9069e-50	0.215544	0.249	0.093	3.79583e-46
Anxa2	2.99394e-50	0.275421	0.797	0.575	3.90948e-46
Snrpf	4.23802e-50	-0.353578	0.181	0.397	5.53401e-46
Spn	4.74201e-50	0.80474	0.402	0.25	6.19211e-46
Matr3	4.84906e-50	-0.37041	0.239	0.465	6.3319e-46
Prkcq	4.88183e-50	-0.243458	0.006	0.165	6.37469e-46
Tbca	5.66407e-50	-0.402196	0.293	0.532	7.39614e-46
Sub1	5.70853e-50	-0.513413	0.311	0.526	7.45419e-46
Tlr8	7.8372e-50	0.174183	0.151	0.039	1.02338e-45
Chmp5	7.85396e-50	0.290431	0.465	0.258	1.02557e-45
Mt-nd6	9.41998e-50	-0.308897	0.127	0.342	1.23006e-45
G6pd	1.72057e-49	0.234625	0.273	0.112	2.24672e-45
Jakmip1	1.90863e-49	-0.248127	0.011	0.174	2.49229e-45
Nfam1	1.93593e-49	0.210824	0.269	0.107	2.52793e-45
Pabpn1	3.50291e-49	-0.377906	0.273	0.498	4.5741e-45
C1qbp	4.638e-49	-0.314482	0.096	0.296	6.0563e-45
Ly49si1	7.71702e-49	0.279943	0.235	0.087	1.00769e-44
Cnp	8.7009e-49	-0.334589	0.173	0.389	1.13616e-44
Lamtor4	1.90558e-48	0.360725	0.605	0.421	2.4883e-44
Serpinb9	1.9681e-48	-0.274625	0.01	0.17	2.56994e-44
Ran	2.68989e-48	-0.355766	0.243	0.464	3.51246e-44
Lime1	2.70913e-48	-0.259477	0.012	0.171	3.53758e-44
Dusp1	3.00763e-48	0.393581	0.626	0.39	3.92737e-44
Prpf4b	6.45481e-48	-0.402306	0.327	0.549	8.42869e-44
Ogfrl1	8.94762e-48	0.240723	0.39	0.188	1.16838e-43
LOC681325	1.1144e-47	0.206836	0.196	0.065	1.45519e-43
Pou2f2	3.81409e-47	0.426908	0.377	0.207	4.98044e-43
Gabarap	4.37078e-47	0.208783	0.908	0.775	5.70737e-43
Bptf	5.61561e-47	-0.33895	0.154	0.359	7.33286e-43
Gda	8.18641e-47	0.275182	0.292	0.13	1.06898e-42
Ptpn6	1.49053e-46	0.287636	0.688	0.478	1.94633e-42
Scml4	1.57001e-46	-0.239999	0.007	0.158	2.05012e-42
Anxa6	2.29042e-46	-0.354696	0.115	0.31	2.99084e-42
Il1r2	3.10021e-46	0.291066	0.249	0.099	4.04825e-42
Tnfaip8l2	3.52613e-46	0.337177	0.649	0.47	4.60442e-42
Parp1	3.63826e-46	-0.30993	0.096	0.289	4.75084e-42
Rpl27	4.16115e-46	-0.442043	0.578	0.779	5.43364e-42
LOC108348142	4.40461e-46	-0.328868	0.178	0.387	5.75154e-42
Ets2	5.30372e-46	0.249108	0.327	0.152	6.9256e-42
Slc25a4	8.05009e-46	-0.297502	0.011	0.163	1.05118e-41
Gmfg	9.70582e-46	0.303348	0.963	0.927	1.26739e-41
Prr13	9.96609e-46	0.274628	0.719	0.524	1.30137e-41
Maob	1.29728e-45	0.131585	0.11	0.023	1.69399e-41
Sirpa	2.21465e-45	0.250175	0.382	0.194	2.89189e-41
Calm2	2.21859e-45	0.285913	0.696	0.507	2.89703e-41
Unc119	2.29016e-45	0.385071	0.452	0.277	2.99049e-41
S100a6	2.71361e-45	0.3947	0.437	0.231	3.54343e-41
Cpne3	4.16258e-45	0.313243	0.483	0.278	5.43549e-41
Adrb2	4.23305e-45	0.180545	0.206	0.073	5.52751e-41
Fxyd5	4.55387e-45	-0.446122	0.571	0.787	5.94644e-41
Ostf1	4.83255e-45	0.277514	0.666	0.491	6.31034e-41
Myo1g	5.57371e-45	0.370412	0.356	0.191	7.27815e-41
Rhoc	5.8363e-45	0.197405	0.196	0.067	7.62104e-41
Il7r	5.87993e-45	-0.239966	0.001	0.142	7.67801e-41
Atp6v0e1	7.07942e-45	0.278355	0.7	0.536	9.2443e-41
Il21r	8.44441e-45	-0.300739	0.084	0.269	1.10267e-40
Btf3	9.3909e-45	-0.269359	0.095	0.286	1.22626e-40
AABR07039446.2	9.89191e-45	0.197113	0.243	0.096	1.29169e-40
Ceacam1	1.17729e-44	0.139363	0.12	0.028	1.53731e-40
Ly6e	1.47873e-44	-0.418838	0.325	0.566	1.93092e-40
Tnfrsf1b	1.52823e-44	0.224439	0.259	0.108	1.99556e-40
Trat1	1.70033e-44	-0.243776	0.002	0.142	2.2203e-40
Cd44	1.81205e-44	0.303454	0.543	0.34	2.36618e-40
Pnisr	2.14866e-44	-0.374376	0.306	0.51	2.80572e-40
Polr2e	2.62896e-44	-0.309685	0.202	0.411	3.43289e-40
Art2b	2.9056e-44	-0.291051	0.003	0.144	3.79413e-40
Mxd1	3.50574e-44	0.289947	0.332	0.16	4.57779e-40
Lamp2	3.55458e-44	0.281297	0.463	0.269	4.64157e-40
Nme2	3.63908e-44	-0.463065	0.382	0.607	4.75191e-40
Cdv3	4.99346e-44	-0.334618	0.148	0.344	6.52045e-40
Ap1s2	5.01072e-44	0.23797	0.292	0.132	6.543e-40
Trmt112	9.44128e-44	-0.33524	0.292	0.507	1.23284e-39
Slpi	1.06009e-43	0.440364	0.406	0.207	1.38426e-39
Susd3	1.20593e-43	0.261216	0.412	0.225	1.5747e-39
Gadd45a	1.37011e-43	0.357742	0.44	0.245	1.78909e-39
Ptms	2.47517e-43	0.283463	0.641	0.451	3.23208e-39
Ankrd11	2.55648e-43	-0.392028	0.366	0.571	3.33825e-39
LOC100360841	3.11054e-43	-0.397183	0.606	0.795	4.06174e-39
Il1b	3.52105e-43	0.438628	0.386	0.192	4.59778e-39
AC134224.3	4.65196e-43	0.233708	1	1	6.07452e-39
Plagl2	4.98076e-43	0.173742	0.171	0.055	6.50387e-39
Ldlr	7.6037e-43	0.174445	0.182	0.061	9.92891e-39
Zap70	9.87298e-43	-0.205631	0.002	0.138	1.28921e-38
Gbp7	1.25355e-42	-0.263856	0.043	0.206	1.63688e-38
Ddit4	1.28062e-42	0.283234	0.268	0.119	1.67223e-38
Smyd2	1.3769e-42	-0.217668	0.02	0.169	1.79795e-38
Gata3	1.55694e-42	-0.227511	0.003	0.139	2.03305e-38
AABR07071891.2	1.65606e-42	-0.296844	0.148	0.343	2.16248e-38
Zfp292	2.11539e-42	-0.312605	0.126	0.315	2.76227e-38
Lsm5	3.13724e-42	-0.299738	0.17	0.366	4.09661e-38
AABR07066752.1	4.97406e-42	0.145584	0.126	0.032	6.49512e-38
Ptgir	5.69899e-42	0.137307	0.138	0.038	7.44174e-38
Park7	1.02299e-41	-0.333482	0.296	0.504	1.33583e-37
Calhm2	1.16689e-41	0.18122	0.185	0.065	1.52373e-37
Tcf3	2.34305e-41	-0.259584	0.07	0.243	3.05955e-37
Gbp2	2.60198e-41	0.317294	0.288	0.136	3.39767e-37
Gfra3	3.3792e-41	-0.207081	0.002	0.134	4.41256e-37
Cxcl16	3.50121e-41	0.129336	0.102	0.022	4.57187e-37
Sf3b1	4.07822e-41	-0.401926	0.577	0.75	5.32534e-37
Cbx3	5.01035e-41	-0.280449	0.112	0.293	6.54251e-37
Foxo1	5.17377e-41	-0.228037	0.035	0.19	6.75591e-37
RT1-A2	5.58937e-41	0.450523	0.708	0.617	7.2986e-37
Krt75	5.6567e-41	0.144139	0.113	0.027	7.38652e-37
Pon3	7.07915e-41	0.0994344	0.078	0.012	9.24396e-37
Eif3g	8.18619e-41	-0.330671	0.257	0.455	1.06895e-36
Mbnl1	8.57528e-41	-0.237305	0.055	0.219	1.11976e-36
Bex3	9.96637e-41	-0.199584	0.01	0.147	1.30141e-36
Ngfr	1.07003e-40	0.0833441	0.067	0.008	1.39724e-36
Arglu1	1.34796e-40	-0.328903	0.217	0.416	1.76017e-36
Numa1	1.36436e-40	-0.274177	0.098	0.275	1.78158e-36
Hnrnpa3	1.52813e-40	-0.28045	0.113	0.293	1.99543e-36
Ppil1	1.67059e-40	-0.263893	0.097	0.275	2.18145e-36
Gcnt2	2.6632e-40	0.0979259	0.084	0.015	3.47761e-36
RT1-Db1	3.26648e-40	-1.22314	0.128	0.301	4.26537e-36
Txk	3.95477e-40	-0.208953	0.002	0.129	5.16413e-36
Cd40lg	4.16021e-40	-0.262351	0.006	0.137	5.43241e-36
Hspe1	4.45169e-40	-0.260896	0.076	0.246	5.81302e-36
Bcl6	5.38191e-40	0.194888	0.214	0.085	7.0277e-36
Akap9	5.81699e-40	-0.341966	0.176	0.366	7.59583e-36
Ethe1	6.98767e-40	0.22131	0.289	0.136	9.1245e-36
Ngp	7.79883e-40	1.52598	0.053	0.004	1.01837e-35
Inpp4b	7.84084e-40	-0.191495	0.006	0.138	1.02386e-35
Arpc1b	8.51904e-40	0.21522	0.981	0.976	1.11242e-35
Tcerg1	8.94957e-40	-0.293205	0.131	0.316	1.16863e-35
Flna	9.76687e-40	0.288385	0.625	0.462	1.27536e-35
Rabac1	1.22497e-39	-0.326954	0.287	0.48	1.59956e-35
Nedd4	1.36489e-39	-0.263346	0.052	0.21	1.78228e-35
Gspt1	1.66619e-39	-0.297332	0.178	0.368	2.17571e-35
Anxa3	1.73112e-39	0.221302	0.202	0.077	2.2605e-35
Pstpip2	1.88535e-39	0.194982	0.25	0.108	2.46189e-35
Arhgef1	2.01824e-39	-0.355492	0.339	0.529	2.63542e-35
Atp1a1	2.84746e-39	0.399346	0.348	0.201	3.71821e-35
Padi4	3.21369e-39	0.20165	0.2	0.076	4.19644e-35
LOC108349606	3.46075e-39	-0.247523	0.092	0.265	4.51905e-35
Rpl32.1	5.09679e-39	-0.271173	0.111	0.287	6.65538e-35
Csf3r	1.04278e-38	0.223042	0.367	0.187	1.36167e-34
Syncrip	1.08972e-38	-0.252518	0.109	0.287	1.42295e-34
Pak1	1.29277e-38	0.141157	0.148	0.046	1.6881e-34
Cisd1	1.51735e-38	-0.247485	0.099	0.271	1.98135e-34
Elf1	1.53901e-38	-0.294629	0.183	0.37	2.00964e-34
Gabbr1	1.59164e-38	-0.228696	0.053	0.21	2.07836e-34
Clec4a2	1.92136e-38	0.185513	0.237	0.1	2.50891e-34
Adora2a	1.98284e-38	0.161667	0.167	0.057	2.58919e-34
Mras	2.04953e-38	0.109694	0.095	0.02	2.67627e-34
Prr29	2.21237e-38	0.155456	0.156	0.051	2.88892e-34
Mxi1	2.22526e-38	0.217395	0.338	0.172	2.90574e-34
Hes1	2.42693e-38	0.109916	0.083	0.015	3.16909e-34
Hmgn2	2.59525e-38	0.353687	0.59	0.417	3.38887e-34
Prps2	2.97327e-38	-0.222194	0.04	0.188	3.88249e-34
Fnbp4	2.97878e-38	-0.311743	0.215	0.408	3.88969e-34
Sh2d1a	3.08387e-38	-0.198777	0.002	0.124	4.02691e-34
Ca5b	3.19889e-38	0.167512	0.169	0.059	4.17711e-34
Bzw2	5.25642e-38	-0.234511	0.049	0.201	6.86384e-34
Rps17	5.85985e-38	-0.387544	0.512	0.729	7.6518e-34
LOC685963	8.05595e-38	-0.35231	0.585	0.781	1.05195e-33
Usp32	8.90647e-38	0.220926	0.3	0.147	1.16301e-33
Marcks	9.45308e-38	0.27283	0.424	0.235	1.23438e-33
Hspa8	9.47208e-38	-0.372774	0.484	0.677	1.23686e-33
Nob1	1.19784e-37	-0.205294	0.036	0.181	1.56414e-33
Vgll4	1.28859e-37	-0.24676	0.084	0.248	1.68264e-33
Pole4	2.18766e-37	-0.245265	0.104	0.275	2.85664e-33
Dtd1	3.11319e-37	-0.213709	0.04	0.186	4.0652e-33
Hopx	3.40942e-37	0.213347	0.602	0.364	4.45202e-33
Ptpn7	3.59128e-37	-0.197037	0.014	0.143	4.68949e-33
Dennd2d	4.4487e-37	-0.219391	0.029	0.168	5.80911e-33
Rras	4.78023e-37	0.325622	0.332	0.184	6.24202e-33
Tnfrsf1a	5.53681e-37	0.201122	0.313	0.155	7.22996e-33
Cct2	7.82044e-37	-0.283385	0.192	0.376	1.02119e-32
45907	8.08504e-37	-0.330928	0.419	0.617	1.05574e-32
Srpk1	8.10327e-37	-0.291215	0.186	0.373	1.05812e-32
Cd96	8.25955e-37	-0.193419	0.002	0.119	1.07853e-32
Phf3	8.74984e-37	-0.287524	0.186	0.371	1.14255e-32
AABR07065438.1	8.81093e-37	-0.24801	0.117	0.29	1.15053e-32
Mia2	8.85793e-37	-0.250092	0.096	0.262	1.15667e-32
Eif4g2	1.29557e-36	-0.345835	0.422	0.611	1.69176e-32
Hnrnpdl	1.79106e-36	-0.255844	0.104	0.272	2.33876e-32
Sesn1	2.14862e-36	-0.233969	0.06	0.212	2.80567e-32
Cebpa	2.2411e-36	0.132017	0.138	0.043	2.92643e-32
Tifa	2.38969e-36	0.184656	0.244	0.108	3.12045e-32
AABR07017846.1	2.56661e-36	-0.199466	0.004	0.122	3.35148e-32
Cdc42ep4	3.20823e-36	0.121954	0.114	0.03	4.18931e-32
Jund	4.34032e-36	-0.382628	0.637	0.813	5.66759e-32
Klf9	4.76216e-36	-0.239489	0.071	0.227	6.21843e-32
Epb41	4.92238e-36	-0.225468	0.054	0.203	6.42764e-32
Prdx5	5.18714e-36	0.176605	0.588	0.404	6.77336e-32
Itgb1	5.47018e-36	0.339164	0.382	0.225	7.14296e-32
B4galt5	5.80025e-36	0.168052	0.16	0.056	7.57397e-32
LOC102555453	6.6556e-36	-0.238559	0.084	0.244	8.69088e-32
Arhgap45	7.60049e-36	-0.349575	0.504	0.676	9.92471e-32
Eif2s3	8.99982e-36	-0.29487	0.234	0.423	1.1752e-31
Atrx.1	1.00504e-35	-0.309018	0.21	0.395	1.31238e-31
Arpp21	1.1671e-35	-0.176988	0.002	0.118	1.524e-31
Arhgap15	1.20086e-35	-0.269234	0.189	0.374	1.56808e-31
Snx18	1.67983e-35	0.194454	0.245	0.111	2.19352e-31
Hcls1	1.92718e-35	0.288652	0.563	0.418	2.51651e-31
Ripor2	2.52221e-35	-0.267632	0.198	0.385	3.2935e-31
Nme1	2.91028e-35	-0.22239	0.072	0.225	3.80024e-31
Snrpe	2.9297e-35	-0.352705	0.553	0.703	3.8256e-31
Serf2	3.83395e-35	-0.305897	0.947	0.979	5.00638e-31
B2m	4.03054e-35	0.283967	0.998	0.999	5.26308e-31
Ankrd33b	4.4077e-35	0.132293	0.146	0.048	5.75557e-31
Gpr171	5.37893e-35	-0.17834	0.01	0.129	7.02381e-31
Fpr3	6.53995e-35	0.092789	0.068	0.011	8.53986e-31
Add1	6.76388e-35	-0.280721	0.17	0.346	8.83227e-31
Rac1	7.39462e-35	0.202457	0.685	0.504	9.65589e-31
Atp2b4	9.03071e-35	0.208653	0.227	0.1	1.17923e-30
Ccni	1.06312e-34	-0.293844	0.202	0.378	1.38822e-30
Chd4	1.45227e-34	-0.299527	0.203	0.383	1.89637e-30
Sarnp	1.49667e-34	-0.277265	0.221	0.4	1.95436e-30
AABR07021544.1	1.5014e-34	-0.295298	0.178	0.358	1.96053e-30
Ptk2b	1.56979e-34	0.282813	0.428	0.27	2.04983e-30
Snrpb2	1.65191e-34	-0.239469	0.103	0.264	2.15706e-30
Slc40a1.1	1.86031e-34	0.143428	0.124	0.037	2.42919e-30
Thrap3	1.91041e-34	-0.274525	0.197	0.376	2.49462e-30
RT1-Da	2.37429e-34	-1.28592	0.143	0.298	3.10035e-30
Sytl1	2.97863e-34	-0.180684	0.009	0.125	3.8895e-30
Cfh	3.17195e-34	0.181679	0.241	0.107	4.14193e-30
Rap1gap2	3.24654e-34	0.145912	0.15	0.052	4.23933e-30
Eif3a	3.52001e-34	-0.304433	0.245	0.428	4.59643e-30
Tmsb15b2	4.02797e-34	-0.196241	0.003	0.114	5.25973e-30
Rpa1	4.51264e-34	-0.191351	0.029	0.159	5.89261e-30
Pop5	4.61162e-34	-0.18663	0.024	0.151	6.02186e-30
RT1-Ba	4.61304e-34	-0.923695	0.131	0.292	6.02371e-30
Suclg2	5.43e-34	-0.198802	0.054	0.198	7.09049e-30
Dgat2	5.63799e-34	0.198245	0.229	0.101	7.36209e-30
RGD1565355	6.6175e-34	0.132281	0.116	0.033	8.64114e-30
Dpp4	7.14781e-34	-0.17551	0.004	0.115	9.33361e-30
Itgax	7.2508e-34	0.140922	0.147	0.05	9.46809e-30
Zyx	7.85173e-34	0.232233	0.553	0.367	1.02528e-29
Upf3b	9.11222e-34	-0.246861	0.12	0.287	1.18987e-29
Rnps1	1.01724e-33	-0.280246	0.236	0.419	1.32831e-29
Srpk2	1.08201e-33	-0.206295	0.043	0.18	1.41288e-29
Cd300c2	1.28341e-33	0.120967	0.114	0.032	1.67588e-29
Tspan2	1.30684e-33	0.195288	0.26	0.123	1.70647e-29
Srsf6	1.48912e-33	-0.263981	0.183	0.359	1.94449e-29
Apex1	1.5028e-33	-0.197031	0.035	0.167	1.96236e-29
Sdcbp	1.52809e-33	0.279022	0.578	0.404	1.99539e-29
Cd2ap	1.59338e-33	-0.206936	0.046	0.184	2.08064e-29
Lilra5	1.6821e-33	0.0986202	0.077	0.015	2.19649e-29
Ccdc88a	2.92572e-33	0.137528	0.133	0.043	3.82041e-29
Chd2	3.15742e-33	-0.276729	0.143	0.309	4.12297e-29
RGD1304694	3.24078e-33	0.145722	0.148	0.052	4.23181e-29
Tax1bp1	3.5431e-33	-0.324894	0.586	0.777	4.62658e-29
Rpl31	4.26068e-33	-0.319696	0.416	0.617	5.5636e-29
Snrpd1	4.28923e-33	-0.242415	0.135	0.298	5.60087e-29
Gtf2i	4.38576e-33	-0.190237	0.031	0.16	5.72693e-29
Rras2	5.27054e-33	-0.182069	0.018	0.139	6.88227e-29
Hp	5.62556e-33	0.409677	0.167	0.064	7.34586e-29
Cxxc5	6.14834e-33	-0.227001	0.039	0.172	8.0285e-29
Ckap4	6.87788e-33	0.268171	0.146	0.052	8.98114e-29
Cdk13	6.98911e-33	-0.231263	0.117	0.278	9.12638e-29
Nop58	7.96134e-33	-0.228725	0.084	0.233	1.03959e-28
AABR07035722.1	8.16045e-33	0.127627	0.137	0.045	1.06559e-28
Sat1	8.97607e-33	0.263679	0.669	0.513	1.1721e-28
Rara	9.42101e-33	0.233548	0.588	0.401	1.2302e-28
Apbb1ip	1.23751e-32	0.229896	0.71	0.569	1.61594e-28
Plcg1	1.31514e-32	-0.163727	0.003	0.11	1.71731e-28
Bri3	1.41429e-32	0.281346	0.546	0.392	1.84678e-28
Lilrb2	1.59513e-32	0.187707	0.253	0.12	2.08292e-28
Mrfap1	1.8218e-32	-0.275415	0.248	0.424	2.37891e-28
AC128960.1	1.82541e-32	-0.254056	0.151	0.314	2.38362e-28
Ppdpf	2.05203e-32	-0.414454	0.195	0.363	2.67954e-28
Nudt4	2.0735e-32	0.408541	0.51	0.337	2.70758e-28
Uri1	2.4577e-32	-0.222133	0.086	0.236	3.20926e-28
Tuba4a	2.62074e-32	0.227519	0.334	0.187	3.42216e-28
Cisd3	2.87032e-32	-0.167704	0.01	0.122	3.74807e-28
Pfdn1	3.0407e-32	-0.259153	0.179	0.349	3.97055e-28
Nudt21	3.2651e-32	-0.228417	0.131	0.292	4.26356e-28
Efnb2	3.59368e-32	0.08981	0.078	0.016	4.69263e-28
Skp1	3.90334e-32	-0.283121	0.247	0.418	5.09698e-28
Sh3kbp1	3.92038e-32	-0.315813	0.282	0.453	5.11923e-28
Ssrp1	4.02816e-32	-0.236269	0.148	0.316	5.25997e-28
Atxn10	4.60539e-32	-0.168723	0.018	0.136	6.01372e-28
Rnf125	4.84839e-32	-0.163373	0.008	0.117	6.33103e-28
AC135826.1	5.21294e-32	0.130279	0.127	0.04	6.80705e-28
Ighm	5.69819e-32	-0.626152	0.13	0.276	7.44069e-28
P2ry10	7.03207e-32	0.289881	0.337	0.197	9.18247e-28
Dus2	8.03353e-32	-0.209575	0.044	0.177	1.04902e-27
Rsad2	8.6826e-32	0.156449	0.088	0.021	1.13377e-27
AC094217.1	8.74128e-32	-0.266175	0.182	0.351	1.14144e-27
Ptpn12	8.866e-32	0.166779	0.221	0.1	1.15772e-27
Mllt3	1.0025e-31	-0.16727	0.01	0.119	1.30907e-27
Ctbs	1.0383e-31	0.158482	0.19	0.079	1.35581e-27
Chd1	1.08143e-31	-0.252276	0.147	0.31	1.41213e-27
Stk26	1.12599e-31	-0.219473	0.076	0.221	1.47031e-27
AABR07007032.1	1.16328e-31	-0.179751	0.027	0.149	1.51901e-27
Cyfip1	1.23468e-31	0.14079	0.16	0.06	1.61224e-27
Ola1	1.25162e-31	-0.219374	0.103	0.256	1.63436e-27
Hspd1	1.56056e-31	-0.244073	0.13	0.288	2.03778e-27
Tnfrsf21	1.90993e-31	0.129257	0.149	0.054	2.49399e-27
Sec14l1	1.93421e-31	0.155231	0.207	0.091	2.52569e-27
Pla2g7	1.98418e-31	0.20949	0.437	0.244	2.59095e-27
Rbm25l1	2.12788e-31	-0.294505	0.289	0.464	2.77859e-27
Nol7	2.27649e-31	-0.274167	0.282	0.46	2.97263e-27
Mbd3	2.47127e-31	-0.215609	0.09	0.238	3.22699e-27
Cstb	2.71329e-31	0.230919	0.618	0.453	3.54301e-27
Plbd1	2.81029e-31	0.185014	0.209	0.092	3.66967e-27
AABR07031089.1	3.34066e-31	-0.201074	0.069	0.209	4.36223e-27
Il4r	3.39009e-31	-0.245265	0.113	0.264	4.42678e-27
Ntan1	3.68364e-31	-0.293544	0.275	0.446	4.8101e-27
Tax1bp3	4.34873e-31	0.137241	0.151	0.056	5.67857e-27
Mboat7l1	4.94247e-31	0.177113	0.323	0.172	6.45387e-27
Asph	4.97054e-31	0.182983	0.257	0.126	6.49053e-27
Rbm26	5.59179e-31	-0.265895	0.183	0.35	7.30176e-27
Fam49a	6.09557e-31	0.260548	0.267	0.138	7.9596e-27
Itm2a	6.65073e-31	-0.163736	0.001	0.1	8.68453e-27
Tent5a	7.76438e-31	0.177701	0.217	0.098	1.01387e-26
Efhd2	8.49694e-31	0.196118	0.531	0.354	1.10953e-26
Svil	8.91632e-31	0.176057	0.233	0.11	1.16429e-26
Trim14	9.08957e-31	-0.170942	0.022	0.138	1.18692e-26
Gzmm	9.28153e-31	-1.01495	0.009	0.114	1.21198e-26
Xrn2	1.0834e-30	-0.275499	0.244	0.42	1.4147e-26
Fcmr	1.14168e-30	-0.516837	0.089	0.235	1.49081e-26
Adssl1	1.34489e-30	0.0929056	0.082	0.019	1.75616e-26
RGD1309104	1.39985e-30	-0.15401	0.005	0.107	1.82792e-26
Ssbp3	1.44934e-30	-0.218177	0.085	0.23	1.89255e-26
Aldh3b1	1.97922e-30	0.131772	0.149	0.055	2.58447e-26
B4galt6	2.0952e-30	0.0925541	0.088	0.022	2.73592e-26
Atp5mc1	2.12643e-30	-0.258503	0.243	0.413	2.77669e-26
Mx1	2.13207e-30	-0.155582	0.1	0.257	2.78406e-26
Dok3	2.20546e-30	0.203064	0.376	0.22	2.87989e-26
Uhrf2	2.47264e-30	-0.286233	0.129	0.283	3.22878e-26
Arl11	2.52456e-30	0.125564	0.132	0.045	3.29657e-26
RT1-Bb	2.95227e-30	-0.297755	0.05	0.18	3.85507e-26
Senp6	3.08151e-30	-0.240819	0.149	0.31	4.02384e-26
RGD1560281	4.18049e-30	0.0823861	0.062	0.011	5.45888e-26
Cd81	4.18992e-30	-0.262661	0.196	0.362	5.4712e-26
LOC100909595	4.86093e-30	0.195393	0.19	0.082	6.3474e-26
Ckb	5.05515e-30	0.154738	0.218	0.098	6.60101e-26
Mettl9	5.07252e-30	0.357934	0.343	0.21	6.62369e-26
Ddit3	5.44861e-30	0.186628	0.261	0.131	7.11479e-26
Stmn1	5.54079e-30	-0.288986	0.033	0.153	7.23517e-26
Siglec5	5.6508e-30	0.224738	0.274	0.14	7.37882e-26
Shmt2	5.81843e-30	-0.161195	0.018	0.129	7.5977e-26
Gga2	5.88002e-30	-0.256412	0.055	0.188	7.67813e-26
AABR07019086.1	5.90607e-30	-0.229061	0.134	0.288	7.71215e-26
AABR07052458.1	6.22902e-30	0.175804	0.139	0.05	8.13386e-26
Atp6ap2	6.24366e-30	0.211708	0.353	0.205	8.15297e-26
Nsmce1	7.2514e-30	-0.170241	0.021	0.133	9.46887e-26
Pycard	8.11625e-30	0.48255	0.589	0.513	1.05982e-25
Scn1b	1.05941e-29	0.0649706	0.053	0.008	1.38338e-25
Atp5f1a	1.22669e-29	-0.263157	0.278	0.451	1.60181e-25
Sort1	1.33661e-29	0.173185	0.202	0.09	1.74535e-25
Pf4	1.59041e-29	0.566171	0.15	0.058	2.07676e-25
Gar1	1.62791e-29	-0.173342	0.029	0.145	2.12573e-25
Runx3	2.09053e-29	-0.175659	0.013	0.118	2.72981e-25
Psma7	2.16281e-29	-0.298814	0.438	0.616	2.8242e-25
Nolc1	2.25423e-29	-0.205731	0.075	0.212	2.94357e-25
Triobp	2.66962e-29	0.188465	0.309	0.169	3.48599e-25
Fcho2	3.2264e-29	0.197792	0.309	0.17	4.21303e-25
Gnb2	3.41393e-29	0.164584	0.782	0.659	4.45791e-25
Mybbp1a	4.49749e-29	-0.178829	0.038	0.158	5.87282e-25
Cct7	6.31541e-29	-0.252216	0.266	0.433	8.24666e-25
Orm1	6.61974e-29	0.1749	0.049	0.006	8.64405e-25
Cct8	6.74869e-29	-0.227503	0.158	0.312	8.81244e-25
Bod1l1	6.8571e-29	-0.253319	0.172	0.331	8.954e-25
Eprs	7.09599e-29	-0.231102	0.141	0.295	9.26595e-25
Lilrc2	7.97507e-29	0.149461	0.199	0.089	1.04138e-24
Hlx	8.01534e-29	0.102137	0.11	0.034	1.04664e-24
Fbl	9.96611e-29	-0.183238	0.056	0.183	1.30138e-24
Srsf1	1.07893e-28	-0.232438	0.154	0.309	1.40886e-24
Sf3b2	1.17869e-28	-0.276886	0.39	0.566	1.53914e-24
AABR07034739.1	1.18047e-28	-0.756605	0.101	0.245	1.54145e-24
Mrpl23	1.34594e-28	-0.229118	0.172	0.331	1.75753e-24
AABR07044711.1	1.38617e-28	0.201916	0.602	0.43	1.81006e-24
Nasp	1.64921e-28	-0.173556	0.033	0.149	2.15354e-24
Mnda	1.9511e-28	0.0818111	0.166	0.065	2.54774e-24
Psmb4	2.01341e-28	-0.268115	0.303	0.47	2.62911e-24
Kmt2a	2.35234e-28	-0.215638	0.102	0.243	3.07168e-24
Stk39	2.52275e-28	-0.143105	0.004	0.098	3.29421e-24
Ncor1	2.56506e-28	-0.313763	0.41	0.573	3.34945e-24
L3mbtl3	2.77604e-28	-0.18788	0.053	0.178	3.62496e-24
Slc15a3	2.82782e-28	0.144731	0.155	0.062	3.69257e-24
Arl5c	3.15974e-28	-0.211104	0.073	0.204	4.12599e-24
Nap1l1	3.33449e-28	-0.345141	0.41	0.572	4.35418e-24
Gnl3	3.49668e-28	-0.175893	0.037	0.154	4.56596e-24
Dhrs7	3.54568e-28	-0.17076	0.041	0.159	4.62995e-24
Sh3bgrl3	3.63911e-28	0.165203	0.892	0.827	4.75196e-24
Cd63	4.41698e-28	0.175761	0.204	0.094	5.76769e-24
Vps37b	4.82116e-28	-0.17869	0.043	0.162	6.29546e-24
Cd28	5.18224e-28	-0.135164	0	0.089	6.76697e-24
Trpm7	5.31283e-28	-0.201567	0.114	0.26	6.9375e-24
Ppp1cc	5.40432e-28	-0.267249	0.237	0.399	7.05696e-24
Il2rb	5.64433e-28	-0.222361	0.001	0.091	7.37037e-24
Map3k8	5.81542e-28	0.194426	0.302	0.168	7.59378e-24
Snx5	5.82031e-28	-0.284274	0.183	0.341	7.60017e-24
Dnajc1	8.21769e-28	-0.193254	0.053	0.175	1.07307e-23
Gpr174	8.26551e-28	-0.169482	0.025	0.133	1.07931e-23
Bicdl1	8.37885e-28	-0.135287	0.001	0.09	1.09411e-23
Acap1	9.07308e-28	-0.21698	0.149	0.305	1.18476e-23
Cd79b	9.27771e-28	-0.881564	0.124	0.257	1.21148e-23
Nlrp3	1.06484e-27	0.179646	0.286	0.152	1.39047e-23
Birc6	1.16103e-27	-0.208707	0.114	0.257	1.51608e-23
Lars	1.16529e-27	-0.202435	0.08	0.213	1.52163e-23
Usp18	1.17356e-27	0.128959	0.097	0.029	1.53243e-23
Ccnd3	1.23122e-27	0.204175	0.484	0.324	1.60773e-23
Nsd1	1.32023e-27	-0.239054	0.186	0.343	1.72395e-23
Atp13a2	1.44473e-27	0.196343	0.249	0.128	1.88653e-23
Mthfd2	1.4472e-27	-0.178748	0.038	0.153	1.88975e-23
Trib2	1.44845e-27	-0.158392	0.015	0.116	1.89139e-23
Mef2b	1.49369e-27	0.0727317	0.061	0.011	1.95045e-23
Tcf12	1.57271e-27	-0.160513	0.025	0.132	2.05364e-23
LOC108351137	1.59146e-27	0.223747	0.522	0.369	2.07812e-23
Csnk1g2	1.76348e-27	-0.220898	0.173	0.327	2.30275e-23
Pacsin1	1.88822e-27	-0.139155	0.008	0.103	2.46564e-23
Pa2g4	2.16139e-27	-0.16716	0.044	0.162	2.82235e-23
LOC102549726	2.18501e-27	-0.202614	0.057	0.181	2.85318e-23
Uqcrc2	2.25616e-27	-0.231995	0.196	0.352	2.94609e-23
AABR07002700.1	2.34244e-27	-0.437705	0.1	0.233	3.05876e-23
Amz1	2.56502e-27	0.0906056	0.086	0.023	3.34941e-23
Mfge8	2.58815e-27	-0.146827	0.006	0.098	3.37961e-23
Snrpd3	2.75991e-27	-0.237947	0.24	0.399	3.60389e-23
Herc1	3.37396e-27	-0.219051	0.102	0.238	4.40572e-23
Bola3	3.56692e-27	-0.161488	0.035	0.148	4.65768e-23
Naga	4.02083e-27	0.147084	0.162	0.067	5.2504e-23
Fkbp1a	4.14657e-27	-0.232049	0.134	0.277	5.41459e-23
Trem1	4.32546e-27	0.181446	0.257	0.132	5.64818e-23
Usp24	4.49102e-27	-0.199488	0.068	0.194	5.86437e-23
Cuta	4.72172e-27	-0.213195	0.15	0.298	6.16562e-23
Notch2	5.5254e-27	0.183568	0.274	0.149	7.21507e-23
Mt-nd5	6.06864e-27	-0.260283	0.258	0.42	7.92443e-23
Cd300lb	6.87058e-27	0.163795	0.21	0.099	8.9716e-23
G3bp1	7.34049e-27	-0.232676	0.172	0.324	9.58521e-23
LOC497796	7.38461e-27	0.133807	0.151	0.06	9.64282e-23
Ctse	7.6444e-27	-0.198659	0.084	0.219	9.98206e-23
Edf1	8.16782e-27	-0.272635	0.394	0.564	1.06655e-22
Tnfrsf18	8.17893e-27	-0.183726	0.038	0.151	1.068e-22
Nkg7	8.92155e-27	-0.829691	0.004	0.093	1.16498e-22
Lysmd2	1.07772e-26	-0.170557	0.037	0.148	1.40728e-22
Sptssa	1.27392e-26	-0.162916	0.047	0.164	1.66348e-22
C3ar1	1.34023e-26	0.0578772	0.049	0.008	1.75007e-22
Fam102a	1.49553e-26	-0.135129	0.006	0.097	1.95287e-22
Atm	1.61153e-26	-0.1926	0.069	0.194	2.10434e-22
Anxa11	1.98899e-26	0.242721	0.59	0.452	2.59722e-22
Popdc2	2.04837e-26	0.0892432	0.081	0.021	2.67477e-22
Gramd1a	2.23021e-26	-0.163854	0.034	0.143	2.91221e-22
Lax1	2.2319e-26	-0.257023	0.056	0.176	2.91442e-22
Dennd5a	2.37233e-26	0.162818	0.233	0.118	3.09779e-22
Srrm1	2.65793e-26	-0.281685	0.366	0.526	3.47073e-22
Chm	3.2795e-26	-0.163136	0.029	0.135	4.28238e-22
Tox	3.33861e-26	-0.135287	0.001	0.085	4.35955e-22
Bcl7c	3.41816e-26	-0.18215	0.064	0.186	4.46343e-22
Rab8b	3.46127e-26	0.200728	0.447	0.3	4.51973e-22
Adh5	3.93161e-26	-0.1764	0.069	0.194	5.13389e-22
Impdh1	4.08889e-26	-0.141692	0.017	0.114	5.33927e-22
Wdr43	4.09713e-26	-0.190542	0.076	0.203	5.35003e-22
Ccl4	4.50296e-26	-0.683594	0.014	0.109	5.87997e-22
Traf3ip3	4.88482e-26	-0.205842	0.109	0.245	6.37859e-22
Prdx1	5.38868e-26	-0.24312	0.249	0.417	7.03653e-22
Ctcf	5.42779e-26	-0.264644	0.238	0.392	7.08761e-22
Pgap2	5.63979e-26	0.150335	0.188	0.087	7.36443e-22
Fam117a	5.66126e-26	-0.166943	0.041	0.153	7.39247e-22
Cast	5.74494e-26	0.301667	0.493	0.368	7.50174e-22
Icos	5.88463e-26	-0.139856	0.001	0.084	7.68414e-22
Glrx5	6.76298e-26	-0.169066	0.068	0.191	8.8311e-22
Eif5a	7.53731e-26	-0.319254	0.641	0.788	9.84222e-22
Pdk3	7.67525e-26	0.1647	0.208	0.101	1.00223e-21
Zc3h15	8.24319e-26	-0.240495	0.202	0.353	1.0764e-21
Themis	8.3531e-26	-0.124436	0	0.082	1.09075e-21
Tlr7	9.68304e-26	0.106745	0.106	0.035	1.26441e-21
Slc2a6	9.97076e-26	0.120108	0.141	0.055	1.30198e-21
App	1.05433e-25	-0.140764	0.01	0.102	1.37674e-21
Stk40	1.06839e-25	0.158031	0.231	0.117	1.3951e-21
Ly9	1.13402e-25	-0.125219	0.003	0.088	1.4808e-21
Hnrnpm	1.15449e-25	-0.186434	0.098	0.232	1.50754e-21
AABR07020463.1	1.25222e-25	0.150352	0.19	0.087	1.63515e-21
Usp28	1.26203e-25	-0.156073	0.025	0.126	1.64795e-21
Smc6	1.28566e-25	-0.329882	0.189	0.334	1.67882e-21
Arhgef6	1.42322e-25	-0.160865	0.045	0.158	1.85844e-21
Tcirg1	1.45233e-25	0.115724	0.137	0.053	1.89645e-21
Cytip	1.49203e-25	-0.296965	0.454	0.629	1.94829e-21
LOC685048	1.56158e-25	0.17891	0.23	0.116	2.03911e-21
Cnot4	1.61897e-25	-0.1832	0.088	0.218	2.11405e-21
Orai1	1.61914e-25	0.201854	0.441	0.295	2.11427e-21
Car2	1.70146e-25	-0.181593	0.024	0.125	2.22177e-21
Creg1	1.7381e-25	0.150635	0.182	0.083	2.26961e-21
Angpt1	1.98596e-25	0.0770151	0.073	0.018	2.59327e-21
Icam2	1.99174e-25	0.204043	0.398	0.258	2.60082e-21
Nop56	2.09633e-25	-0.187587	0.069	0.189	2.73738e-21
Eid1	2.13376e-25	-0.232514	0.194	0.34	2.78626e-21
Faah	2.16546e-25	-0.12342	0.002	0.084	2.82765e-21
Acin1	2.73316e-25	-0.228296	0.25	0.407	3.56896e-21
Scd2	3.03112e-25	-0.205765	0.09	0.218	3.95803e-21
Ccnd2	3.41647e-25	-0.141204	0.005	0.09	4.46123e-21
Tm6sf1	4.19961e-25	0.153858	0.286	0.157	5.48385e-21
Jaml	4.8189e-25	0.2049	0.259	0.14	6.29252e-21
Npc1	4.82045e-25	0.129542	0.144	0.059	6.29454e-21
Snrpg	5.02047e-25	-0.201734	0.132	0.27	6.55573e-21
Flot1	5.23605e-25	0.259678	0.425	0.297	6.83724e-21
Dnajc2	5.36334e-25	-0.204885	0.149	0.292	7.00345e-21
RGD1562136	5.55156e-25	0.167432	0.281	0.157	7.24923e-21
Cd7	5.59613e-25	-0.212754	0.001	0.081	7.30742e-21
LOC499331	5.94075e-25	-0.206173	0.062	0.181	7.75743e-21
Cd244	6.22471e-25	0.131033	0.192	0.089	8.12823e-21
Atp2a3	6.64647e-25	-0.191865	0.06	0.175	8.67896e-21
Pik3cd	7.18591e-25	-0.242066	0.23	0.375	9.38336e-21
Atp5f1b	7.23239e-25	-0.265329	0.39	0.552	9.44405e-21
Lrrc8c	7.34367e-25	-0.14651	0.025	0.124	9.58936e-21
Prdx2	7.88147e-25	-0.24408	0.359	0.53	1.02916e-20
LOC108349548	8.36884e-25	0.274134	0.619	0.527	1.0928e-20
Ccdc107	9.50701e-25	-0.188363	0.075	0.196	1.24143e-20
Mtg2	9.71705e-25	-0.167947	0.056	0.17	1.26885e-20
Arid3a	9.79132e-25	0.147335	0.224	0.113	1.27855e-20
Zfp800	9.91787e-25	-0.17391	0.064	0.181	1.29508e-20
Nedd9	1.05816e-24	0.177244	0.304	0.175	1.38175e-20
Stx11	1.12206e-24	0.154115	0.179	0.083	1.46519e-20
Hnrnpr	1.15298e-24	-0.202757	0.122	0.256	1.50556e-20
Mthfd1	1.24584e-24	-0.123184	0.005	0.088	1.62682e-20
Ehd4	1.24888e-24	0.183173	0.365	0.226	1.63078e-20
Anp32b	1.2743e-24	-0.260268	0.324	0.483	1.66399e-20
U2af1	1.32739e-24	-0.219505	0.239	0.39	1.73331e-20
Ddx17	1.39641e-24	-0.226412	0.21	0.36	1.82344e-20
Atp5f1d	1.59777e-24	-0.227266	0.36	0.549	2.08637e-20
Pycr3	1.84559e-24	-0.125371	0.009	0.095	2.40997e-20
Ctr9	1.91827e-24	-0.196392	0.107	0.237	2.50488e-20
Kpna1	2.11342e-24	-0.201389	0.096	0.221	2.7597e-20
Tomm70	2.12281e-24	-0.134441	0.018	0.112	2.77197e-20
Dpy19l1	2.24131e-24	0.137474	0.184	0.085	2.9267e-20
Ptbp1	2.32616e-24	-0.193112	0.116	0.248	3.0375e-20
Sptan1	2.65214e-24	-0.213514	0.155	0.294	3.46316e-20
Ifi30	2.6863e-24	-0.64508	0.241	0.366	3.50777e-20
Ikzf1	2.72315e-24	-0.173046	0.065	0.182	3.55589e-20
Mef2c	2.72991e-24	-0.464057	0.095	0.219	3.56472e-20
Ciao2a	2.75665e-24	-0.197715	0.163	0.304	3.59964e-20
Nup153	2.77703e-24	-0.158819	0.048	0.157	3.62624e-20
RT1-N2	3.10943e-24	-0.174586	0.049	0.158	4.06029e-20
Dapk1	3.18434e-24	0.093594	0.101	0.034	4.15812e-20
St13	3.24487e-24	0.252049	0.414	0.276	4.23715e-20
Prmt1	3.31228e-24	-0.149235	0.043	0.15	4.32517e-20
Smchd1	3.56839e-24	-0.23195	0.248	0.408	4.6596e-20
Dse	3.72199e-24	0.142309	0.171	0.078	4.86018e-20
Cox4i1	3.75453e-24	-0.291784	0.746	0.873	4.90266e-20
Nqo1	3.98426e-24	0.137418	0.172	0.078	5.20265e-20
AABR07062183.1	4.24839e-24	0.102134	0.108	0.038	5.54754e-20
Selenof	4.7991e-24	-0.235887	0.334	0.492	6.26666e-20
Amd1	4.88616e-24	0.21813	0.35	0.223	6.38034e-20
Cmahp	5.09785e-24	-0.186498	0.049	0.158	6.65677e-20
Tbc1d9	5.17738e-24	0.0746039	0.074	0.02	6.76063e-20
Snrnp70	5.27195e-24	-0.229211	0.209	0.354	6.88411e-20
Fundc1	6.18526e-24	-0.168629	0.061	0.176	8.07671e-20
Tcea1	6.66145e-24	-0.243135	0.296	0.453	8.69852e-20
Pdha1	7.17096e-24	-0.198788	0.113	0.242	9.36384e-20
Lsm7	7.95439e-24	-0.199154	0.169	0.309	1.03868e-19
Ltbr	9.01422e-24	0.114603	0.169	0.076	1.17708e-19
Hspa4	9.58922e-24	-0.245159	0.277	0.431	1.25216e-19
Taf1d	1.09355e-23	-0.173983	0.072	0.189	1.42795e-19
Ldb1	1.13232e-23	-0.185571	0.1	0.224	1.47859e-19
Rbmx	1.1843e-23	-0.144005	0.037	0.139	1.54646e-19
Atp5f1e	1.29661e-23	-0.314572	0.66	0.793	1.69312e-19
LOC108349594	1.33432e-23	-0.301661	0.457	0.592	1.74235e-19
Eif4a2	1.4274e-23	-0.205111	0.139	0.273	1.8639e-19
AABR07017649.2	1.52583e-23	-0.128664	0.004	0.083	1.99243e-19
Sh2d2a	1.71151e-23	-0.124576	0.002	0.08	2.23489e-19
Huwe1	1.81731e-23	-0.145917	0.033	0.132	2.37305e-19
Pde4d	1.90295e-23	-0.117773	0.002	0.078	2.48487e-19
Nsun2	2.05483e-23	-0.170739	0.075	0.192	2.6832e-19
LOC100360573	2.13803e-23	-0.201134	0.129	0.26	2.79184e-19
Rab29	2.21697e-23	-0.203672	0.133	0.264	2.89492e-19
Eif3l	2.3116e-23	-0.193871	0.133	0.265	3.01849e-19
Sigirr	2.63434e-23	-0.116038	0.006	0.087	3.43992e-19
Rftn1	2.76421e-23	-0.191131	0.09	0.212	3.6095e-19
Cdkn1b	2.79987e-23	-0.262043	0.33	0.473	3.65608e-19
Pi16	3.25683e-23	0.137083	0.241	0.128	4.25277e-19
Fcrla	3.37396e-23	-0.304345	0.074	0.189	4.40572e-19
St3gal5	3.61741e-23	0.172506	0.28	0.159	4.72361e-19
Man1a1	3.71681e-23	-0.148994	0.041	0.143	4.85341e-19
Id3	3.99788e-23	-0.171596	0.041	0.144	5.22043e-19
Ogt	4.14788e-23	-0.170995	0.076	0.192	5.41631e-19
Pparg	4.34504e-23	0.0640488	0.052	0.01	5.67375e-19
Polr3h	4.4899e-23	-0.144093	0.04	0.141	5.86291e-19
Bccip	4.56362e-23	-0.174283	0.087	0.206	5.95918e-19
Hmgn1	4.64495e-23	-0.137898	0.023	0.115	6.06538e-19
Slc9a3r1	4.76841e-23	-0.136816	0.032	0.13	6.22659e-19
Cct6a	4.7962e-23	-0.202169	0.147	0.282	6.26288e-19
Ssb	4.8447e-23	-0.222144	0.225	0.37	6.32621e-19
Mtfr2	4.90289e-23	-0.223335	0.21	0.351	6.40219e-19
Zfp280d	5.033e-23	-0.149521	0.034	0.133	6.5721e-19
Zfp326	5.14367e-23	-0.133052	0.022	0.114	6.71661e-19
Pcm1	5.2211e-23	-0.213419	0.149	0.283	6.81771e-19
B3gnt3	5.24871e-23	0.0496559	0.038	0.005	6.85377e-19
Kif1b	5.73501e-23	0.148338	0.23	0.121	7.48878e-19
Tspan13	5.7642e-23	-0.222356	0.188	0.326	7.52689e-19
Irf5	5.84842e-23	0.157319	0.252	0.138	7.63687e-19
Zfp91	6.13606e-23	-0.222632	0.182	0.319	8.01246e-19
Mdm4	6.33466e-23	-0.163312	0.062	0.173	8.2718e-19
Mnat1	6.4629e-23	-0.128929	0.016	0.103	8.43926e-19
Rap1gds1	6.51019e-23	-0.148005	0.038	0.138	8.50101e-19
Pafah1b3	6.54086e-23	-0.125391	0.013	0.097	8.54105e-19
Acadm	6.98032e-23	-0.165888	0.072	0.186	9.11491e-19
Bcat1	7.45923e-23	0.0815805	0.08	0.023	9.74026e-19
Pxn	7.50224e-23	0.156765	0.269	0.153	9.79642e-19
Rhoq	7.89875e-23	0.0931746	0.09	0.029	1.03142e-18
Mcm3	8.27296e-23	-0.188917	0.067	0.178	1.08028e-18
Entpd1	8.28731e-23	0.165851	0.231	0.122	1.08216e-18
Srsf5	9.02774e-23	-0.24072	0.315	0.462	1.17884e-18
Ttyh3	9.04221e-23	-0.132769	0.027	0.121	1.18073e-18
Snapin	9.12228e-23	-0.16482	0.074	0.189	1.19119e-18
Ndrg1	9.91606e-23	0.12884	0.18	0.086	1.29484e-18
Fam53a	1.00152e-22	-0.139888	0.033	0.13	1.30778e-18
AABR07027872.1	1.05796e-22	-0.225902	0	0.072	1.38149e-18
Clk2	1.35062e-22	-0.197774	0.16	0.295	1.76363e-18
Cx3cr1	1.45723e-22	0.0929027	0.096	0.033	1.90285e-18
Osbpl1a	1.58972e-22	-0.133568	0.017	0.103	2.07586e-18
Sltm	1.70388e-22	-0.200523	0.158	0.293	2.22493e-18
RT1-CE10	1.75722e-22	0.401835	0.916	0.954	2.29458e-18
Svip	1.81429e-22	0.10841	0.09	0.029	2.3691e-18
Anxa4	1.82921e-22	0.146167	0.193	0.095	2.38858e-18
Smc1a	1.92573e-22	-0.237013	0.263	0.409	2.51462e-18
Mpzl2	1.93108e-22	0.109406	0.106	0.038	2.5216e-18
LOC308990	2.01903e-22	0.180551	0.455	0.316	2.63645e-18
Serpinb6a	2.05521e-22	0.155133	0.171	0.081	2.6837e-18
Gadd45b	2.1797e-22	0.178396	0.273	0.158	2.84625e-18
Nop53	2.21077e-22	-0.229391	0.269	0.413	2.88682e-18
Dmxl1	2.28894e-22	-0.189616	0.065	0.175	2.9889e-18
Fchsd2	2.32086e-22	-0.190737	0.064	0.174	3.03058e-18
Tnfsf8	2.33332e-22	-0.108192	0	0.071	3.04685e-18
Cox7a2l	2.50838e-22	-0.265446	0.457	0.621	3.27544e-18
Mllt6	2.77743e-22	-0.127168	0.016	0.101	3.62677e-18
Hnrnpk	2.86434e-22	-0.216118	0.245	0.388	3.74025e-18
Bank1	3.06663e-22	-0.277075	0.069	0.178	4.0044e-18
Twistnb	3.21157e-22	-0.160416	0.073	0.185	4.19367e-18
Slc43a3	3.57784e-22	0.133587	0.211	0.107	4.67194e-18
Lmo4	3.57785e-22	0.229331	0.328	0.211	4.67196e-18
Luc7l2	3.59065e-22	-0.19292	0.148	0.28	4.68867e-18
Bach2	3.83795e-22	-0.142542	0.029	0.123	5.01159e-18
Pxdc1	3.93787e-22	-0.271336	0.06	0.166	5.14207e-18
AABR07006269.1	4.02388e-22	-0.105895	0.002	0.074	5.25438e-18
Nt5c	4.08683e-22	-0.205141	0.173	0.307	5.33659e-18
Itpr2	4.16108e-22	-0.143875	0.045	0.146	5.43353e-18
Ifngr2	4.23464e-22	0.150941	0.329	0.201	5.52959e-18
Cmc1	4.33481e-22	-0.151119	0.06	0.167	5.6604e-18
Srsf11	4.38729e-22	-0.224481	0.234	0.375	5.72892e-18
Rev1	4.44504e-22	-0.129309	0.025	0.115	5.80433e-18
RT1-A1	4.49863e-22	0.254533	0.57	0.465	5.87431e-18
Zfp36l2	4.55947e-22	-0.407216	0.432	0.568	5.95375e-18
Steap4	4.65044e-22	0.188926	0.277	0.156	6.07254e-18
Irf7	4.74975e-22	0.213687	0.237	0.131	6.20223e-18
Hspa5	4.79458e-22	-0.277438	0.402	0.552	6.26076e-18
Timm29	4.94448e-22	-0.142184	0.045	0.146	6.4565e-18
Slc9a9	5.00011e-22	-0.104188	0.001	0.072	6.52915e-18
Ifi44l	5.00587e-22	-0.127464	0.029	0.122	6.53667e-18
Usp48	5.02227e-22	-0.177417	0.091	0.207	6.55807e-18
Oas1k	5.73218e-22	0.169603	0.201	0.103	7.48508e-18
Grk6	6.05385e-22	-0.257599	0.418	0.564	7.90512e-18
Nfatc3	6.44407e-22	-0.160465	0.074	0.186	8.41467e-18
Tomm20	6.48801e-22	-0.19919	0.218	0.356	8.47204e-18
Slc1a5	6.99131e-22	-0.122993	0.014	0.095	9.12926e-18
Zmynd8	7.07461e-22	-0.197862	0.132	0.257	9.23803e-18
H2afy	7.19915e-22	-0.2517	0.39	0.54	9.40065e-18
Gnl1	7.60448e-22	-0.139888	0.033	0.128	9.92992e-18
Cd180	7.66679e-22	0.102576	0.116	0.045	1.00113e-17
Bdp1	8.03e-22	-0.178422	0.095	0.212	1.04856e-17
Tspan8	8.76531e-22	0.128292	0.174	0.082	1.14457e-17
Tmem263	9.15831e-22	-0.113524	0.009	0.086	1.19589e-17
Man1a2	9.93605e-22	-0.15481	0.069	0.179	1.29745e-17
Aqp9	1.038e-21	0.0982615	0.11	0.041	1.35543e-17
Znrd1	1.06138e-21	-0.205827	0.219	0.355	1.38595e-17
Hdgf	1.07026e-21	-0.161576	0.078	0.19	1.39754e-17
Tra2b	1.11312e-21	-0.223061	0.222	0.357	1.45352e-17
Rbbp7	1.12968e-21	-0.187574	0.134	0.26	1.47514e-17
Nfrkb	1.16815e-21	-0.15501	0.059	0.164	1.52537e-17
Il13ra1	1.21393e-21	0.110657	0.131	0.055	1.58515e-17
Srsf7	1.22456e-21	-0.173481	0.104	0.223	1.59903e-17
Tfam	1.29816e-21	-0.156076	0.063	0.169	1.69514e-17
Clec1b	1.30315e-21	0.0908058	0.085	0.027	1.70165e-17
Gzmk	1.37954e-21	-1.02282	0.003	0.075	1.80141e-17
Mfsd10	1.45838e-21	-0.120133	0.016	0.099	1.90435e-17
Rexo4	1.48833e-21	-0.170428	0.092	0.207	1.94346e-17
Esco1	1.57637e-21	-0.195268	0.183	0.319	2.05842e-17
Txnip	1.65017e-21	-0.367056	0.52	0.679	2.15479e-17
Rbm3	1.68725e-21	-0.186676	0.458	0.651	2.20322e-17
Trmt6	1.85377e-21	-0.144271	0.035	0.129	2.42065e-17
Kdm5b	1.91191e-21	-0.151215	0.057	0.16	2.49657e-17
Iqgap2	2.31484e-21	-0.144712	0.038	0.133	3.02272e-17
Zmym4	2.3169e-21	-0.122509	0.018	0.1	3.0254e-17
Clec2g	2.33725e-21	0.165639	0.696	0.582	3.05199e-17
Tlk2	2.57306e-21	-0.161067	0.074	0.183	3.35991e-17
Apobr	2.67211e-21	0.149103	0.238	0.131	3.48924e-17
Sumo4	2.86219e-21	-0.19354	0.215	0.353	3.73745e-17
Nfe2l2	2.91116e-21	0.169915	0.268	0.156	3.80139e-17
Galnt6	2.97354e-21	-0.107485	0.003	0.074	3.88285e-17
Nf1x	3.074e-21	0.0586528	0.049	0.01	4.01403e-17
Lag3	3.16268e-21	-0.132358	0.002	0.071	4.12982e-17
Art4	3.1941e-21	-0.103257	0	0.067	4.17086e-17
Suz12	3.2748e-21	-0.14973	0.061	0.165	4.27624e-17
LOC100912618	3.29795e-21	-0.199588	0.254	0.398	4.30646e-17
Smim11a	3.41533e-21	-0.13191	0.03	0.12	4.45974e-17
Fam169b	3.83319e-21	-0.109102	0.006	0.08	5.00538e-17
Zc3h7a	3.89642e-21	-0.16626	0.1	0.217	5.08794e-17
Dapk2	3.91913e-21	-0.154838	0.016	0.097	5.1176e-17
Trim28	4.11512e-21	-0.155105	0.073	0.182	5.37352e-17
Pgrmc1	4.27984e-21	-0.182902	0.089	0.201	5.58862e-17
Hibadh	4.50702e-21	-0.151222	0.063	0.168	5.88526e-17
Zranb2	5.56312e-21	-0.188038	0.149	0.276	7.26433e-17
RGD1306063	6.07948e-21	-0.141718	0.045	0.141	7.93858e-17
Fcar	6.30713e-21	0.119622	0.149	0.067	8.23585e-17
Ivd	6.35479e-21	-0.143228	0.053	0.155	8.29809e-17
Gatd3a	6.75221e-21	-0.183121	0.171	0.3	8.81703e-17
Rnf187	6.77798e-21	-0.161437	0.09	0.203	8.85068e-17
Chst12	7.5644e-21	0.115068	0.157	0.073	9.8776e-17
Rmdn1	7.60153e-21	0.130546	0.19	0.096	9.92607e-17
RGD1309362	7.75609e-21	-0.117453	0.019	0.102	1.01279e-16
Agl	8.21902e-21	0.109489	0.112	0.044	1.07324e-16
Trim30c	8.37784e-21	-0.123186	0.021	0.104	1.09398e-16
Hp1bp3	8.83741e-21	-0.225634	0.254	0.391	1.15399e-16
Rnmt	8.84304e-21	-0.131785	0.031	0.12	1.15472e-16
Pla2g2a	9.00024e-21	0.180727	0.1	0.037	1.17525e-16
Rpl36a	9.73945e-21	-0.134733	0.035	0.126	1.27178e-16
Itsn2	1.03216e-20	-0.237059	0.224	0.356	1.3478e-16
Ddah1	1.06026e-20	0.0898175	0.092	0.032	1.38448e-16
Dnase1l1	1.17477e-20	0.245419	0.312	0.199	1.53402e-16
Tmem123	1.24274e-20	-0.207636	0.202	0.334	1.62277e-16
Pdia3	1.25248e-20	-0.221959	0.327	0.477	1.63549e-16
Rpp21	1.26923e-20	-0.193578	0.153	0.276	1.65737e-16
Hadha	1.28707e-20	-0.165881	0.104	0.219	1.68066e-16
Ssr2	1.28862e-20	-0.161836	0.116	0.236	1.68268e-16
Cct4	1.31917e-20	-0.218305	0.312	0.456	1.72257e-16
Smarca4	1.33761e-20	-0.172109	0.112	0.23	1.74665e-16
Spcs1	1.36472e-20	-0.197975	0.258	0.395	1.78205e-16
AABR07008568.1	1.44347e-20	-0.100653	0	0.065	1.88488e-16
Phb	1.51831e-20	-0.16234	0.101	0.216	1.98262e-16
Ddx10	1.51882e-20	-0.130303	0.029	0.116	1.98328e-16
Htatsf1	1.64657e-20	-0.164743	0.07	0.174	2.15009e-16
Peli1	1.6702e-20	-0.16112	0.096	0.209	2.18095e-16
Crebrf	1.76489e-20	-0.198168	0.206	0.341	2.3046e-16
Smg6	1.77981e-20	-0.14541	0.061	0.163	2.32407e-16
Eif3d	1.86427e-20	-0.177073	0.154	0.28	2.43436e-16
Cdc26	1.88989e-20	-0.121207	0.027	0.113	2.46782e-16
Rgs10	1.96684e-20	-0.311479	0.229	0.355	2.5683e-16
Ppp4r3a	1.99519e-20	-0.164409	0.101	0.215	2.60532e-16
Canx	2.03411e-20	-0.21338	0.288	0.433	2.65613e-16
Rfx3	2.16742e-20	-0.14416	0.059	0.16	2.83022e-16
Herc2	2.30445e-20	-0.146414	0.065	0.168	3.00915e-16
LOC108352627	2.40756e-20	0.0416339	0.032	0.004	3.14379e-16
Crispld2	2.45134e-20	0.0499337	0.036	0.005	3.20096e-16
Itpkb	2.45848e-20	-0.10321	0.008	0.08	3.21028e-16
Mxd4	2.61068e-20	-0.201471	0.165	0.292	3.40903e-16
Cd3eap	2.73742e-20	-0.133036	0.027	0.112	3.57452e-16
Btla	2.73936e-20	-0.168444	0.043	0.137	3.57706e-16
Mtdh	2.78214e-20	-0.192516	0.205	0.341	3.63292e-16
Ankrd12	3.14461e-20	-0.192942	0.145	0.269	4.10623e-16
Trim44	3.27196e-20	-0.120665	0.023	0.106	4.27252e-16
Dnajc9	3.39831e-20	-0.158693	0.09	0.201	4.43752e-16
Sash3	3.50282e-20	-0.205428	0.194	0.318	4.57398e-16
Appl1	3.82121e-20	-0.132885	0.033	0.122	4.98973e-16
Nuak2	4.05114e-20	0.0907212	0.105	0.04	5.28998e-16
Thap12	4.44672e-20	-0.122696	0.026	0.11	5.80653e-16
Pabpc4	4.65561e-20	-0.123066	0.025	0.108	6.07929e-16
Treml1	4.75875e-20	0.0670694	0.055	0.013	6.21398e-16
Mrps33	4.83703e-20	-0.17205	0.117	0.233	6.31619e-16
Slc38a1	5.37543e-20	-0.100686	0.006	0.075	7.01923e-16
Mtus1	5.8715e-20	0.124772	0.171	0.084	7.66701e-16
Cand1	6.03297e-20	-0.134311	0.044	0.137	7.87786e-16
Plekha2	6.11603e-20	-0.21589	0.143	0.262	7.98631e-16
Rab11fip1	6.6898e-20	0.179454	0.338	0.215	8.73554e-16
Ndufv1	7.2406e-20	-0.165771	0.129	0.249	9.45478e-16
Emb	7.74619e-20	0.132525	0.288	0.171	1.0115e-15
Glcci1	7.75272e-20	-0.13746	0.032	0.118	1.01235e-15
Srsf2	8.09884e-20	-0.245159	0.38	0.521	1.05755e-15
Dnajc7	8.5511e-20	-0.189169	0.198	0.326	1.1166e-15
Hmox1	9.33587e-20	0.154154	0.08	0.026	1.21908e-15
Mtss1	9.3377e-20	-0.101571	0.005	0.072	1.21932e-15
Dnttip2	9.56357e-20	-0.174393	0.116	0.231	1.24881e-15
[truncated: 11,849 more rows]

## Sheet:  Individual Integ Fig 4
				Differential Expressed Genes Blood									Differential Expressed Genes Bone Marrow									Differentially Expressed Genes Local Defect (Focus of the Figure)									Gene Set Enrichment Analysis Blood												Gene Set Enrichment Analysis Bone Marrow
[truncated: 70,692 more rows]

[truncated: 4 more sheets: All Integ Marker Genes Fig 5, All Integ Cell Counts Fig 5, All Integ Tissue-Specifc Fig 5, All Integ Tissue DEG GSEA Fig 6]
